# Supplementary material for: Death of female flower microsporocytes progresses independently of meiosis-like process and can be accelerated by specific transcripts in Asparagus officinalis
Source: Sci Rep. 2019 Feb 25;9:2703. doi: 10.1038/s41598-019-39125-1 (PMC6389975; doi:10.1038/s41598-019-39125-1)
Supplement: Supplementary file 2 — Supplementary Table S1 [file 41598_2019_39125_MOESM2_ESM.xlsx]

## Sheet: Sheet1
Sample	# of clean reads	# of bases in clean reads (Gb)
Female tepal, replicate 1	11420094	3.4
Female tepal, replicate 2	13976298	4.2
Female pistil, replicate 1	10843290	3.3
Female pistil, replicate 2	17388863	5.2
Female stamen, replicate 1	11365172	3.4
Female stamen, replicate 2	16465577	4.9
Male tepal, replicate 1	11228459	3.4
Male tepal, replicate 2	12304549	3.7
Male pistil, replicate 1	12211835	3.7
Male pistil, replicate 2	16400197	4.9
Male stamen, replicate 1	11208848	3.4
Male stamen, replicate 2	17203917	5.2
