# Supplementary material for: Death of female flower microsporocytes progresses independently of meiosis-like process and can be accelerated by specific transcripts in Asparagus officinalis
Source: Sci Rep. 2019 Feb 25;9:2703. doi: 10.1038/s41598-019-39125-1 (PMC6389975; doi:10.1038/s41598-019-39125-1)
Supplement: Supplementary file 3 — Supplementary Table S2 [file 41598_2019_39125_MOESM3_ESM.xlsx]

## Sheet: Sheet1
	nj_f_tepal1	nj_f_tepal2	nj_f_pistil1	nj_f_pistil2	nj_f_stamen1	nj_f_stamen2	mw_spm_tepal1	mw_spm_tepal2	mw_spm_pistil1	mw_spm_pistil2	mw_spm_stamen1	mw_spm_stamen2	prembud_2xx	meiobud_2xx	postmbud_2xx	prembud_1yy	meiobud_1yy	postmbud_1yy	spt10xx	spt10xy	spt10yy	spt8Axx	spt8Axy	spt8Ayy	spt8Bxx	spt8Bxy	spt8Byy	spt9xx	spt9xy	sptDH0086yy	sptDH3389yy
nj_f_tepal1	1	0.831166	0.79205	0.768787	0.91047	0.822887	0.798404	0.685604	0.701182	0.62109	0.211148	0.155246	0.650612	0.680948	0.743297	0.450267	0.485899	0.49661	0.624763	0.587036	0.609313	0.655721	0.643505	0.661386	0.619146	0.546209	0.617792	0.619453	0.668668	0.603266	0.620708
nj_f_tepal2	0.831166	1	0.693295	0.795551	0.815888	0.90251	0.698049	0.767172	0.609921	0.676895	0.150013	0.215049	0.695273	0.689119	0.632922	0.452761	0.498122	0.544572	0.536407	0.499821	0.523426	0.552449	0.547496	0.562772	0.538668	0.452644	0.522361	0.528394	0.557418	0.510946	0.512483
nj_f_pistil1	0.79205	0.693295	1	0.883997	0.804111	0.741683	0.728381	0.6419	0.74249	0.676282	0.289671	0.241521	0.690499	0.730446	0.775777	0.55765	0.572283	0.499579	0.723479	0.632062	0.700004	0.73746	0.742334	0.728468	0.725272	0.645998	0.664238	0.731521	0.713229	0.712283	0.718018
nj_f_pistil2	0.768787	0.795551	0.883997	1	0.788445	0.833584	0.681601	0.720252	0.691328	0.730039	0.243652	0.2778	0.746276	0.755479	0.730262	0.557115	0.575634	0.544129	0.694502	0.588165	0.66518	0.69555	0.708861	0.697778	0.698828	0.595867	0.621372	0.700222	0.670847	0.67464	0.677784
nj_f_stamen1	0.91047	0.815888	0.804111	0.788445	1	0.85108	0.778929	0.680396	0.722542	0.65709	0.226337	0.181795	0.655608	0.691961	0.740809	0.46272	0.499467	0.511546	0.621222	0.594376	0.611618	0.650446	0.639673	0.655845	0.623569	0.551741	0.620391	0.6216	0.671194	0.595806	0.617219
nj_f_stamen2	0.822887	0.90251	0.741683	0.833584	0.85108	1	0.713215	0.766564	0.655243	0.718504	0.200901	0.257772	0.709965	0.705985	0.671369	0.464269	0.518982	0.578218	0.555849	0.512141	0.545337	0.571351	0.56879	0.574366	0.561534	0.470331	0.53172	0.554222	0.570036	0.527612	0.534493
mw_spm_tepal1	0.798404	0.698049	0.728381	0.681601	0.778929	0.713215	1	0.780793	0.779707	0.709783	0.437957	0.375951	0.623911	0.645685	0.708599	0.478752	0.545959	0.588889	0.627963	0.601438	0.613581	0.63947	0.642584	0.650708	0.62599	0.561713	0.599436	0.637084	0.651732	0.601849	0.614753
mw_spm_tepal2	0.685604	0.767172	0.6419	0.720252	0.680396	0.766564	0.780793	1	0.649733	0.739937	0.348238	0.398868	0.71126	0.715964	0.635091	0.580727	0.663942	0.600787	0.584883	0.593395	0.576211	0.602515	0.597731	0.606712	0.613144	0.557857	0.578669	0.607719	0.594992	0.563897	0.558627
mw_spm_pistil1	0.701182	0.609921	0.74249	0.691328	0.722542	0.655243	0.779707	0.649733	1	0.846861	0.492742	0.399913	0.562163	0.588643	0.652146	0.461426	0.495043	0.531555	0.566795	0.570299	0.561912	0.588606	0.587336	0.594582	0.565301	0.519708	0.584887	0.583204	0.617919	0.540513	0.543842
mw_spm_pistil2	0.62109	0.676895	0.676282	0.730039	0.65709	0.718504	0.709783	0.739937	0.846861	1	0.484238	0.49917	0.627121	0.623074	0.592269	0.503319	0.518685	0.618633	0.531369	0.529681	0.516709	0.539085	0.546997	0.55122	0.538224	0.484869	0.541379	0.543793	0.560634	0.504911	0.492484
mw_spm_stamen1	0.211148	0.150013	0.289671	0.243652	0.226337	0.200901	0.437957	0.348238	0.492742	0.484238	1	0.854081	0.181435	0.208739	0.236856	0.327526	0.354975	0.427261	0.25527	0.320967	0.248414	0.262211	0.266037	0.255272	0.286337	0.312116	0.313805	0.286329	0.278392	0.239193	0.225411
mw_spm_stamen2	0.155246	0.215049	0.241521	0.2778	0.181795	0.257772	0.375951	0.398868	0.399913	0.49917	0.854081	1	0.240915	0.228826	0.171158	0.317391	0.348348	0.481337	0.244571	0.245875	0.214496	0.212781	0.235405	0.212318	0.260413	0.253837	0.229437	0.256931	0.206147	0.218302	0.1969
prembud_2xx	0.650612	0.695273	0.690499	0.746276	0.655608	0.709965	0.623911	0.71126	0.562163	0.627121	0.181435	0.240915	1	0.932621	0.787852	0.732861	0.76151	0.681452	0.736202	0.657925	0.67438	0.71774	0.732385	0.715719	0.745756	0.665261	0.636459	0.731994	0.67432	0.713153	0.704455
meiobud_2xx	0.680948	0.689119	0.730446	0.755479	0.691961	0.705985	0.645685	0.715964	0.588643	0.623074	0.208739	0.228826	0.932621	1	0.820699	0.747146	0.773282	0.642579	0.738016	0.684731	0.704093	0.750683	0.75607	0.743628	0.766918	0.699272	0.679525	0.755856	0.713758	0.738021	0.741831
postmbud_2xx	0.743297	0.632922	0.775777	0.730262	0.740809	0.671369	0.708599	0.635091	0.652146	0.592269	0.236856	0.171158	0.787852	0.820699	1	0.636425	0.669166	0.623242	0.708118	0.676682	0.682976	0.732106	0.734129	0.731457	0.72501	0.668698	0.680568	0.727395	0.729058	0.706272	0.714968
prembud_1yy	0.450267	0.452761	0.55765	0.557115	0.46272	0.464269	0.478752	0.580727	0.461426	0.503319	0.327526	0.317391	0.732861	0.747146	0.636425	1	0.863854	0.599993	0.633065	0.714267	0.594244	0.625264	0.631208	0.628996	0.655306	0.736206	0.668511	0.647052	0.614136	0.620959	0.601478
meiobud_1yy	0.485899	0.498122	0.572283	0.575634	0.499467	0.518982	0.545959	0.663942	0.495043	0.518685	0.354975	0.348348	0.76151	0.773282	0.669166	0.863854	1	0.69023	0.630141	0.68578	0.596492	0.641816	0.638188	0.634079	0.671471	0.665961	0.628051	0.659338	0.606341	0.622878	0.603201
postmbud_1yy	0.49661	0.544572	0.499579	0.544129	0.511546	0.578218	0.588889	0.600787	0.531555	0.618633	0.427261	0.481337	0.681452	0.642579	0.623242	0.599993	0.69023	1	0.501944	0.48019	0.448131	0.474632	0.493008	0.488508	0.495164	0.43047	0.424949	0.495082	0.475729	0.47002	0.452281
spt10xx	0.624763	0.536407	0.723479	0.694502	0.621222	0.555849	0.627963	0.584883	0.566795	0.531369	0.25527	0.244571	0.736202	0.738016	0.708118	0.633065	0.630141	0.501944	1	0.786846	0.823281	0.856098	0.891209	0.845807	0.870959	0.781658	0.730963	0.881166	0.798064	0.854224	0.843206
spt10xy	0.587036	0.499821	0.632062	0.588165	0.594376	0.512141	0.601438	0.593395	0.570299	0.529681	0.320967	0.245875	0.657925	0.684731	0.676682	0.714267	0.68578	0.48019	0.786846	1	0.764856	0.770308	0.750311	0.783419	0.775125	0.800604	0.821626	0.770196	0.802342	0.705566	0.686444
spt10yy	0.609313	0.523426	0.700004	0.66518	0.611618	0.545337	0.613581	0.576211	0.561912	0.516709	0.248414	0.214496	0.67438	0.704093	0.682976	0.594244	0.596492	0.448131	0.823281	0.764856	1	0.815741	0.816324	0.809176	0.818759	0.744643	0.732664	0.840778	0.806841	0.78594	0.779096
spt8Axx	0.655721	0.552449	0.73746	0.69555	0.650446	0.571351	0.63947	0.602515	0.588606	0.539085	0.262211	0.212781	0.71774	0.750683	0.732106	0.625264	0.641816	0.474632	0.856098	0.770308	0.815741	1	0.921445	0.901032	0.893141	0.80419	0.80362	0.875465	0.836294	0.856224	0.834989
spt8Axy	0.643505	0.547496	0.742334	0.708861	0.639673	0.56879	0.642584	0.597731	0.587336	0.546997	0.266037	0.235405	0.732385	0.75607	0.734129	0.631208	0.638188	0.493008	0.891209	0.750311	0.816324	0.921445	1	0.916822	0.903506	0.799314	0.781041	0.888115	0.826616	0.883122	0.857234
spt8Ayy	0.661386	0.562772	0.728468	0.697778	0.655845	0.574366	0.650708	0.606712	0.594582	0.55122	0.255272	0.212318	0.715719	0.743628	0.731457	0.628996	0.634079	0.488508	0.845807	0.783419	0.809176	0.901032	0.916822	1	0.876868	0.799814	0.807534	0.861774	0.843395	0.849777	0.825409
spt8Bxx	0.619146	0.538668	0.725272	0.698828	0.623569	0.561534	0.62599	0.613144	0.565301	0.538224	0.286337	0.260413	0.745756	0.766918	0.72501	0.655306	0.671471	0.495164	0.870959	0.775125	0.818759	0.893141	0.903506	0.876868	1	0.846288	0.813525	0.896822	0.826408	0.85432	0.83626
spt8Bxy	0.546209	0.452644	0.645998	0.595867	0.551741	0.470331	0.561713	0.557857	0.519708	0.484869	0.312116	0.253837	0.665261	0.699272	0.668698	0.736206	0.665961	0.43047	0.781658	0.800604	0.744643	0.80419	0.799314	0.799814	0.846288	1	0.830242	0.790277	0.756708	0.756296	0.743062
spt8Byy	0.617792	0.522361	0.664238	0.621372	0.620391	0.53172	0.599436	0.578669	0.584887	0.541379	0.313805	0.229437	0.636459	0.679525	0.680568	0.668511	0.628051	0.424949	0.730963	0.821626	0.732664	0.80362	0.781041	0.807534	0.813525	0.830242	1	0.769831	0.810239	0.721283	0.70454
spt9xx	0.619453	0.528394	0.731521	0.700222	0.6216	0.554222	0.637084	0.607719	0.583204	0.543793	0.286329	0.256931	0.731994	0.755856	0.727395	0.647052	0.659338	0.495082	0.881166	0.770196	0.840778	0.875465	0.888115	0.861774	0.896822	0.790277	0.769831	1	0.892907	0.850842	0.844665
spt9xy	0.668668	0.557418	0.713229	0.670847	0.671194	0.570036	0.651732	0.594992	0.617919	0.560634	0.278392	0.206147	0.67432	0.713758	0.729058	0.614136	0.606341	0.475729	0.798064	0.802342	0.806841	0.836294	0.826616	0.843395	0.826408	0.756708	0.810239	0.892907	1	0.771861	0.774008
sptDH0086yy	0.603266	0.510946	0.712283	0.67464	0.595806	0.527612	0.601849	0.563897	0.540513	0.504911	0.239193	0.218302	0.713153	0.738021	0.706272	0.620959	0.622878	0.47002	0.854224	0.705566	0.78594	0.856224	0.883122	0.849777	0.85432	0.756296	0.721283	0.850842	0.771861	1	0.879241
sptDH3389yy	0.620708	0.512483	0.718018	0.677784	0.617219	0.534493	0.614753	0.558627	0.543842	0.492484	0.225411	0.1969	0.704455	0.741831	0.714968	0.601478	0.603201	0.452281	0.843206	0.686444	0.779096	0.834989	0.857234	0.825409	0.83626	0.743062	0.70454	0.844665	0.774008	0.879241	1
