# Supplementary material for: Death of female flower microsporocytes progresses independently of meiosis-like process and can be accelerated by specific transcripts in Asparagus officinalis
Source: Sci Rep. 2019 Feb 25;9:2703. doi: 10.1038/s41598-019-39125-1 (PMC6389975; doi:10.1038/s41598-019-39125-1)
Supplement: Supplementary file 4 — Supplementary Table S3 [file 41598_2019_39125_MOESM4_ESM.xlsx]

## Sheet: Sheet1
Given name	Gene ID	Forward primer for RT-PCR	Reverse primer for RT-PCR	Arabidopsis homologue	*Description
FPE2	Aspof_comp22712_c0_seq1	CAAGATCTATCAACAGCAATAGCAA	AAGTATTCGTCAACGAAGAGATTGT	AT1G02065.1	Squamosa promoter binding protein-like 8 (SPL8); CONTAINS InterPro DOMAIN/s: Transcription factor, SBP-box (InterPro:IPR004333); BEST Arabidopsis thaliana protein match is: squamosa promoter binding protein-like 2 (TAIR:AT5G43270.1); Has 903 Blast hits to 889 proteins in 57 species: Archae - 0; Bacteria - 2; Metazoa - 44; Fungi - 4; Plants - 841; Viruses - 0; Other Eukaryotes - 12 (source: NCBI B…
FPE4	Aspof_comp43822_c0_seq1	CTTGATCCAAACGTTTATGAAAATC	CAATCTCCATCTTGGCTAGTTCTAA	AT3G50660.1	DWARF 4 (DWF4); CONTAINS InterPro DOMAIN/s: Cytochrome P450 (InterPro:IPR001128), Cytochrome P450, conserved site (InterPro:IPR017972), Cytochrome P450, E-class, group I (InterPro:IPR002401); BEST Arabidopsis thaliana protein match is: Cytochrome P450 superfamily protein (TAIR:AT5G05690.1); Has 31120 Blast hits to 31036 proteins in 1650 species: Archae - 61; Bacteria - 5303; Metazoa - 10591; Fung…	Encodes a 22α hydroxylase whose reaction is a rate-limiting step in brassinosteroid biosynthetic pathway. The protein is a member of CYP90B gene family. CLM is an epi-allele with small, compressed rosette, reduced internode length, and reduced fertility, appears in selfed ddm mutant plants possibly due to loss of cytosine methylation. Transcripts accumulate in actively growing tissues, and GUS ex…
FPE5	Aspof_comp44516_c0_seq1	CTTTTTATCTTCGGTTGTTGCTTAG	ATGCAAGGATCTATGTCATTAAAGC	AT2G35270.1	GIANT KILLER (GIK); CONTAINS InterPro DOMAIN/s: Protein of unknown function DUF296 (InterPro:IPR005175), Predicted AT-hook DNA-binding (InterPro:IPR014476); BEST Arabidopsis thaliana protein match is: Predicted AT-hook DNA-binding family protein (TAIR:AT4G17800.1); Has 1072 Blast hits to 1056 proteins in 125 species: Archae - 2; Bacteria - 116; Metazoa - 122; Fungi - 9; Plants - 786; Viruses - 5;…
FPE7	Aspof_comp51372_c0_seq1	TGAGAAGGTAACTTGTCTGTTTGTG	TCAACCTCTGTACATCTTCCTCTCT	AT4G24540.1	AGAMOUS-like 24 (AGL24); FUNCTIONS IN: sequence-specific DNA binding, protein homodimerization activity, protein heterodimerization activity, sequence-specific DNA binding transcription factor activity; INVOLVED IN: floral whorl development, maintenance of floral meristem identity, maintenance of inflorescence meristem identity, floral meristem determinacy, regulation of timing of transition from…
FPE9	Aspof_comp54934_c0_seq1	ATTCTCAGTGTCAACCGATACTCTC	ATCCGACATAAAATCAAGTTCAAGA	AT5G05480.1	Peptide-N4-(N-acetyl-beta-glucosaminyl)asparagine amidase A protein; FUNCTIONS IN: molecular_function unknown; INVOLVED IN: biological_process unknown; LOCATED IN: vacuole; EXPRESSED IN: 21 plant structures; EXPRESSED DURING: 10 growth stages; CONTAINS InterPro DOMAIN/s: Peptide-N4-(N-acetyl-beta-glucosaminyl)asparagine amidase A (InterPro:IPR021102); BEST Arabidopsis thaliana protein match is: P…
FPE10	Aspof_comp21123_c0_seq1	AAGTTGATCTCAAACCTCTCTAGCA	GATGAATGGTACTAACGGAGAGTTC	AT3G01900.1	Cytochrome P450, family 94, subfamily B, polypeptide 2 (CYP94B2); FUNCTIONS IN: electron carrier activity, monooxygenase activity, iron ion binding, oxygen binding, heme binding; INVOLVED IN: oxidation reduction; LOCATED IN: endomembrane system; CONTAINS InterPro DOMAIN/s: Cytochrome P450 (InterPro:IPR001128), Cytochrome P450, E-class, group I (InterPro:IPR002401); BEST Arabidopsis thaliana prote…
FSE1	Aspof_comp33546_c0_seq1	TTAGTGAAGCATCTCATAAATCACG	GCTGCCTAATATCTACCTACCATGA	AT5G47700.1	60S acidic ribosomal protein family; FUNCTIONS IN: structural constituent of ribosome; INVOLVED IN: translational elongation; LOCATED IN: cytosol, cytosolic ribosome, ribosome, nucleus, plasma membrane; EXPRESSED IN: 24 plant structures; EXPRESSED DURING: 13 growth stages; CONTAINS InterPro DOMAIN/s: Ribosomal protein 60S (InterPro:IPR001813); BEST Arabidopsis thaliana protein match is: 60S acidi…
FSE2	Aspof_comp58016_c0_seq1	TACAATACCTACTTTGGGCTTGAAC	GTCACTTGCCTATTGATCTTGTTCT	AT1G24260.2	SEPALLATA3 (SEP3); FUNCTIONS IN: protein binding, DNA binding, sequence-specific DNA binding transcription factor activity; INVOLVED IN: in 6 processes; LOCATED IN: nucleus; EXPRESSED IN: 16 plant structures; EXPRESSED DURING: 7 growth stages; CONTAINS InterPro DOMAIN/s: Transcription factor, MADS-box (InterPro:IPR002100), Transcription factor, K-box (InterPro:IPR002487); BEST Arabidopsis thalian…	Member of the MADs box transcription factor family. SEP3 is redundant with SEP1 and 2. Flowers of SEP1/2/3 triple mutants show a conversion of petals and stamens to sepals.SEP3 forms heterotetrameric complexes with other MADS box family members and binds to the CArG box motif.
FSE3	Aspof_comp60197_c0_seq2	GATACAAGAAGTTGGGATGTTCTGT	GCAAATATATTCTCCACCGTTACAC	AT5G22470.1	NAD+ ADP-ribosyltransferases;NAD+ ADP-ribosyltransferases; FUNCTIONS IN: NAD+ ADP-ribosyltransferase activity; INVOLVED IN: protein amino acid ADP-ribosylation; LOCATED IN: intracellular, nucleus; CONTAINS InterPro DOMAIN/s: WGR (InterPro:IPR008893), Poly(ADP-ribose) polymerase, regulatory domain (InterPro:IPR004102), PADR1 (InterPro:IPR012982), Poly(ADP-ribose) polymerase, catalytic domain (Inte…
FSE5	Aspof_comp61448_c1_seq17	ATTCTTATCAACAACATGCCAATCT	ATTGGAGGGTAATAATGAGGCTTAG	AT1G67140.1	SWEETIE (SWEETIE); FUNCTIONS IN: binding; INVOLVED IN: trehalose metabolic process, carbohydrate metabolic process, starch metabolic process; LOCATED IN: cytosol; EXPRESSED IN: 25 plant structures; EXPRESSED DURING: 13 growth stages; CONTAINS InterPro DOMAIN/s: Armadillo-type fold (InterPro:IPR016024); Has 8640 Blast hits to 5919 proteins in 625 species: Archae - 46; Bacteria - 1406; Metazoa - 30…
FSE6	Aspof_comp64601_c1_seq16	GTAAAACAGAAAGAAACTCGCTGAC	ATCAGATTGACTGGAAGAGAATACG	AT5G58180.1	ATYKT62; FUNCTIONS IN: molecular_function unknown; INVOLVED IN: transport, vesicle-mediated transport; LOCATED IN: integral to membrane; EXPRESSED IN: egg cell; CONTAINS InterPro DOMAIN/s: Longin (InterPro:IPR010908), Synaptobrevin (InterPro:IPR001388), Longin-like (InterPro:IPR011012); BEST Arabidopsis thaliana protein match is: SNARE-like superfamily protein (TAIR:AT5G58060.1); Has 1250 Blast h…
FSE9	Aspof_comp66033_c0_seq10	CTGTATTTGGACACAAGTTTGACAG	AAACTCAACTCACCTCGAATCTCTT	AT2G41790.1	Insulinase (Peptidase family M16) family protein; FUNCTIONS IN: metalloendopeptidase activity, zinc ion binding, catalytic activity, metal ion binding; INVOLVED IN: proteolysis; LOCATED IN: cellular_component unknown; EXPRESSED IN: 23 plant structures; EXPRESSED DURING: 13 growth stages; CONTAINS InterPro DOMAIN/s: Peptidase M16, zinc-binding site (InterPro:IPR001431), Peptidase M16, C-terminal (…
MPE1	Aspof_comp21913_c0_seq1	CTAGTTTTGGAGTTTTTGTGCAAGT	ATCTGGAGTTCCTGGTAGATTTCTC	AT1G14580.1	C2H2-like zinc finger protein; FUNCTIONS IN: sequence-specific DNA binding transcription factor activity, zinc ion binding, nucleic acid binding; LOCATED IN: intracellular; EXPRESSED IN: 7 plant structures; EXPRESSED DURING: LP.04 four leaves visible, LP.10 ten leaves visible, LP.02 two leaves visible, 4 leaf senescence stage; CONTAINS InterPro DOMAIN/s: Zinc finger, C2H2-like (InterPro:IPR015880…
MPE4	Aspof_comp51045_c0_seq3	CTCTTCTGTTCTCTCCTCATCTCTG	TTTAAGCAATCTCTGGAGTGAAGAT	AT4G21200.1	Gibberellin 2-oxidase 8 (GA2OX8); CONTAINS InterPro DOMAIN/s: Oxoglutarate/iron-dependent oxygenase (InterPro:IPR005123); BEST Arabidopsis thaliana protein match is: gibberellin 2-oxidase 7 (TAIR:AT1G50960.1); Has 8586 Blast hits to 8547 proteins in 1007 species: Archae - 0; Bacteria - 1133; Metazoa - 115; Fungi - 1020; Plants - 4926; Viruses - 0; Other Eukaryotes - 1392 (source: NCBI BLink).
MPE5	Aspof_comp51268_c0_seq2	TTCATGGTCATTACCAAAATAGAGC	GTGGCTAAGTTTGGATATCTGGATT	AT1G55110.1	Magpie (MGP); CONTAINS InterPro DOMAIN/s: Zinc finger, C2H2-type (InterPro:IPR007087); BEST Arabidopsis thaliana protein match is: C2H2-like zinc finger protein (TAIR:AT5G44160.1); Has 50307 Blast hits to 19551 proteins in 373 species: Archae - 0; Bacteria - 2; Metazoa - 47709; Fungi - 273; Plants - 826; Viruses - 4; Other Eukaryotes - 1493 (source: NCBI BLink). MGP is a nuclear-localized putativ…
MPE6	Aspof_comp252991_c0_seq1	GGAGGAGGCGATTGTCAGGCTGTGC	GGCTAGCAAGATCTTATATCAGACC	AT1G74100.1	Encodes a desulfoglucosinolate sulfotransferase, involved in the final step of glucosinolate core structure biosynthesis. Has a broad-substrate specificity with different desulfoglucosinolates, the best substrate is indole-3-methyl-dsGS, followed by benzyl-dsGS. Expression was induced by wounding, jasmonate and ethylene stimulates.
MPE8	Aspof_comp57066_c1_seq1	AGGTCTTGCATTCAAACACTCG	AACATGAAGAGGTTTGGAGAGAAC	AT1G80490.1	TOPLESS-related 1 (TPR1); INVOLVED IN: primary shoot apical meristem specification; LOCATED IN: cytosol; EXPRESSED IN: cultured cell; CONTAINS InterPro DOMAIN/s: WD40 repeat 2 (InterPro:IPR019782), WD40 repeat, conserved site (InterPro:IPR019775), WD40 repeat (InterPro:IPR001680), CTLH, C-terminal LisH motif (InterPro:IPR006595), WD40 repeat-like-containing domain (InterPro:IPR011046), WD40-repea…
MPE9	Aspof_comp58774_c0_seq1	CCCATCTATTTCCATCAAAATTCTA	GTATGAGATGTTTGTTGTGGATGAA	AT3G01970.1	WRKY DNA-binding protein 45 (WRKY45); CONTAINS InterPro DOMAIN/s: DNA-binding WRKY (InterPro:IPR003657); BEST Arabidopsis thaliana protein match is: WRKY DNA-binding protein 75 (TAIR:AT5G13080.1); Has 3497 Blast hits to 3049 proteins in 189 species: Archae - 0; Bacteria - 0; Metazoa - 0; Fungi - 0; Plants - 3482; Viruses - 0; Other Eukaryotes - 15 (source: NCBI BLink).
MPE10	Aspof_comp60072_c1_seq32	GAGTAATTTGTTGCTTTCAATGGAT	ACTCTGTCCAATTACACAAAAGACC	AT5G40690.1	CONTAINS InterPro DOMAIN/s: EF-Hand 1, calcium-binding site (InterPro:IPR018247); BEST Arabidopsis thaliana protein match is: unknown protein (TAIR:AT2G41730.1); Has 1807 Blast hits to 1807 proteins in 277 species: Archae - 0; Bacteria - 0; Metazoa - 736; Fungi - 347; Plants - 385; Viruses - 0; Other Eukaryotes - 339 (source: NCBI BLink).
MSE2	Aspof_comp165655_c0_seq1	TCAATCTTCCCTTTGAGATGTGCAT	GCGTTCTTCATTTGTCCAGTTACTG	AT5G64570.1	Encodes a beta-d-xylosidase that belongs to family 3 of glycoside hydrolases.
MSE3	Aspof_comp59515_c0_seq17	ACTCCAGAGCCAGTTGGAGGTCTAG	CTGTGACAAGTGCATACTACAGAGG	AT3G12160.1	Encodes RABA4D, a member of the Arabidopsis RabA4 subfamily of Rab GTPase proteins. It is transported in exocytic vesicles to the apical tip of pollen tubes where it appears to promote tip growth. Proper localization of RabA4d depends on ROP1, RIC3, and RIC4 activity.
MSE4	Aspof_comp445168_c0_seq1	AACCGTTTTCATATTGGCGACTCGT	TTAAACCCACCACTAGACCAAGATT	AT1G79800.1	Early nodulin-like protein 7 (ENODL7); FUNCTIONS IN: electron carrier activity, copper ion binding; LOCATED IN: anchored to membrane; EXPRESSED IN: 6 plant structures; EXPRESSED DURING: 4 anthesis, petal differentiation and expansion stage; CONTAINS InterPro DOMAIN/s: Plastocyanin-like (InterPro:IPR003245), Cupredoxin (InterPro:IPR008972); BEST Arabidopsis thaliana protein match is: early nodulin…
MSE5	Aspof_comp71842_c0_seq1	AAATCCAACTACACGAAGACATCTG	TATCCTAGCACGTCTAACCGATAAA	AT2G14740.1	Vaculolar sorting receptor 3 (VSR3); FUNCTIONS IN: calcium ion binding; INVOLVED IN: intracellular protein transport, protein targeting to vacuole; LOCATED IN: integral to plasma membrane, Golgi transport complex, membrane; EXPRESSED IN: callus, leaf; CONTAINS InterPro DOMAIN/s: Protease-associated PA (InterPro:IPR003137), EGF-like calcium-binding, conserved site (InterPro:IPR018097), EGF-like (I…
MSE9	Aspof_comp77357_c0_seq1	CTCAGAAAACGTTCTCCTCATCCTC	CTCTCCTCTCAACCTTCACCTCTCC	AT1G68450.1	VQ motif-containing protein; FUNCTIONS IN: molecular_function unknown; INVOLVED IN: biological_process unknown; LOCATED IN: chloroplast; EXPRESSED IN: stem; CONTAINS InterPro DOMAIN/s: VQ (InterPro:IPR008889); BEST Arabidopsis thaliana protein match is: VQ motif-containing protein (TAIR:AT3G18360.1); Has 133 Blast hits to 133 proteins in 12 species: Archae - 0; Bacteria - 0; Metazoa - 0; Fungi - …
*This is based on gene functional descriptions available at TAIR (The Arabidopsis Informaiton Resource, https://www.arabidopsis.org/index.jsp)
