# Supplementary material for: Death of female flower microsporocytes progresses independently of meiosis-like process and can be accelerated by specific transcripts in Asparagus officinalis
Source: Sci Rep. 2019 Feb 25;9:2703. doi: 10.1038/s41598-019-39125-1 (PMC6389975; doi:10.1038/s41598-019-39125-1)
Supplement: Supplementary file 5 — Supplementary Table S4 [file 41598_2019_39125_MOESM5_ESM.xlsx]

## Sheet: Sheet1
Female tepal	Supermale tepal	Female pistil	Supermale pistil	Female stamen	Supermale stamen	Female premeiotic bud	Supermale premeiotic bud	Female meiotic bud	Supermale meiobud	Female postmeiotic bud	Supermale postmeiotic bud	Female line10 speartip	Male line10 speartip	Female line8A speartip	Male line8A speartip	Female line8B speartip	Male line8B speartip	Female line9 speartip	Male line9 speartip
Aspof_comp100019_c0_seq1	Aspof_comp100387_c0_seq1	Aspof_comp109454_c0_seq1	Aspof_comp100607_c0_seq1	Aspof_comp100019_c0_seq1	Aspof_comp100255_c0_seq1	Aspof_comp101090_c0_seq1	Aspof_comp101272_c0_seq1	Aspof_comp109454_c0_seq1	Aspof_comp100017_c0_seq1	Aspof_comp115200_c0_seq1	Aspof_comp100019_c0_seq1	Aspof_comp29021_c0_seq1	Aspof_comp22587_c0_seq1	Aspof_comp124284_c0_seq1	Aspof_comp23742_c0_seq1	Aspof_comp40967_c0_seq1	Aspof_comp22583_c0_seq1	Aspof_comp42272_c0_seq3	Aspof_comp22587_c0_seq1
Aspof_comp100071_c0_seq1	Aspof_comp101121_c0_seq1	Aspof_comp1106_c0_seq1	Aspof_comp101121_c0_seq1	Aspof_comp103695_c0_seq1	Aspof_comp100304_c0_seq1	Aspof_comp109454_c0_seq1	Aspof_comp101324_c0_seq1	Aspof_comp111707_c0_seq1	Aspof_comp100610_c0_seq1	Aspof_comp123216_c0_seq1	Aspof_comp100255_c0_seq1	Aspof_comp31599_c0_seq1	Aspof_comp22591_c0_seq1	Aspof_comp23599_c0_seq1	Aspof_comp24886_c0_seq1	Aspof_comp42622_c0_seq1	Aspof_comp22587_c0_seq1	Aspof_comp42277_c0_seq1	Aspof_comp22591_c0_seq1
Aspof_comp107123_c0_seq1	Aspof_comp116137_c0_seq1	Aspof_comp1106_c1_seq1	Aspof_comp105290_c0_seq1	Aspof_comp106737_c0_seq1	Aspof_comp100387_c0_seq1	Aspof_comp109942_c0_seq1	Aspof_comp101380_c0_seq1	Aspof_comp124284_c0_seq1	Aspof_comp101121_c0_seq1	Aspof_comp124284_c0_seq1	Aspof_comp100544_c0_seq1	Aspof_comp32775_c0_seq1	Aspof_comp22645_c0_seq1	Aspof_comp25238_c0_seq1	Aspof_comp33343_c0_seq1	Aspof_comp50430_c0_seq1	Aspof_comp22645_c0_seq1	Aspof_comp42277_c0_seq2	Aspof_comp22611_c0_seq1
Aspof_comp109454_c0_seq1	Aspof_comp124192_c0_seq1	Aspof_comp124284_c0_seq1	Aspof_comp109012_c0_seq1	Aspof_comp109221_c0_seq1	Aspof_comp100834_c0_seq1	Aspof_comp111707_c0_seq1	Aspof_comp10186_c0_seq1	Aspof_comp167158_c0_seq1	Aspof_comp106137_c0_seq1	Aspof_comp131497_c0_seq1	Aspof_comp101121_c0_seq1	Aspof_comp33885_c0_seq1	Aspof_comp22655_c0_seq1	Aspof_comp25328_c0_seq1	Aspof_comp34287_c1_seq1	Aspof_comp52442_c0_seq1	Aspof_comp22726_c0_seq1	Aspof_comp53927_c0_seq1	Aspof_comp22613_c0_seq1
Aspof_comp109942_c0_seq1	Aspof_comp124982_c0_seq1	Aspof_comp13786_c0_seq1	Aspof_comp111341_c0_seq1	Aspof_comp109454_c0_seq1	Aspof_comp1010_c1_seq1	Aspof_comp124038_c0_seq1	Aspof_comp10299_c0_seq1	Aspof_comp1770_c0_seq1	Aspof_comp109866_c0_seq1	Aspof_comp15105_c0_seq1	Aspof_comp103695_c0_seq1	Aspof_comp34165_c0_seq1	Aspof_comp22695_c0_seq1	Aspof_comp31962_c0_seq1	Aspof_comp41137_c2_seq1	Aspof_comp53504_c0_seq1	Aspof_comp22765_c0_seq1	Aspof_comp56539_c0_seq4	Aspof_comp22645_c0_seq1
Aspof_comp115358_c0_seq1	Aspof_comp133994_c0_seq1	Aspof_comp138688_c0_seq1	Aspof_comp111681_c0_seq1	Aspof_comp109700_c0_seq1	Aspof_comp101121_c0_seq1	Aspof_comp124284_c0_seq1	Aspof_comp104116_c0_seq1	Aspof_comp180405_c0_seq1	Aspof_comp109942_c0_seq1	Aspof_comp167158_c0_seq1	Aspof_comp104330_c0_seq1	Aspof_comp34262_c0_seq1	Aspof_comp22906_c0_seq1	Aspof_comp32427_c0_seq1	Aspof_comp44779_c0_seq1	Aspof_comp57041_c0_seq1	Aspof_comp22906_c0_seq1	Aspof_comp58504_c0_seq4	Aspof_comp22667_c0_seq1
Aspof_comp116119_c0_seq1	Aspof_comp148293_c0_seq1	Aspof_comp146807_c0_seq1	Aspof_comp118811_c0_seq1	Aspof_comp109760_c0_seq1	Aspof_comp101616_c0_seq1	Aspof_comp12834_c0_seq1	Aspof_comp105823_c0_seq1	Aspof_comp180980_c0_seq1	Aspof_comp112623_c0_seq1	Aspof_comp169549_c0_seq1	Aspof_comp105965_c0_seq1	Aspof_comp34981_c0_seq1	Aspof_comp23009_c0_seq1	Aspof_comp41477_c0_seq1	Aspof_comp45596_c0_seq1	Aspof_comp57041_c0_seq2	Aspof_comp23219_c0_seq1	Aspof_comp58809_c0_seq1	Aspof_comp22681_c0_seq1
Aspof_comp124284_c0_seq1	Aspof_comp14980_c0_seq1	Aspof_comp14917_c0_seq1	Aspof_comp1204_c0_seq1	Aspof_comp109762_c0_seq1	Aspof_comp101631_c0_seq1	Aspof_comp150840_c0_seq1	Aspof_comp106523_c0_seq1	Aspof_comp19382_c0_seq1	Aspof_comp115161_c0_seq1	Aspof_comp170653_c0_seq1	Aspof_comp109181_c0_seq1	Aspof_comp45617_c1_seq1	Aspof_comp23035_c0_seq1	Aspof_comp42855_c0_seq1	Aspof_comp47133_c0_seq2	Aspof_comp57772_c0_seq1	Aspof_comp23219_c0_seq2	Aspof_comp58873_c1_seq2	Aspof_comp22765_c0_seq1
Aspof_comp129512_c0_seq1	Aspof_comp152444_c0_seq1	Aspof_comp150840_c0_seq1	Aspof_comp12107_c0_seq1	Aspof_comp110874_c0_seq1	Aspof_comp10166_c0_seq1	Aspof_comp161412_c0_seq1	Aspof_comp107688_c0_seq1	Aspof_comp210395_c0_seq1	Aspof_comp115274_c0_seq1	Aspof_comp17377_c0_seq1	Aspof_comp109221_c0_seq1	Aspof_comp45704_c0_seq1	Aspof_comp23297_c0_seq1	Aspof_comp42855_c1_seq1	Aspof_comp49111_c0_seq2	Aspof_comp59126_c0_seq7	Aspof_comp31577_c0_seq1	Aspof_comp62900_c0_seq7	Aspof_comp22821_c0_seq1
Aspof_comp13016_c0_seq1	Aspof_comp159213_c0_seq1	Aspof_comp167158_c0_seq1	Aspof_comp12347_c0_seq1	Aspof_comp11460_c0_seq2	Aspof_comp103256_c0_seq1	Aspof_comp167158_c0_seq1	Aspof_comp108945_c0_seq1	Aspof_comp21123_c0_seq1	Aspof_comp115361_c0_seq1	Aspof_comp180980_c0_seq1	Aspof_comp109279_c0_seq1	Aspof_comp46176_c0_seq2	Aspof_comp23373_c0_seq1	Aspof_comp47935_c0_seq1	Aspof_comp49892_c0_seq1	Aspof_comp60732_c1_seq6	Aspof_comp32317_c0_seq1	Aspof_comp72130_c0_seq1	Aspof_comp22871_c0_seq1
Aspof_comp134617_c0_seq1	Aspof_comp163894_c0_seq1	Aspof_comp173576_c0_seq1	Aspof_comp124487_c0_seq1	Aspof_comp116030_c0_seq1	Aspof_comp103448_c0_seq1	Aspof_comp17859_c0_seq1	Aspof_comp110772_c0_seq1	Aspof_comp21361_c0_seq1	Aspof_comp115406_c0_seq1	Aspof_comp21123_c0_seq1	Aspof_comp109564_c0_seq1	Aspof_comp49342_c0_seq2	Aspof_comp23385_c0_seq1	Aspof_comp48847_c0_seq1	Aspof_comp50453_c0_seq4	Aspof_comp61005_c1_seq14	Aspof_comp32480_c0_seq1	0	Aspof_comp22906_c0_seq1
Aspof_comp138688_c0_seq1	Aspof_comp165655_c0_seq1	Aspof_comp175869_c0_seq1	Aspof_comp124982_c0_seq1	Aspof_comp116119_c0_seq1	Aspof_comp105965_c0_seq1	Aspof_comp17859_c0_seq2	Aspof_comp111175_c0_seq1	Aspof_comp21499_c0_seq1	Aspof_comp116074_c0_seq1	Aspof_comp21361_c0_seq1	Aspof_comp109942_c0_seq1	Aspof_comp50400_c0_seq1	Aspof_comp23415_c0_seq1	Aspof_comp48847_c0_seq2	Aspof_comp50845_c0_seq2	Aspof_comp61005_c1_seq17	Aspof_comp32775_c0_seq1	0	Aspof_comp23078_c0_seq2
Aspof_comp145711_c0_seq1	Aspof_comp165756_c0_seq1	Aspof_comp18308_c0_seq1	Aspof_comp125050_c0_seq1	Aspof_comp116752_c0_seq1	Aspof_comp106539_c0_seq1	Aspof_comp180405_c0_seq1	Aspof_comp111421_c0_seq1	Aspof_comp21861_c0_seq1	Aspof_comp116137_c0_seq1	Aspof_comp2139_c0_seq1	Aspof_comp110369_c0_seq1	Aspof_comp50400_c1_seq1	Aspof_comp23415_c0_seq2	Aspof_comp48847_c0_seq3	Aspof_comp50950_c0_seq1	Aspof_comp61005_c1_seq24	Aspof_comp32958_c0_seq1	0	Aspof_comp23084_c0_seq1
Aspof_comp150840_c0_seq1	Aspof_comp166589_c0_seq1	Aspof_comp186821_c0_seq1	Aspof_comp12519_c0_seq1	Aspof_comp12113_c0_seq1	Aspof_comp106664_c0_seq1	Aspof_comp180980_c0_seq1	Aspof_comp111478_c0_seq1	Aspof_comp218849_c0_seq1	Aspof_comp116900_c0_seq1	Aspof_comp21499_c0_seq1	Aspof_comp111074_c0_seq1	Aspof_comp55831_c0_seq1	Aspof_comp23452_c0_seq1	Aspof_comp50444_c0_seq1	Aspof_comp51835_c0_seq2	Aspof_comp61280_c1_seq15	Aspof_comp32958_c0_seq2	0	Aspof_comp23097_c0_seq1
Aspof_comp167158_c0_seq1	Aspof_comp185095_c0_seq1	Aspof_comp187153_c0_seq1	Aspof_comp125775_c0_seq1	Aspof_comp124284_c0_seq1	Aspof_comp1079_c0_seq1	Aspof_comp18617_c0_seq1	Aspof_comp111665_c0_seq1	Aspof_comp21921_c0_seq1	Aspof_comp121908_c0_seq1	Aspof_comp216289_c0_seq1	Aspof_comp111333_c0_seq1	Aspof_comp57737_c0_seq1	Aspof_comp23579_c0_seq1	Aspof_comp50457_c0_seq1	Aspof_comp51836_c0_seq1	Aspof_comp61517_c1_seq1	Aspof_comp32958_c1_seq1	0	Aspof_comp23108_c1_seq1
Aspof_comp179257_c0_seq1	Aspof_comp20498_c0_seq1	Aspof_comp193346_c0_seq1	Aspof_comp12791_c0_seq1	Aspof_comp126412_c0_seq1	Aspof_comp1079_c1_seq1	Aspof_comp19382_c0_seq1	Aspof_comp112029_c0_seq1	Aspof_comp22394_c0_seq1	Aspof_comp122611_c0_seq1	Aspof_comp217475_c0_seq1	Aspof_comp111681_c0_seq1	Aspof_comp58754_c0_seq1	Aspof_comp24365_c0_seq1	Aspof_comp54255_c0_seq1	Aspof_comp54973_c0_seq1	Aspof_comp61517_c4_seq2	Aspof_comp33130_c0_seq1	0	Aspof_comp23345_c0_seq1
Aspof_comp188547_c0_seq1	Aspof_comp20722_c0_seq1	Aspof_comp19496_c0_seq1	Aspof_comp128911_c0_seq1	Aspof_comp126959_c0_seq1	Aspof_comp108652_c0_seq1	Aspof_comp196560_c0_seq1	Aspof_comp113788_c0_seq1	Aspof_comp224102_c0_seq1	Aspof_comp123710_c0_seq1	Aspof_comp220574_c0_seq1	Aspof_comp113722_c0_seq1	Aspof_comp58754_c3_seq2	Aspof_comp24909_c0_seq1	Aspof_comp54990_c0_seq2	Aspof_comp56493_c1_seq3	Aspof_comp61517_c4_seq3	Aspof_comp33505_c0_seq1	0	Aspof_comp23464_c0_seq1
Aspof_comp194608_c0_seq1	Aspof_comp210355_c0_seq1	Aspof_comp196328_c0_seq1	Aspof_comp130095_c0_seq1	Aspof_comp12791_c0_seq1	Aspof_comp108902_c0_seq1	Aspof_comp1972_c0_seq1	Aspof_comp116940_c0_seq1	Aspof_comp22595_c0_seq1	Aspof_comp124462_c0_seq1	Aspof_comp221232_c0_seq1	Aspof_comp115274_c0_seq1	Aspof_comp61012_c0_seq3	Aspof_comp284816_c0_seq1	Aspof_comp56493_c1_seq6	Aspof_comp57600_c0_seq1	Aspof_comp61517_c4_seq4	Aspof_comp33729_c0_seq1	0	Aspof_comp23531_c0_seq1
Aspof_comp20353_c0_seq1	Aspof_comp215913_c0_seq1	Aspof_comp198111_c0_seq1	Aspof_comp132606_c0_seq1	Aspof_comp12791_c1_seq1	Aspof_comp109165_c0_seq1	Aspof_comp20106_c0_seq1	Aspof_comp119518_c0_seq1	Aspof_comp22871_c0_seq1	Aspof_comp125914_c0_seq1	Aspof_comp22410_c0_seq1	Aspof_comp116050_c0_seq1	Aspof_comp61545_c0_seq6	Aspof_comp287367_c0_seq1	Aspof_comp57002_c0_seq3	Aspof_comp58650_c0_seq1	Aspof_comp61687_c0_seq1	Aspof_comp33729_c0_seq2	0	Aspof_comp23553_c0_seq1
Aspof_comp20410_c0_seq1	Aspof_comp22595_c0_seq1	Aspof_comp20125_c0_seq1	Aspof_comp132788_c0_seq1	Aspof_comp129512_c0_seq1	Aspof_comp109181_c0_seq1	Aspof_comp20106_c0_seq2	Aspof_comp120923_c0_seq1	Aspof_comp22906_c0_seq1	Aspof_comp127279_c0_seq1	Aspof_comp22542_c0_seq1	Aspof_comp116137_c0_seq1	Aspof_comp61621_c0_seq1	Aspof_comp28815_c0_seq1	Aspof_comp57041_c0_seq2	Aspof_comp58979_c0_seq27	Aspof_comp61687_c1_seq7	Aspof_comp33755_c0_seq1	0	Aspof_comp24528_c0_seq1
Aspof_comp209816_c0_seq1	Aspof_comp22726_c0_seq1	Aspof_comp20516_c0_seq1	Aspof_comp133994_c0_seq1	Aspof_comp130001_c0_seq1	Aspof_comp109279_c0_seq1	Aspof_comp210395_c0_seq1	Aspof_comp121385_c0_seq1	Aspof_comp23227_c0_seq2	Aspof_comp127706_c0_seq1	Aspof_comp22543_c0_seq1	Aspof_comp117761_c0_seq1	Aspof_comp61623_c2_seq10	Aspof_comp28913_c0_seq1	Aspof_comp57745_c0_seq2	Aspof_comp58979_c2_seq1	Aspof_comp61687_c2_seq1	Aspof_comp33783_c0_seq1	0	Aspof_comp25543_c0_seq1
Aspof_comp211029_c0_seq1	Aspof_comp22760_c0_seq1	Aspof_comp21123_c0_seq1	Aspof_comp135028_c0_seq1	Aspof_comp130489_c0_seq1	Aspof_comp109564_c0_seq1	Aspof_comp21361_c0_seq1	Aspof_comp123090_c0_seq1	Aspof_comp23385_c0_seq1	Aspof_comp128674_c0_seq1	Aspof_comp22557_c0_seq1	Aspof_comp118341_c0_seq1	Aspof_comp62929_c4_seq1	Aspof_comp31577_c0_seq1	Aspof_comp58895_c0_seq1	Aspof_comp59586_c0_seq4	Aspof_comp61737_c0_seq21	Aspof_comp33783_c0_seq2	0	Aspof_comp28815_c0_seq1
Aspof_comp212236_c0_seq1	Aspof_comp22760_c0_seq2	Aspof_comp21333_c0_seq1	Aspof_comp135805_c0_seq1	Aspof_comp132601_c0_seq1	Aspof_comp109802_c0_seq1	Aspof_comp21442_c0_seq1	Aspof_comp123854_c0_seq1	Aspof_comp23463_c0_seq1	Aspof_comp12874_c0_seq1	Aspof_comp22595_c0_seq1	Aspof_comp118364_c0_seq1	Aspof_comp63530_c0_seq113	Aspof_comp31618_c0_seq1	Aspof_comp59863_c2_seq2	Aspof_comp59612_c0_seq4	Aspof_comp61840_c4_seq13	Aspof_comp33911_c0_seq2	0	Aspof_comp298183_c0_seq1
Aspof_comp212288_c0_seq1	Aspof_comp22865_c0_seq1	Aspof_comp21333_c1_seq1	Aspof_comp137162_c0_seq1	Aspof_comp133338_c0_seq1	Aspof_comp110369_c0_seq1	Aspof_comp21499_c0_seq1	Aspof_comp124462_c0_seq1	Aspof_comp23934_c0_seq1	Aspof_comp129527_c0_seq1	Aspof_comp22612_c0_seq1	Aspof_comp1204_c0_seq1	Aspof_comp63530_c0_seq3	Aspof_comp31906_c0_seq1	Aspof_comp59863_c2_seq5	Aspof_comp60960_c0_seq53	Aspof_comp61840_c4_seq2	Aspof_comp34435_c0_seq1	0	Aspof_comp31336_c0_seq1
Aspof_comp21442_c0_seq1	Aspof_comp22945_c0_seq1	Aspof_comp2139_c0_seq1	Aspof_comp137768_c0_seq1	Aspof_comp133844_c0_seq1	Aspof_comp111074_c0_seq1	Aspof_comp21861_c0_seq1	Aspof_comp125477_c0_seq1	Aspof_comp23977_c0_seq1	Aspof_comp130001_c0_seq1	Aspof_comp22630_c0_seq1	Aspof_comp120685_c0_seq1	Aspof_comp64305_c1_seq21	Aspof_comp32115_c0_seq1	Aspof_comp61363_c0_seq8	Aspof_comp61136_c2_seq27	Aspof_comp61930_c1_seq39	Aspof_comp34435_c0_seq2	0	Aspof_comp31577_c0_seq1
Aspof_comp21442_c0_seq2	Aspof_comp23074_c0_seq1	Aspof_comp21645_c0_seq1	Aspof_comp141818_c0_seq1	Aspof_comp134617_c0_seq1	Aspof_comp111333_c0_seq1	Aspof_comp21921_c0_seq1	Aspof_comp125914_c0_seq1	Aspof_comp24541_c0_seq1	Aspof_comp132923_c0_seq1	Aspof_comp22644_c0_seq1	Aspof_comp124038_c0_seq1	Aspof_comp64305_c1_seq5	Aspof_comp32270_c0_seq1	Aspof_comp61459_c0_seq10	Aspof_comp61149_c6_seq13	Aspof_comp61946_c1_seq32	Aspof_comp34435_c0_seq3	0	Aspof_comp31732_c0_seq1
Aspof_comp21783_c0_seq1	Aspof_comp23288_c0_seq1	Aspof_comp219295_c0_seq1	Aspof_comp144220_c0_seq1	Aspof_comp136903_c0_seq1	Aspof_comp111399_c0_seq1	Aspof_comp22089_c0_seq1	Aspof_comp126284_c0_seq1	Aspof_comp24953_c0_seq1	Aspof_comp136046_c0_seq1	Aspof_comp22712_c0_seq1	Aspof_comp124982_c0_seq1	Aspof_comp64439_c3_seq6	Aspof_comp32270_c0_seq2	Aspof_comp61532_c3_seq25	Aspof_comp61356_c0_seq16	Aspof_comp63323_c2_seq16	Aspof_comp34536_c0_seq1	0	Aspof_comp31757_c0_seq1
Aspof_comp21889_c0_seq1	Aspof_comp23449_c0_seq1	Aspof_comp220574_c0_seq1	Aspof_comp145593_c0_seq1	Aspof_comp13786_c0_seq1	Aspof_comp111681_c0_seq1	Aspof_comp22222_c0_seq1	Aspof_comp127706_c0_seq1	Aspof_comp25725_c0_seq1	Aspof_comp136333_c0_seq1	Aspof_comp22721_c0_seq1	Aspof_comp125050_c0_seq1	Aspof_comp64927_c4_seq11	Aspof_comp32439_c0_seq1	Aspof_comp61632_c0_seq1	Aspof_comp61370_c0_seq15	Aspof_comp63404_c2_seq7	Aspof_comp34550_c0_seq1	0	Aspof_comp31906_c0_seq1
Aspof_comp21943_c0_seq1	Aspof_comp23460_c0_seq1	Aspof_comp221232_c0_seq1	Aspof_comp148293_c0_seq1	Aspof_comp137897_c0_seq1	Aspof_comp113091_c0_seq1	Aspof_comp222572_c0_seq1	Aspof_comp128014_c0_seq1	Aspof_comp268522_c0_seq1	Aspof_comp138688_c0_seq1	Aspof_comp22749_c0_seq1	Aspof_comp125246_c0_seq1	0	Aspof_comp32490_c0_seq1	Aspof_comp61632_c1_seq1	Aspof_comp61566_c1_seq2	Aspof_comp63419_c1_seq23	Aspof_comp38374_c0_seq1	0	Aspof_comp31962_c0_seq1
Aspof_comp224301_c0_seq1	Aspof_comp23807_c1_seq1	Aspof_comp221933_c0_seq1	Aspof_comp149319_c0_seq1	Aspof_comp13830_c0_seq1	Aspof_comp113329_c0_seq1	Aspof_comp22394_c0_seq1	Aspof_comp128381_c0_seq1	Aspof_comp276044_c0_seq1	Aspof_comp139546_c0_seq1	Aspof_comp22752_c0_seq1	Aspof_comp125507_c0_seq1	0	Aspof_comp32540_c0_seq1	Aspof_comp61632_c1_seq2	Aspof_comp61920_c0_seq4	Aspof_comp63419_c1_seq25	Aspof_comp40494_c0_seq1	0	Aspof_comp32419_c0_seq2
Aspof_comp22470_c0_seq1	Aspof_comp24289_c0_seq1	Aspof_comp22470_c0_seq1	Aspof_comp149574_c0_seq1	Aspof_comp138688_c0_seq1	Aspof_comp113722_c0_seq1	Aspof_comp224102_c0_seq1	Aspof_comp129527_c0_seq1	Aspof_comp277683_c0_seq1	Aspof_comp141822_c0_seq1	Aspof_comp22840_c0_seq1	Aspof_comp126656_c0_seq1	0	Aspof_comp32540_c1_seq1	Aspof_comp61632_c1_seq3	Aspof_comp61928_c2_seq11	Aspof_comp64374_c1_seq20	Aspof_comp40494_c0_seq2	0	Aspof_comp32428_c0_seq1
Aspof_comp22553_c0_seq1	Aspof_comp24524_c0_seq1	Aspof_comp22553_c0_seq1	Aspof_comp14980_c0_seq1	Aspof_comp139177_c0_seq1	Aspof_comp115274_c0_seq1	Aspof_comp22595_c0_seq1	Aspof_comp132175_c0_seq1	Aspof_comp28681_c0_seq1	Aspof_comp143933_c0_seq1	Aspof_comp22865_c0_seq1	Aspof_comp12870_c0_seq1	0	Aspof_comp32672_c0_seq1	Aspof_comp61632_c5_seq1	Aspof_comp62066_c2_seq1	Aspof_comp64992_c1_seq1	Aspof_comp41464_c0_seq1	0	Aspof_comp32631_c0_seq1
Aspof_comp22906_c0_seq1	Aspof_comp252274_c0_seq1	Aspof_comp22673_c0_seq1	Aspof_comp150657_c0_seq1	Aspof_comp142135_c0_seq1	Aspof_comp116050_c0_seq1	Aspof_comp22703_c0_seq1	Aspof_comp132577_c0_seq1	Aspof_comp295758_c0_seq1	Aspof_comp147463_c0_seq1	Aspof_comp22865_c0_seq2	Aspof_comp130001_c0_seq1	0	Aspof_comp32857_c0_seq1	Aspof_comp63399_c0_seq7	Aspof_comp62181_c3_seq26	Aspof_comp65229_c0_seq28	Aspof_comp41467_c1_seq1	0	Aspof_comp32753_c0_seq1
Aspof_comp22964_c0_seq1	Aspof_comp252991_c0_seq1	Aspof_comp22712_c0_seq1	Aspof_comp154797_c0_seq1	Aspof_comp145711_c0_seq1	Aspof_comp116137_c0_seq1	Aspof_comp22871_c0_seq1	Aspof_comp132616_c0_seq1	Aspof_comp29759_c0_seq1	Aspof_comp150643_c0_seq1	Aspof_comp22865_c0_seq3	Aspof_comp13016_c0_seq1	0	Aspof_comp32958_c1_seq1	Aspof_comp63438_c1_seq20	Aspof_comp62336_c0_seq3	Aspof_comp65260_c0_seq7	Aspof_comp41709_c0_seq1	0	Aspof_comp32893_c0_seq1
Aspof_comp22964_c0_seq2	Aspof_comp25622_c0_seq1	Aspof_comp22906_c0_seq1	Aspof_comp156699_c0_seq1	Aspof_comp147793_c0_seq1	Aspof_comp116900_c0_seq1	Aspof_comp22906_c0_seq1	Aspof_comp132869_c0_seq1	Aspof_comp31388_c0_seq1	Aspof_comp151046_c0_seq1	Aspof_comp22868_c0_seq1	Aspof_comp132788_c0_seq1	0	Aspof_comp33043_c0_seq1	Aspof_comp63530_c0_seq3	Aspof_comp62858_c0_seq19	Aspof_comp65278_c1_seq1	Aspof_comp41716_c0_seq1	0	Aspof_comp32893_c0_seq2
Aspof_comp23108_c0_seq1	Aspof_comp26383_c0_seq1	Aspof_comp23339_c0_seq1	Aspof_comp159213_c0_seq1	Aspof_comp149558_c0_seq1	Aspof_comp117761_c0_seq1	Aspof_comp22981_c0_seq1	Aspof_comp133856_c0_seq1	Aspof_comp31706_c0_seq1	Aspof_comp15117_c0_seq1	Aspof_comp22880_c1_seq1	Aspof_comp133338_c0_seq1	0	Aspof_comp33058_c0_seq1	Aspof_comp63530_c0_seq52	Aspof_comp62982_c1_seq1	Aspof_comp65450_c1_seq9	Aspof_comp41749_c0_seq1	0	Aspof_comp32893_c0_seq3
Aspof_comp23108_c1_seq1	Aspof_comp26383_c1_seq1	Aspof_comp23339_c0_seq2	Aspof_comp160282_c0_seq1	Aspof_comp150840_c0_seq1	Aspof_comp118792_c0_seq1	Aspof_comp23020_c0_seq2	Aspof_comp136291_c0_seq1	Aspof_comp32018_c0_seq1	Aspof_comp152444_c0_seq1	Aspof_comp22888_c0_seq1	Aspof_comp133844_c0_seq1	0	Aspof_comp33273_c0_seq1	Aspof_comp63530_c0_seq94	Aspof_comp62987_c1_seq4	Aspof_comp65558_c1_seq1	Aspof_comp41856_c0_seq1	0	Aspof_comp32958_c0_seq2
Aspof_comp23327_c0_seq1	Aspof_comp264561_c0_seq1	Aspof_comp23548_c0_seq2	Aspof_comp162661_c0_seq1	Aspof_comp151021_c0_seq1	Aspof_comp119518_c0_seq1	Aspof_comp23214_c0_seq1	Aspof_comp136295_c0_seq1	Aspof_comp32018_c0_seq2	Aspof_comp153953_c0_seq1	Aspof_comp22906_c0_seq1	Aspof_comp133994_c0_seq1	0	Aspof_comp33545_c0_seq1	Aspof_comp63917_c1_seq23	Aspof_comp63000_c1_seq2	Aspof_comp65665_c1_seq5	Aspof_comp41856_c0_seq2	0	Aspof_comp32958_c1_seq1
Aspof_comp235339_c0_seq1	Aspof_comp264763_c0_seq1	Aspof_comp23762_c0_seq1	Aspof_comp165655_c0_seq1	Aspof_comp154565_c0_seq1	Aspof_comp120495_c0_seq1	Aspof_comp23361_c0_seq1	Aspof_comp137771_c0_seq1	Aspof_comp32370_c0_seq1	Aspof_comp156842_c0_seq1	Aspof_comp22926_c0_seq1	Aspof_comp13439_c0_seq1	0	Aspof_comp33545_c0_seq2	Aspof_comp65030_c2_seq28	Aspof_comp63236_c1_seq3	Aspof_comp65858_c0_seq30	Aspof_comp42081_c0_seq1	0	Aspof_comp33263_c0_seq1
Aspof_comp23553_c0_seq1	Aspof_comp268546_c0_seq1	Aspof_comp24541_c0_seq1	Aspof_comp170415_c0_seq1	Aspof_comp158639_c0_seq1	Aspof_comp1204_c0_seq1	Aspof_comp23463_c0_seq1	Aspof_comp138481_c0_seq1	Aspof_comp32372_c0_seq1	Aspof_comp157283_c0_seq1	Aspof_comp22926_c1_seq1	Aspof_comp135028_c0_seq1	0	Aspof_comp33640_c0_seq1	Aspof_comp65030_c2_seq9	Aspof_comp63284_c0_seq5	Aspof_comp65933_c1_seq12	Aspof_comp42544_c0_seq1	0	Aspof_comp33273_c0_seq1
Aspof_comp23762_c0_seq1	Aspof_comp27173_c0_seq1	Aspof_comp24909_c0_seq1	Aspof_comp176010_c0_seq1	Aspof_comp16687_c0_seq1	Aspof_comp121862_c0_seq1	Aspof_comp23742_c0_seq1	Aspof_comp138603_c0_seq1	Aspof_comp32484_c0_seq1	Aspof_comp1596_c0_seq1	Aspof_comp22954_c1_seq1	Aspof_comp135805_c0_seq1	0	Aspof_comp33671_c0_seq1	Aspof_comp65030_c3_seq1	Aspof_comp63293_c0_seq6	Aspof_comp65933_c1_seq15	Aspof_comp42874_c0_seq1	0	Aspof_comp33412_c0_seq2
Aspof_comp24360_c0_seq1	Aspof_comp276044_c0_seq1	Aspof_comp252564_c0_seq1	Aspof_comp179057_c0_seq1	Aspof_comp167158_c0_seq1	Aspof_comp121908_c0_seq1	Aspof_comp23773_c0_seq1	Aspof_comp138688_c0_seq1	Aspof_comp327039_c0_seq1	Aspof_comp160420_c0_seq1	Aspof_comp22965_c0_seq1	Aspof_comp136281_c0_seq1	0	Aspof_comp33729_c0_seq1	Aspof_comp65320_c2_seq10	Aspof_comp63385_c3_seq1	Aspof_comp69579_c0_seq1	Aspof_comp42874_c1_seq1	0	Aspof_comp33412_c0_seq3
Aspof_comp24650_c0_seq1	Aspof_comp285587_c0_seq1	Aspof_comp254937_c0_seq1	Aspof_comp181344_c0_seq1	Aspof_comp17188_c0_seq1	Aspof_comp12333_c0_seq1	Aspof_comp23934_c0_seq1	Aspof_comp138962_c0_seq1	Aspof_comp32709_c0_seq1	Aspof_comp161446_c0_seq1	Aspof_comp22973_c0_seq1	Aspof_comp136394_c0_seq1	0	Aspof_comp33755_c0_seq1	Aspof_comp65320_c2_seq7	Aspof_comp63617_c0_seq1	0	Aspof_comp43675_c0_seq1	0	Aspof_comp33436_c0_seq1
Aspof_comp24909_c0_seq1	Aspof_comp28891_c0_seq1	Aspof_comp25520_c0_seq1	Aspof_comp183214_c0_seq1	Aspof_comp174430_c0_seq1	Aspof_comp123354_c0_seq1	Aspof_comp239494_c0_seq1	Aspof_comp139138_c0_seq1	Aspof_comp32709_c1_seq1	Aspof_comp165059_c0_seq1	Aspof_comp22985_c0_seq1	Aspof_comp137768_c0_seq1	0	Aspof_comp33946_c0_seq1	Aspof_comp65833_c0_seq17	Aspof_comp63778_c1_seq2	0	Aspof_comp43959_c0_seq1	0	Aspof_comp33486_c0_seq1
Aspof_comp25359_c0_seq1	Aspof_comp31388_c0_seq1	Aspof_comp26339_c0_seq1	Aspof_comp185095_c0_seq1	Aspof_comp180980_c0_seq1	Aspof_comp124298_c0_seq1	Aspof_comp23977_c0_seq1	Aspof_comp139410_c0_seq1	Aspof_comp32775_c0_seq1	Aspof_comp165412_c0_seq1	Aspof_comp23005_c0_seq1	Aspof_comp138389_c0_seq1	0	Aspof_comp33946_c1_seq1	Aspof_comp66531_c0_seq1	Aspof_comp63795_c1_seq2	0	Aspof_comp43959_c1_seq1	0	Aspof_comp33486_c1_seq1
Aspof_comp256688_c0_seq1	Aspof_comp31495_c0_seq1	Aspof_comp26339_c0_seq2	Aspof_comp18524_c0_seq1	Aspof_comp18168_c0_seq1	Aspof_comp124691_c0_seq1	Aspof_comp24289_c0_seq1	Aspof_comp142776_c0_seq1	Aspof_comp33043_c0_seq1	Aspof_comp165655_c0_seq1	Aspof_comp23014_c0_seq1	Aspof_comp138688_c0_seq1	0	Aspof_comp34185_c0_seq1	Aspof_comp79899_c0_seq1	Aspof_comp63930_c1_seq102	0	Aspof_comp44219_c0_seq1	0	Aspof_comp33505_c0_seq1
Aspof_comp26339_c0_seq1	Aspof_comp316388_c0_seq1	Aspof_comp28270_c0_seq1	Aspof_comp186772_c0_seq1	Aspof_comp18308_c0_seq1	Aspof_comp124982_c0_seq1	Aspof_comp24541_c0_seq1	Aspof_comp1443_c0_seq1	Aspof_comp33441_c0_seq1	Aspof_comp1674_c0_seq1	Aspof_comp23014_c0_seq2	Aspof_comp141634_c0_seq1	0	Aspof_comp34287_c1_seq1	Aspof_comp97560_c0_seq1	Aspof_comp64533_c0_seq10	0	Aspof_comp44359_c0_seq2	0	Aspof_comp33505_c1_seq1
Aspof_comp26339_c0_seq2	Aspof_comp31779_c0_seq1	Aspof_comp28351_c0_seq1	Aspof_comp187194_c0_seq1	Aspof_comp186598_c0_seq1	Aspof_comp125050_c0_seq1	Aspof_comp268522_c0_seq1	Aspof_comp145990_c0_seq1	Aspof_comp33505_c1_seq1	Aspof_comp1674_c1_seq1	Aspof_comp23024_c0_seq1	Aspof_comp141822_c0_seq1	0	Aspof_comp34382_c0_seq1	0	Aspof_comp64669_c1_seq6	0	Aspof_comp45524_c0_seq1	0	Aspof_comp33546_c0_seq1
Aspof_comp26468_c0_seq1	Aspof_comp31821_c0_seq1	Aspof_comp295252_c0_seq1	Aspof_comp193291_c0_seq1	Aspof_comp187153_c0_seq1	Aspof_comp125233_c0_seq1	Aspof_comp276044_c0_seq1	Aspof_comp146095_c0_seq1	Aspof_comp33546_c0_seq1	Aspof_comp167772_c0_seq1	Aspof_comp23172_c0_seq1	Aspof_comp143987_c0_seq1	0	Aspof_comp34464_c0_seq1	0	Aspof_comp64787_c2_seq14	0	Aspof_comp45655_c0_seq2	0	Aspof_comp33563_c0_seq1
Aspof_comp272863_c0_seq1	Aspof_comp31882_c0_seq1	Aspof_comp307260_c0_seq1	Aspof_comp195032_c0_seq1	Aspof_comp189838_c0_seq1	Aspof_comp125266_c0_seq1	Aspof_comp283387_c0_seq1	Aspof_comp146403_c0_seq1	Aspof_comp33549_c0_seq1	Aspof_comp168653_c0_seq1	Aspof_comp23437_c0_seq1	Aspof_comp144220_c0_seq1	0	Aspof_comp34536_c0_seq1	0	Aspof_comp64854_c2_seq36	0	Aspof_comp45953_c0_seq2	0	Aspof_comp33580_c0_seq1
Aspof_comp27729_c1_seq1	Aspof_comp32051_c0_seq1	Aspof_comp313099_c0_seq1	Aspof_comp196283_c0_seq1	Aspof_comp19234_c0_seq1	Aspof_comp125756_c0_seq1	Aspof_comp295758_c0_seq1	Aspof_comp146495_c0_seq1	Aspof_comp33549_c2_seq1	Aspof_comp170234_c0_seq1	Aspof_comp23529_c0_seq1	Aspof_comp148293_c0_seq1	0	Aspof_comp34538_c0_seq1	0	Aspof_comp65192_c1_seq10	0	Aspof_comp45963_c1_seq1	0	Aspof_comp33580_c0_seq2
Aspof_comp27843_c0_seq1	Aspof_comp32270_c0_seq1	Aspof_comp31540_c0_seq1	Aspof_comp20171_c0_seq1	Aspof_comp194608_c0_seq1	Aspof_comp125881_c0_seq1	Aspof_comp29759_c0_seq1	Aspof_comp146504_c0_seq1	Aspof_comp33946_c0_seq1	Aspof_comp1717_c0_seq2	Aspof_comp23553_c0_seq1	Aspof_comp149004_c0_seq1	0	Aspof_comp34550_c0_seq1	0	Aspof_comp65450_c1_seq2	0	Aspof_comp46027_c1_seq1	0	Aspof_comp33671_c0_seq1
Aspof_comp278509_c0_seq1	Aspof_comp32270_c0_seq2	Aspof_comp31793_c0_seq1	Aspof_comp2031_c0_seq1	Aspof_comp196328_c0_seq1	Aspof_comp126522_c0_seq1	Aspof_comp29881_c0_seq1	Aspof_comp146559_c0_seq1	Aspof_comp34165_c0_seq1	Aspof_comp180349_c0_seq1	Aspof_comp23934_c0_seq1	Aspof_comp149319_c0_seq1	0	Aspof_comp38848_c0_seq1	0	Aspof_comp65450_c1_seq8	0	Aspof_comp46043_c0_seq1	0	Aspof_comp33703_c0_seq1
Aspof_comp28024_c0_seq1	Aspof_comp32281_c0_seq1	Aspof_comp31927_c0_seq1	Aspof_comp20410_c0_seq1	Aspof_comp1963_c0_seq1	Aspof_comp126524_c0_seq1	Aspof_comp3041_c0_seq2	Aspof_comp147335_c0_seq1	Aspof_comp34322_c0_seq1	Aspof_comp183129_c0_seq1	Aspof_comp23977_c0_seq1	Aspof_comp15058_c0_seq1	0	Aspof_comp39986_c0_seq3	0	Aspof_comp65634_c2_seq27	0	Aspof_comp47187_c0_seq1	0	Aspof_comp33729_c0_seq1
Aspof_comp28264_c0_seq1	Aspof_comp32327_c0_seq1	Aspof_comp31953_c0_seq2	Aspof_comp20498_c0_seq1	Aspof_comp198111_c0_seq1	Aspof_comp126656_c0_seq1	Aspof_comp31438_c0_seq1	Aspof_comp147463_c0_seq1	Aspof_comp34566_c0_seq1	Aspof_comp183192_c0_seq1	Aspof_comp24024_c0_seq1	Aspof_comp152444_c0_seq1	0	Aspof_comp40167_c0_seq1	0	Aspof_comp65634_c2_seq30	0	Aspof_comp47187_c0_seq2	0	Aspof_comp33755_c0_seq1
Aspof_comp28264_c0_seq2	Aspof_comp32947_c0_seq1	Aspof_comp31978_c0_seq1	Aspof_comp20527_c0_seq1	Aspof_comp20171_c0_seq1	Aspof_comp126752_c0_seq1	Aspof_comp31650_c0_seq1	Aspof_comp150123_c0_seq1	Aspof_comp34800_c0_seq1	Aspof_comp184652_c0_seq1	Aspof_comp24119_c0_seq1	Aspof_comp152865_c0_seq1	0	Aspof_comp41012_c0_seq1	0	Aspof_comp65763_c3_seq11	0	Aspof_comp47187_c0_seq3	0	Aspof_comp33879_c1_seq1
Aspof_comp28913_c0_seq1	Aspof_comp33331_c0_seq1	Aspof_comp32179_c0_seq1	Aspof_comp20722_c0_seq1	Aspof_comp207969_c0_seq1	Aspof_comp12729_c1_seq1	Aspof_comp31693_c0_seq1	Aspof_comp15058_c0_seq1	Aspof_comp39107_c0_seq2	Aspof_comp184699_c0_seq1	Aspof_comp24342_c0_seq1	Aspof_comp152901_c0_seq1	0	Aspof_comp41096_c0_seq1	0	Aspof_comp70054_c0_seq1	0	Aspof_comp47187_c0_seq4	0	Aspof_comp33928_c0_seq3
Aspof_comp29759_c0_seq1	Aspof_comp334673_c0_seq1	Aspof_comp32218_c1_seq1	Aspof_comp208852_c0_seq1	Aspof_comp210395_c0_seq1	Aspof_comp127504_c0_seq1	Aspof_comp32018_c0_seq1	Aspof_comp150643_c0_seq1	Aspof_comp41176_c0_seq1	Aspof_comp185095_c0_seq1	Aspof_comp24541_c0_seq1	Aspof_comp154075_c0_seq1	0	Aspof_comp41310_c0_seq2	0	0	0	Aspof_comp47187_c0_seq5	0	Aspof_comp33928_c0_seq4
Aspof_comp29822_c0_seq1	Aspof_comp33560_c0_seq1	Aspof_comp32905_c0_seq1	Aspof_comp209816_c0_seq1	Aspof_comp211029_c0_seq1	Aspof_comp12870_c0_seq1	Aspof_comp32018_c0_seq2	Aspof_comp151013_c0_seq1	Aspof_comp41612_c0_seq1	Aspof_comp187431_c0_seq1	Aspof_comp24732_c0_seq1	Aspof_comp154565_c0_seq1	0	Aspof_comp41489_c0_seq1	0	0	0	Aspof_comp47781_c0_seq1	0	Aspof_comp33938_c0_seq1
Aspof_comp31869_c0_seq1	Aspof_comp33939_c0_seq1	Aspof_comp33333_c1_seq1	Aspof_comp211481_c0_seq1	Aspof_comp21123_c0_seq1	Aspof_comp13181_c0_seq1	Aspof_comp32218_c1_seq1	Aspof_comp152444_c0_seq1	Aspof_comp42555_c0_seq1	Aspof_comp190395_c0_seq1	Aspof_comp249147_c0_seq1	Aspof_comp156699_c0_seq1	0	Aspof_comp41787_c0_seq1	0	0	0	Aspof_comp48273_c0_seq1	0	Aspof_comp33946_c0_seq1
Aspof_comp31927_c0_seq1	Aspof_comp340753_c0_seq1	Aspof_comp33333_c1_seq2	Aspof_comp212686_c0_seq1	Aspof_comp212236_c0_seq1	Aspof_comp132358_c0_seq1	Aspof_comp32370_c0_seq1	Aspof_comp152901_c0_seq1	Aspof_comp42622_c0_seq1	Aspof_comp196560_c0_seq1	Aspof_comp24960_c0_seq1	Aspof_comp156842_c0_seq1	0	Aspof_comp41787_c0_seq2	0	0	0	Aspof_comp48308_c0_seq1	0	Aspof_comp33946_c1_seq1
Aspof_comp32427_c0_seq1	Aspof_comp34093_c0_seq1	Aspof_comp33681_c0_seq1	Aspof_comp21814_c0_seq1	Aspof_comp21287_c0_seq1	Aspof_comp132454_c0_seq1	Aspof_comp32372_c0_seq1	Aspof_comp154421_c0_seq1	Aspof_comp42622_c0_seq3	Aspof_comp199247_c0_seq1	Aspof_comp25165_c0_seq1	Aspof_comp158810_c0_seq1	0	Aspof_comp41856_c0_seq2	0	0	0	Aspof_comp48535_c0_seq3	0	Aspof_comp33968_c0_seq1
Aspof_comp32476_c0_seq1	Aspof_comp34498_c0_seq1	Aspof_comp33681_c0_seq2	Aspof_comp21913_c0_seq1	Aspof_comp21361_c0_seq1	Aspof_comp132788_c0_seq1	Aspof_comp32372_c0_seq2	Aspof_comp154809_c0_seq1	Aspof_comp42659_c0_seq1	Aspof_comp19946_c0_seq1	Aspof_comp252564_c0_seq1	Aspof_comp159213_c0_seq1	0	Aspof_comp41876_c0_seq2	0	0	0	Aspof_comp48656_c0_seq1	0	Aspof_comp34043_c0_seq1
Aspof_comp32509_c0_seq1	Aspof_comp349762_c0_seq1	Aspof_comp34471_c0_seq1	Aspof_comp220055_c0_seq1	Aspof_comp21382_c0_seq1	Aspof_comp132819_c0_seq1	Aspof_comp32484_c0_seq1	Aspof_comp15495_c0_seq1	Aspof_comp42738_c0_seq1	Aspof_comp20314_c0_seq1	Aspof_comp26333_c0_seq1	Aspof_comp159261_c0_seq1	0	Aspof_comp42060_c0_seq1	0	0	0	Aspof_comp48674_c0_seq1	0	Aspof_comp34043_c1_seq1
Aspof_comp32514_c0_seq1	Aspof_comp351523_c0_seq1	Aspof_comp35412_c0_seq1	Aspof_comp22117_c0_seq1	Aspof_comp214139_c0_seq1	Aspof_comp133298_c0_seq1	Aspof_comp327039_c0_seq1	Aspof_comp158060_c0_seq1	Aspof_comp42855_c0_seq1	Aspof_comp20652_c0_seq1	Aspof_comp26333_c1_seq1	Aspof_comp159609_c0_seq1	0	Aspof_comp42371_c0_seq1	0	0	0	Aspof_comp48675_c0_seq1	0	Aspof_comp34359_c0_seq1
Aspof_comp32532_c0_seq1	Aspof_comp35497_c0_seq2	Aspof_comp356756_c0_seq1	Aspof_comp222694_c0_seq1	Aspof_comp21442_c0_seq1	Aspof_comp133953_c0_seq1	Aspof_comp32709_c1_seq1	Aspof_comp15872_c0_seq1	Aspof_comp42855_c1_seq1	Aspof_comp20722_c0_seq1	Aspof_comp26424_c0_seq1	Aspof_comp160282_c0_seq1	0	Aspof_comp42622_c0_seq1	0	0	0	Aspof_comp48690_c0_seq1	0	Aspof_comp34464_c0_seq1
Aspof_comp32532_c1_seq1	Aspof_comp35934_c0_seq1	Aspof_comp36245_c0_seq1	Aspof_comp22381_c0_seq1	Aspof_comp215881_c0_seq1	Aspof_comp133994_c0_seq1	Aspof_comp32775_c0_seq1	Aspof_comp158761_c0_seq1	Aspof_comp43770_c0_seq2	Aspof_comp210324_c0_seq1	Aspof_comp26537_c0_seq1	Aspof_comp161674_c0_seq1	0	Aspof_comp42622_c0_seq2	0	0	0	Aspof_comp48690_c0_seq2	0	Aspof_comp34487_c0_seq1
Aspof_comp32926_c0_seq1	Aspof_comp36608_c0_seq1	Aspof_comp37435_c0_seq1	Aspof_comp22565_c0_seq1	Aspof_comp21783_c0_seq1	Aspof_comp13439_c0_seq1	Aspof_comp33043_c0_seq1	Aspof_comp159302_c0_seq1	Aspof_comp43822_c0_seq1	Aspof_comp210807_c0_seq1	Aspof_comp276044_c0_seq1	Aspof_comp162661_c0_seq1	0	Aspof_comp42622_c0_seq3	0	0	0	Aspof_comp48705_c0_seq1	0	Aspof_comp34538_c0_seq1
Aspof_comp32926_c0_seq2	Aspof_comp36865_c0_seq1	Aspof_comp37999_c0_seq1	Aspof_comp22595_c0_seq1	Aspof_comp21861_c0_seq1	Aspof_comp13448_c0_seq1	Aspof_comp33056_c0_seq1	Aspof_comp160047_c0_seq1	Aspof_comp44221_c0_seq1	Aspof_comp21195_c0_seq1	Aspof_comp279347_c0_seq1	Aspof_comp165016_c0_seq1	0	Aspof_comp42622_c0_seq4	0	0	0	Aspof_comp48847_c0_seq2	0	Aspof_comp34545_c0_seq1
Aspof_comp32926_c0_seq3	Aspof_comp37218_c0_seq1	Aspof_comp382012_c0_seq1	Aspof_comp22611_c0_seq1	Aspof_comp21889_c0_seq1	Aspof_comp134648_c0_seq1	Aspof_comp33058_c0_seq1	Aspof_comp162679_c0_seq1	Aspof_comp44221_c1_seq1	Aspof_comp212426_c0_seq1	Aspof_comp28114_c0_seq1	Aspof_comp165655_c0_seq1	0	Aspof_comp42628_c0_seq1	0	0	0	Aspof_comp49051_c0_seq1	0	Aspof_comp34550_c0_seq1
Aspof_comp33047_c0_seq1	Aspof_comp41028_c0_seq1	Aspof_comp38971_c0_seq1	Aspof_comp22613_c0_seq1	Aspof_comp21921_c0_seq1	Aspof_comp135028_c0_seq1	Aspof_comp33267_c0_seq1	Aspof_comp164781_c0_seq1	Aspof_comp44644_c0_seq1	Aspof_comp21253_c0_seq1	Aspof_comp28270_c0_seq1	Aspof_comp166797_c0_seq1	0	Aspof_comp42745_c1_seq1	0	0	0	Aspof_comp49051_c0_seq2	0	Aspof_comp34562_c0_seq1
Aspof_comp33267_c0_seq1	Aspof_comp41243_c0_seq1	Aspof_comp38971_c1_seq1	Aspof_comp226239_c0_seq1	Aspof_comp21943_c0_seq1	Aspof_comp135104_c0_seq1	Aspof_comp33405_c0_seq1	Aspof_comp165069_c0_seq1	Aspof_comp44644_c1_seq1	Aspof_comp215401_c0_seq1	Aspof_comp29021_c0_seq2	Aspof_comp168438_c0_seq1	0	Aspof_comp42835_c0_seq1	0	0	0	Aspof_comp49136_c0_seq1	0	Aspof_comp37795_c0_seq1
Aspof_comp33333_c1_seq1	Aspof_comp41310_c0_seq2	Aspof_comp39986_c0_seq3	Aspof_comp22661_c0_seq1	Aspof_comp21961_c0_seq1	Aspof_comp13551_c0_seq1	Aspof_comp33549_c0_seq1	Aspof_comp1674_c0_seq1	Aspof_comp44856_c0_seq1	Aspof_comp217819_c0_seq1	Aspof_comp295758_c0_seq1	Aspof_comp176010_c0_seq1	0	Aspof_comp43102_c0_seq1	0	0	0	Aspof_comp49136_c0_seq2	0	Aspof_comp37795_c0_seq2
Aspof_comp33411_c0_seq1	Aspof_comp41396_c2_seq1	Aspof_comp403200_c0_seq1	Aspof_comp22667_c0_seq1	Aspof_comp22089_c0_seq1	Aspof_comp135805_c0_seq1	Aspof_comp33549_c1_seq1	Aspof_comp1674_c1_seq1	Aspof_comp44868_c0_seq1	Aspof_comp21843_c0_seq1	Aspof_comp29673_c0_seq1	Aspof_comp179057_c0_seq1	0	Aspof_comp43383_c0_seq1	0	0	0	Aspof_comp49136_c0_seq3	0	Aspof_comp37795_c0_seq3
Aspof_comp33435_c0_seq1	Aspof_comp41475_c0_seq2	Aspof_comp40571_c0_seq2	Aspof_comp22760_c0_seq1	Aspof_comp22117_c0_seq1	Aspof_comp136281_c0_seq1	Aspof_comp33549_c2_seq1	Aspof_comp169513_c0_seq1	Aspof_comp44881_c0_seq1	Aspof_comp21843_c0_seq2	Aspof_comp29676_c0_seq1	Aspof_comp179975_c0_seq1	0	Aspof_comp43575_c0_seq1	0	0	0	Aspof_comp49136_c0_seq4	0	Aspof_comp40934_c0_seq1
Aspof_comp33441_c0_seq1	Aspof_comp41481_c0_seq2	Aspof_comp41477_c0_seq1	Aspof_comp22760_c0_seq2	Aspof_comp22162_c0_seq1	Aspof_comp136333_c0_seq1	Aspof_comp33885_c0_seq2	Aspof_comp170373_c0_seq1	Aspof_comp45704_c0_seq1	Aspof_comp22128_c0_seq1	Aspof_comp301835_c0_seq1	Aspof_comp180349_c0_seq1	0	Aspof_comp44141_c0_seq1	0	0	0	Aspof_comp49312_c0_seq1	0	Aspof_comp40934_c1_seq1
Aspof_comp33546_c0_seq1	Aspof_comp41570_c0_seq1	Aspof_comp41736_c0_seq1	Aspof_comp22774_c0_seq1	Aspof_comp222694_c0_seq1	Aspof_comp136394_c0_seq1	Aspof_comp33888_c0_seq1	Aspof_comp171079_c0_seq1	Aspof_comp45894_c0_seq1	Aspof_comp222529_c0_seq1	Aspof_comp31307_c1_seq1	Aspof_comp183133_c0_seq1	0	Aspof_comp44151_c0_seq1	0	0	0	Aspof_comp49312_c0_seq2	0	Aspof_comp40989_c0_seq1
Aspof_comp33724_c0_seq1	Aspof_comp41570_c1_seq1	Aspof_comp41828_c0_seq1	Aspof_comp22871_c0_seq1	Aspof_comp223483_c0_seq1	Aspof_comp137768_c0_seq1	Aspof_comp33946_c0_seq1	Aspof_comp1748_c0_seq1	Aspof_comp45975_c0_seq2	Aspof_comp22385_c0_seq1	Aspof_comp31307_c1_seq2	Aspof_comp183192_c0_seq1	0	Aspof_comp44219_c0_seq1	0	0	0	Aspof_comp49312_c0_seq3	0	Aspof_comp41299_c0_seq1
Aspof_comp33872_c0_seq1	Aspof_comp41673_c0_seq1	Aspof_comp41828_c0_seq2	Aspof_comp22934_c0_seq1	Aspof_comp22394_c0_seq1	Aspof_comp138173_c0_seq1	Aspof_comp34165_c0_seq1	Aspof_comp1748_c1_seq1	Aspof_comp46055_c0_seq1	Aspof_comp22417_c0_seq1	Aspof_comp31345_c0_seq1	Aspof_comp184652_c0_seq1	0	Aspof_comp44224_c0_seq2	0	0	0	Aspof_comp49312_c0_seq4	0	Aspof_comp41299_c0_seq2
Aspof_comp33872_c0_seq2	Aspof_comp41695_c0_seq2	Aspof_comp41876_c0_seq2	Aspof_comp22945_c0_seq1	Aspof_comp22470_c0_seq1	Aspof_comp138613_c0_seq1	Aspof_comp34322_c0_seq1	Aspof_comp179780_c0_seq1	Aspof_comp46129_c0_seq1	Aspof_comp22477_c0_seq1	Aspof_comp31388_c0_seq1	Aspof_comp185095_c0_seq1	0	Aspof_comp44334_c1_seq1	0	0	0	Aspof_comp49508_c0_seq1	0	Aspof_comp41467_c0_seq1
Aspof_comp34055_c0_seq1	Aspof_comp41856_c0_seq1	Aspof_comp43503_c0_seq1	Aspof_comp22951_c0_seq1	Aspof_comp22553_c0_seq1	Aspof_comp139660_c0_seq1	Aspof_comp34382_c0_seq1	Aspof_comp183192_c0_seq1	Aspof_comp46276_c1_seq1	Aspof_comp22522_c0_seq1	Aspof_comp31491_c0_seq1	Aspof_comp187194_c0_seq1	0	Aspof_comp44334_c1_seq2	0	0	0	Aspof_comp49508_c0_seq2	0	Aspof_comp41467_c1_seq1
Aspof_comp34320_c1_seq1	Aspof_comp41856_c0_seq2	Aspof_comp43822_c0_seq1	Aspof_comp23051_c0_seq1	Aspof_comp22569_c0_seq1	Aspof_comp13982_c0_seq1	Aspof_comp34391_c0_seq1	Aspof_comp187083_c0_seq1	Aspof_comp46363_c0_seq2	Aspof_comp22533_c0_seq1	Aspof_comp31491_c0_seq2	Aspof_comp189611_c0_seq1	0	Aspof_comp44688_c1_seq1	0	0	0	Aspof_comp49589_c0_seq1	0	Aspof_comp41477_c0_seq1
Aspof_comp34326_c0_seq1	Aspof_comp41989_c0_seq1	Aspof_comp43920_c0_seq1	Aspof_comp23116_c0_seq1	Aspof_comp22593_c0_seq1	Aspof_comp13982_c1_seq1	Aspof_comp34391_c0_seq2	Aspof_comp187431_c0_seq1	Aspof_comp46467_c0_seq1	Aspof_comp22533_c0_seq2	Aspof_comp31495_c0_seq1	Aspof_comp189747_c0_seq1	0	Aspof_comp44741_c0_seq1	0	0	0	Aspof_comp49696_c0_seq1	0	Aspof_comp41749_c0_seq1
Aspof_comp34326_c0_seq2	Aspof_comp42222_c0_seq1	Aspof_comp43920_c0_seq4	Aspof_comp23118_c0_seq1	Aspof_comp22617_c0_seq1	Aspof_comp139951_c0_seq1	Aspof_comp34391_c0_seq3	Aspof_comp187659_c0_seq1	Aspof_comp46467_c0_seq2	Aspof_comp225650_c0_seq1	Aspof_comp31518_c0_seq1	Aspof_comp191104_c0_seq1	0	Aspof_comp44856_c0_seq1	0	0	0	Aspof_comp49753_c0_seq1	0	Aspof_comp41847_c0_seq1
Aspof_comp34326_c0_seq3	Aspof_comp42848_c0_seq2	Aspof_comp43923_c0_seq2	Aspof_comp23145_c0_seq1	Aspof_comp22631_c0_seq1	Aspof_comp140759_c0_seq1	Aspof_comp34424_c1_seq1	Aspof_comp187816_c0_seq1	Aspof_comp46467_c0_seq3	Aspof_comp22726_c0_seq1	Aspof_comp31542_c0_seq2	Aspof_comp19234_c0_seq1	0	Aspof_comp44868_c0_seq1	0	0	0	Aspof_comp49753_c1_seq1	0	Aspof_comp41863_c0_seq1
Aspof_comp34867_c0_seq1	Aspof_comp43033_c0_seq1	Aspof_comp44050_c0_seq1	Aspof_comp23145_c0_seq2	Aspof_comp22641_c0_seq1	Aspof_comp141171_c0_seq1	Aspof_comp34562_c0_seq1	Aspof_comp1892_c0_seq1	Aspof_comp46683_c1_seq2	Aspof_comp22842_c0_seq1	Aspof_comp31546_c0_seq1	Aspof_comp192700_c0_seq1	0	Aspof_comp45127_c0_seq1	0	0	0	Aspof_comp49753_c2_seq1	0	Aspof_comp42058_c0_seq1
Aspof_comp35065_c1_seq1	Aspof_comp43033_c1_seq1	Aspof_comp44172_c1_seq1	Aspof_comp23220_c0_seq1	Aspof_comp22651_c0_seq1	Aspof_comp141363_c0_seq1	Aspof_comp36774_c0_seq1	Aspof_comp1892_c1_seq1	Aspof_comp46823_c0_seq1	Aspof_comp23075_c0_seq1	Aspof_comp31584_c0_seq1	Aspof_comp192717_c0_seq1	0	Aspof_comp45291_c0_seq1	0	0	0	Aspof_comp49954_c0_seq1	0	Aspof_comp42058_c0_seq2
Aspof_comp36490_c0_seq1	Aspof_comp43033_c2_seq1	Aspof_comp4422_c0_seq1	Aspof_comp23226_c0_seq1	Aspof_comp22652_c0_seq1	Aspof_comp141634_c0_seq1	Aspof_comp36774_c0_seq2	Aspof_comp192700_c0_seq1	Aspof_comp46865_c1_seq1	Aspof_comp23075_c0_seq2	Aspof_comp31585_c0_seq1	Aspof_comp192827_c0_seq1	0	Aspof_comp45381_c0_seq1	0	0	0	Aspof_comp50475_c0_seq1	0	Aspof_comp42060_c0_seq1
Aspof_comp37435_c0_seq1	Aspof_comp43033_c3_seq1	Aspof_comp44516_c0_seq1	Aspof_comp23236_c0_seq1	Aspof_comp22661_c0_seq1	Aspof_comp143987_c0_seq1	Aspof_comp38194_c1_seq1	Aspof_comp194608_c0_seq1	Aspof_comp47636_c0_seq2	Aspof_comp23191_c0_seq1	Aspof_comp31640_c0_seq1	Aspof_comp196032_c0_seq1	0	Aspof_comp45469_c0_seq1	0	0	0	Aspof_comp50510_c0_seq1	0	Aspof_comp42268_c0_seq1
Aspof_comp37515_c0_seq2	Aspof_comp43296_c0_seq1	Aspof_comp44585_c0_seq2	Aspof_comp23288_c0_seq1	Aspof_comp22693_c0_seq1	Aspof_comp144220_c0_seq1	Aspof_comp39701_c0_seq1	Aspof_comp19946_c0_seq1	Aspof_comp48461_c0_seq2	Aspof_comp23449_c0_seq1	Aspof_comp31671_c0_seq1	Aspof_comp196560_c0_seq1	0	Aspof_comp45551_c0_seq1	0	0	0	Aspof_comp50696_c0_seq1	0	Aspof_comp42272_c0_seq1
Aspof_comp37795_c0_seq1	Aspof_comp43489_c0_seq1	Aspof_comp45271_c0_seq1	Aspof_comp23302_c0_seq1	Aspof_comp22701_c0_seq1	Aspof_comp145269_c0_seq1	Aspof_comp40092_c0_seq1	Aspof_comp19963_c0_seq1	Aspof_comp49096_c0_seq1	Aspof_comp23522_c0_seq1	Aspof_comp31689_c0_seq1	Aspof_comp197251_c0_seq1	0	Aspof_comp45711_c2_seq1	0	0	0	Aspof_comp50770_c1_seq3	0	Aspof_comp42305_c0_seq1
Aspof_comp37795_c0_seq2	Aspof_comp43529_c0_seq1	Aspof_comp45476_c0_seq1	Aspof_comp23345_c0_seq1	Aspof_comp22734_c0_seq1	Aspof_comp146109_c0_seq1	Aspof_comp40569_c0_seq1	Aspof_comp20093_c0_seq1	Aspof_comp49111_c0_seq1	Aspof_comp23550_c0_seq1	Aspof_comp31702_c0_seq1	Aspof_comp20198_c0_seq1	0	Aspof_comp45865_c0_seq1	0	0	0	Aspof_comp51079_c0_seq1	0	Aspof_comp42622_c0_seq1
Aspof_comp37795_c0_seq3	Aspof_comp43529_c0_seq2	Aspof_comp45694_c0_seq1	Aspof_comp23350_c0_seq1	Aspof_comp22742_c0_seq1	Aspof_comp146740_c0_seq1	Aspof_comp40875_c0_seq1	Aspof_comp20360_c0_seq1	Aspof_comp49433_c0_seq1	Aspof_comp238949_c0_seq1	Aspof_comp31725_c0_seq1	Aspof_comp20222_c0_seq1	0	Aspof_comp45953_c0_seq2	0	0	0	Aspof_comp51682_c0_seq1	0	Aspof_comp42622_c0_seq3
Aspof_comp382012_c0_seq1	Aspof_comp43797_c0_seq1	Aspof_comp45694_c0_seq2	Aspof_comp23385_c0_seq1	Aspof_comp22747_c0_seq1	Aspof_comp147168_c0_seq1	Aspof_comp40875_c0_seq2	Aspof_comp20482_c0_seq1	Aspof_comp49629_c0_seq1	Aspof_comp24292_c0_seq1	Aspof_comp31892_c0_seq1	Aspof_comp20652_c0_seq1	0	Aspof_comp45988_c0_seq1	0	0	0	Aspof_comp51742_c1_seq1	0	Aspof_comp42741_c0_seq1
Aspof_comp39593_c0_seq1	Aspof_comp44254_c0_seq1	Aspof_comp45717_c0_seq1	Aspof_comp23449_c0_seq1	Aspof_comp22747_c0_seq2	Aspof_comp148074_c0_seq1	Aspof_comp41162_c0_seq1	Aspof_comp20652_c0_seq1	Aspof_comp49753_c0_seq1	Aspof_comp24551_c0_seq1	Aspof_comp31960_c0_seq1	Aspof_comp20722_c0_seq1	0	Aspof_comp46013_c1_seq1	0	0	0	Aspof_comp51913_c0_seq2	0	Aspof_comp42835_c0_seq1
Aspof_comp40571_c0_seq2	Aspof_comp44359_c0_seq2	Aspof_comp46081_c0_seq1	Aspof_comp23459_c0_seq1	Aspof_comp22755_c0_seq1	Aspof_comp148293_c0_seq1	Aspof_comp41207_c0_seq1	Aspof_comp20722_c0_seq1	Aspof_comp49753_c1_seq1	Aspof_comp25220_c0_seq1	Aspof_comp32018_c0_seq1	Aspof_comp208879_c0_seq1	0	Aspof_comp46035_c0_seq1	0	0	0	Aspof_comp52174_c0_seq1	0	Aspof_comp43545_c0_seq2
Aspof_comp40578_c0_seq1	Aspof_comp44446_c0_seq2	Aspof_comp46110_c0_seq1	Aspof_comp23472_c0_seq1	Aspof_comp22771_c0_seq1	Aspof_comp148853_c0_seq1	Aspof_comp41207_c0_seq2	Aspof_comp20759_c0_seq1	Aspof_comp49753_c2_seq1	Aspof_comp25220_c1_seq1	Aspof_comp32018_c0_seq2	Aspof_comp209811_c0_seq1	0	Aspof_comp46041_c0_seq7	0	0	0	Aspof_comp52174_c0_seq2	0	Aspof_comp44071_c0_seq1
Aspof_comp41330_c0_seq1	Aspof_comp44474_c1_seq1	Aspof_comp46231_c0_seq1	Aspof_comp23481_c0_seq1	Aspof_comp22773_c0_seq1	Aspof_comp149004_c0_seq1	Aspof_comp41612_c0_seq1	Aspof_comp20771_c0_seq1	Aspof_comp50448_c0_seq1	Aspof_comp25221_c0_seq1	Aspof_comp32023_c0_seq1	Aspof_comp20992_c0_seq1	0	Aspof_comp46043_c0_seq1	0	0	0	Aspof_comp52174_c1_seq1	0	Aspof_comp44224_c0_seq2
Aspof_comp41453_c0_seq1	Aspof_comp44517_c0_seq1	Aspof_comp46276_c1_seq1	Aspof_comp23502_c0_seq1	Aspof_comp22791_c0_seq1	Aspof_comp149159_c0_seq1	Aspof_comp42031_c0_seq1	Aspof_comp2085_c0_seq1	Aspof_comp50448_c0_seq2	Aspof_comp252274_c0_seq1	Aspof_comp32026_c0_seq2	Aspof_comp21195_c0_seq1	0	Aspof_comp46179_c0_seq1	0	0	0	Aspof_comp52174_c2_seq1	0	Aspof_comp44868_c0_seq1
Aspof_comp41477_c0_seq1	Aspof_comp45388_c0_seq1	Aspof_comp46565_c0_seq1	Aspof_comp23531_c0_seq1	Aspof_comp22821_c0_seq1	Aspof_comp149202_c0_seq1	Aspof_comp42417_c0_seq1	Aspof_comp20888_c0_seq1	Aspof_comp50457_c0_seq1	Aspof_comp252277_c0_seq1	Aspof_comp32143_c0_seq1	Aspof_comp21195_c0_seq2	0	Aspof_comp46363_c0_seq1	0	0	0	Aspof_comp52174_c2_seq3	0	Aspof_comp45157_c0_seq1
Aspof_comp41876_c0_seq2	Aspof_comp45388_c1_seq1	Aspof_comp46565_c1_seq1	Aspof_comp23807_c1_seq1	Aspof_comp22842_c0_seq1	Aspof_comp149319_c0_seq1	Aspof_comp42417_c1_seq1	Aspof_comp209449_c0_seq1	Aspof_comp50544_c0_seq1	Aspof_comp25231_c0_seq1	Aspof_comp32189_c0_seq1	Aspof_comp212093_c0_seq1	0	Aspof_comp46363_c0_seq2	0	0	0	Aspof_comp52200_c0_seq1	0	Aspof_comp45157_c0_seq2
Aspof_comp42200_c0_seq1	Aspof_comp45899_c0_seq1	Aspof_comp46800_c0_seq1	Aspof_comp238870_c0_seq1	Aspof_comp22857_c0_seq1	Aspof_comp149497_c0_seq1	Aspof_comp42622_c0_seq1	Aspof_comp20980_c0_seq1	Aspof_comp50904_c0_seq2	Aspof_comp252456_c0_seq1	Aspof_comp32372_c0_seq1	Aspof_comp212236_c0_seq1	0	Aspof_comp46467_c0_seq2	0	0	0	Aspof_comp52216_c0_seq1	0	Aspof_comp45157_c1_seq1
Aspof_comp42200_c1_seq1	Aspof_comp46009_c0_seq1	Aspof_comp46823_c0_seq1	Aspof_comp24380_c0_seq1	Aspof_comp22860_c0_seq1	Aspof_comp149574_c0_seq1	Aspof_comp42622_c0_seq3	Aspof_comp21195_c0_seq1	Aspof_comp51162_c0_seq3	Aspof_comp25328_c0_seq1	Aspof_comp32372_c0_seq2	Aspof_comp212426_c0_seq1	0	Aspof_comp46483_c0_seq1	0	0	0	Aspof_comp52216_c1_seq1	0	Aspof_comp45381_c0_seq1
Aspof_comp42363_c0_seq1	Aspof_comp46053_c0_seq1	Aspof_comp47515_c0_seq1	Aspof_comp24430_c0_seq1	Aspof_comp22886_c0_seq1	Aspof_comp14980_c0_seq1	Aspof_comp42659_c0_seq1	Aspof_comp21195_c0_seq2	Aspof_comp51411_c0_seq1	Aspof_comp254903_c0_seq1	Aspof_comp32484_c0_seq1	Aspof_comp212686_c0_seq1	0	Aspof_comp46899_c0_seq2	0	0	0	Aspof_comp52368_c0_seq3	0	Aspof_comp45551_c0_seq1
Aspof_comp42374_c0_seq1	Aspof_comp46091_c0_seq1	Aspof_comp47552_c1_seq1	Aspof_comp24602_c0_seq1	Aspof_comp22906_c0_seq1	Aspof_comp15024_c0_seq1	Aspof_comp42693_c0_seq3	Aspof_comp212426_c0_seq1	Aspof_comp51614_c0_seq1	Aspof_comp256454_c0_seq1	Aspof_comp32490_c0_seq1	Aspof_comp21370_c0_seq1	0	Aspof_comp46899_c0_seq3	0	0	0	Aspof_comp52368_c0_seq4	0	Aspof_comp45670_c0_seq1
Aspof_comp42390_c0_seq1	Aspof_comp4656_c0_seq1	Aspof_comp47857_c0_seq1	Aspof_comp24650_c0_seq1	Aspof_comp22925_c0_seq1	Aspof_comp150729_c0_seq1	Aspof_comp42703_c0_seq1	Aspof_comp21253_c0_seq1	Aspof_comp51760_c0_seq1	Aspof_comp256543_c0_seq1	Aspof_comp327039_c0_seq1	Aspof_comp21370_c1_seq1	0	Aspof_comp47133_c0_seq2	0	0	0	Aspof_comp52632_c0_seq1	0	Aspof_comp45685_c0_seq2
Aspof_comp42544_c0_seq1	Aspof_comp469422_c0_seq1	Aspof_comp48466_c0_seq1	Aspof_comp252991_c0_seq1	Aspof_comp22934_c0_seq1	Aspof_comp15117_c0_seq1	Aspof_comp43191_c0_seq1	Aspof_comp213806_c0_seq1	Aspof_comp51836_c0_seq1	Aspof_comp25855_c0_seq1	Aspof_comp32780_c1_seq1	Aspof_comp215071_c0_seq1	0	Aspof_comp47187_c0_seq1	0	0	0	Aspof_comp52663_c0_seq1	0	Aspof_comp45711_c2_seq1
Aspof_comp43300_c0_seq1	Aspof_comp47034_c0_seq1	Aspof_comp48480_c0_seq1	Aspof_comp257719_c0_seq1	Aspof_comp22963_c0_seq1	Aspof_comp152865_c0_seq1	Aspof_comp43254_c0_seq1	Aspof_comp214852_c0_seq1	Aspof_comp52039_c0_seq3	Aspof_comp260466_c0_seq1	Aspof_comp32912_c0_seq1	Aspof_comp215145_c0_seq1	0	Aspof_comp47187_c0_seq2	0	0	0	Aspof_comp52663_c0_seq2	0	Aspof_comp45739_c0_seq1
Aspof_comp43517_c0_seq2	Aspof_comp47046_c1_seq2	Aspof_comp48539_c0_seq1	Aspof_comp25855_c0_seq1	Aspof_comp22963_c0_seq2	Aspof_comp152901_c0_seq1	Aspof_comp43631_c0_seq1	Aspof_comp214897_c0_seq1	Aspof_comp52265_c0_seq2	Aspof_comp26234_c0_seq1	Aspof_comp32968_c0_seq1	Aspof_comp217819_c0_seq1	0	Aspof_comp47187_c0_seq3	0	0	0	Aspof_comp52977_c0_seq1	0	Aspof_comp45925_c0_seq1
Aspof_comp43810_c1_seq1	Aspof_comp47133_c0_seq1	Aspof_comp48853_c0_seq1	Aspof_comp26140_c0_seq1	Aspof_comp22974_c0_seq1	Aspof_comp154075_c0_seq1	Aspof_comp43765_c0_seq1	Aspof_comp217819_c0_seq1	Aspof_comp52437_c0_seq1	Aspof_comp26383_c0_seq1	Aspof_comp32968_c0_seq2	Aspof_comp218061_c0_seq1	0	Aspof_comp47187_c0_seq4	0	0	0	Aspof_comp52987_c0_seq1	0	Aspof_comp45953_c0_seq2
Aspof_comp43923_c0_seq1	Aspof_comp47133_c0_seq2	Aspof_comp48922_c0_seq1	Aspof_comp26383_c0_seq1	Aspof_comp22981_c0_seq1	Aspof_comp156699_c0_seq1	Aspof_comp43822_c0_seq1	Aspof_comp21842_c0_seq1	Aspof_comp52584_c1_seq3	Aspof_comp264561_c0_seq1	Aspof_comp33251_c0_seq1	Aspof_comp21879_c0_seq1	0	Aspof_comp47187_c0_seq5	0	0	0	Aspof_comp52987_c0_seq2	0	Aspof_comp45958_c1_seq1
Aspof_comp43923_c0_seq2	Aspof_comp47154_c0_seq3	Aspof_comp49495_c0_seq1	Aspof_comp264561_c0_seq1	Aspof_comp23000_c0_seq1	Aspof_comp158810_c0_seq1	Aspof_comp43990_c0_seq2	Aspof_comp21983_c0_seq1	Aspof_comp52975_c0_seq1	Aspof_comp268546_c0_seq1	Aspof_comp33251_c1_seq1	Aspof_comp21886_c0_seq1	0	Aspof_comp47202_c0_seq1	0	0	0	Aspof_comp53105_c1_seq3	0	Aspof_comp45985_c0_seq1
Aspof_comp43927_c0_seq1	Aspof_comp47307_c0_seq1	Aspof_comp4951_c0_seq1	Aspof_comp26960_c0_seq1	Aspof_comp23006_c0_seq1	Aspof_comp159213_c0_seq1	Aspof_comp44221_c0_seq1	Aspof_comp22116_c0_seq1	Aspof_comp52976_c1_seq3	Aspof_comp26925_c0_seq1	Aspof_comp33318_c0_seq1	Aspof_comp21898_c0_seq1	0	Aspof_comp47202_c0_seq2	0	0	0	Aspof_comp53223_c1_seq1	0	Aspof_comp45988_c0_seq1
Aspof_comp44071_c0_seq1	Aspof_comp47452_c0_seq1	Aspof_comp49556_c0_seq1	Aspof_comp269746_c0_seq1	Aspof_comp23011_c0_seq1	Aspof_comp159261_c0_seq1	Aspof_comp44448_c0_seq2	Aspof_comp22385_c0_seq1	Aspof_comp53136_c0_seq1	Aspof_comp270386_c0_seq1	Aspof_comp33333_c1_seq1	Aspof_comp219064_c0_seq1	0	Aspof_comp47215_c0_seq1	0	0	0	Aspof_comp53384_c0_seq1	0	Aspof_comp45997_c0_seq1
Aspof_comp44221_c1_seq2	Aspof_comp47644_c0_seq1	Aspof_comp49636_c1_seq1	Aspof_comp26998_c0_seq1	Aspof_comp2308_c0_seq1	Aspof_comp159302_c0_seq1	Aspof_comp44644_c0_seq1	Aspof_comp22557_c0_seq1	Aspof_comp53199_c0_seq1	Aspof_comp27418_c0_seq1	Aspof_comp33333_c1_seq2	Aspof_comp220055_c0_seq1	0	Aspof_comp47255_c0_seq1	0	0	0	Aspof_comp53384_c0_seq2	0	Aspof_comp46013_c0_seq1
Aspof_comp44369_c0_seq3	Aspof_comp47928_c0_seq1	Aspof_comp49710_c0_seq2	Aspof_comp270229_c0_seq1	Aspof_comp23108_c0_seq1	Aspof_comp159557_c0_seq1	Aspof_comp44644_c1_seq1	Aspof_comp22587_c0_seq1	Aspof_comp53233_c0_seq1	Aspof_comp276020_c0_seq1	Aspof_comp33503_c0_seq1	Aspof_comp22089_c0_seq1	0	Aspof_comp47255_c0_seq2	0	0	0	Aspof_comp53780_c4_seq2	0	Aspof_comp46013_c1_seq1
Aspof_comp44868_c0_seq1	Aspof_comp47971_c0_seq1	Aspof_comp50173_c0_seq1	Aspof_comp271048_c0_seq1	Aspof_comp23108_c1_seq1	Aspof_comp159609_c0_seq1	Aspof_comp44779_c0_seq1	Aspof_comp22645_c0_seq1	Aspof_comp53685_c0_seq2	Aspof_comp28051_c0_seq1	Aspof_comp33506_c0_seq1	Aspof_comp22172_c0_seq1	0	Aspof_comp47342_c0_seq2	0	0	0	Aspof_comp53831_c0_seq1	0	Aspof_comp46019_c0_seq1
Aspof_comp45271_c0_seq1	Aspof_comp48740_c1_seq1	Aspof_comp50173_c0_seq2	Aspof_comp276044_c0_seq1	Aspof_comp23122_c0_seq2	Aspof_comp1596_c0_seq1	Aspof_comp44868_c0_seq1	Aspof_comp22680_c0_seq1	Aspof_comp54033_c0_seq1	Aspof_comp28329_c0_seq1	Aspof_comp33514_c0_seq2	Aspof_comp22193_c0_seq1	0	Aspof_comp47437_c0_seq1	0	0	0	Aspof_comp54099_c0_seq3	0	Aspof_comp46043_c0_seq1
Aspof_comp455184_c0_seq1	Aspof_comp48847_c0_seq1	Aspof_comp50415_c0_seq1	Aspof_comp277742_c0_seq1	Aspof_comp23165_c0_seq1	Aspof_comp160282_c0_seq1	Aspof_comp44881_c0_seq1	Aspof_comp22680_c0_seq2	Aspof_comp54255_c0_seq1	Aspof_comp283387_c0_seq1	Aspof_comp33546_c0_seq1	Aspof_comp22417_c0_seq1	0	Aspof_comp47581_c0_seq1	0	0	0	Aspof_comp54099_c1_seq1	0	Aspof_comp46129_c0_seq2
Aspof_comp45865_c0_seq1	Aspof_comp48847_c0_seq2	Aspof_comp50541_c0_seq1	Aspof_comp27784_c0_seq1	Aspof_comp23202_c0_seq1	Aspof_comp160286_c0_seq1	Aspof_comp45670_c0_seq1	Aspof_comp22695_c0_seq1	Aspof_comp54339_c0_seq1	Aspof_comp283518_c0_seq1	Aspof_comp33612_c0_seq1	Aspof_comp22492_c0_seq1	0	Aspof_comp47686_c0_seq1	0	0	0	Aspof_comp54697_c1_seq1	0	Aspof_comp46443_c0_seq1
Aspof_comp45965_c0_seq1	Aspof_comp48847_c0_seq3	Aspof_comp50541_c0_seq2	Aspof_comp28294_c1_seq1	Aspof_comp23223_c0_seq1	Aspof_comp160420_c0_seq1	Aspof_comp45704_c0_seq1	Aspof_comp22726_c0_seq1	Aspof_comp54421_c0_seq2	Aspof_comp286349_c0_seq1	Aspof_comp33687_c0_seq1	Aspof_comp22520_c0_seq1	0	Aspof_comp47851_c0_seq1	0	0	0	Aspof_comp54731_c0_seq1	0	Aspof_comp47133_c0_seq1
Aspof_comp46011_c1_seq2	Aspof_comp49050_c0_seq3	Aspof_comp50850_c0_seq1	Aspof_comp284214_c0_seq1	Aspof_comp23272_c0_seq1	Aspof_comp160466_c0_seq1	Aspof_comp45798_c1_seq1	Aspof_comp22752_c0_seq1	Aspof_comp54552_c0_seq1	Aspof_comp29197_c0_seq1	Aspof_comp34047_c0_seq2	Aspof_comp22528_c0_seq1	0	Aspof_comp47851_c1_seq1	0	0	0	Aspof_comp54731_c0_seq2	0	Aspof_comp47133_c0_seq2
Aspof_comp46043_c0_seq1	Aspof_comp49074_c0_seq1	Aspof_comp50877_c0_seq1	Aspof_comp28891_c0_seq1	Aspof_comp23294_c0_seq1	Aspof_comp160567_c0_seq1	Aspof_comp45881_c0_seq1	Aspof_comp22781_c0_seq1	Aspof_comp54552_c0_seq3	Aspof_comp295173_c0_seq1	Aspof_comp34070_c0_seq1	Aspof_comp22568_c0_seq1	0	Aspof_comp48074_c0_seq1	0	0	0	Aspof_comp54763_c0_seq1	0	Aspof_comp47187_c0_seq3
Aspof_comp46043_c0_seq2	Aspof_comp49074_c0_seq2	Aspof_comp50877_c1_seq1	Aspof_comp28913_c0_seq1	Aspof_comp23327_c0_seq1	Aspof_comp160888_c0_seq1	Aspof_comp45894_c0_seq1	Aspof_comp22842_c0_seq1	Aspof_comp54576_c0_seq1	Aspof_comp295884_c0_seq1	Aspof_comp34165_c0_seq1	Aspof_comp225980_c0_seq1	0	Aspof_comp48113_c0_seq1	0	0	0	Aspof_comp54819_c0_seq1	0	Aspof_comp47202_c0_seq1
Aspof_comp46116_c0_seq4	Aspof_comp49111_c0_seq2	Aspof_comp51372_c0_seq1	Aspof_comp290096_c0_seq1	Aspof_comp23339_c0_seq2	Aspof_comp161446_c0_seq1	Aspof_comp45985_c0_seq1	Aspof_comp22865_c0_seq4	Aspof_comp54578_c0_seq2	Aspof_comp298183_c0_seq1	Aspof_comp34322_c0_seq1	Aspof_comp22613_c0_seq1	0	Aspof_comp48398_c0_seq1	0	0	0	Aspof_comp54855_c0_seq1	0	Aspof_comp47202_c0_seq2
Aspof_comp46129_c0_seq1	Aspof_comp49176_c0_seq1	Aspof_comp51372_c0_seq2	Aspof_comp29021_c0_seq1	Aspof_comp23361_c0_seq1	Aspof_comp161674_c0_seq1	Aspof_comp46055_c0_seq1	Aspof_comp22888_c0_seq1	Aspof_comp54813_c1_seq1	Aspof_comp30712_c0_seq1	Aspof_comp34406_c0_seq1	Aspof_comp226239_c0_seq1	0	Aspof_comp48449_c0_seq1	0	0	0	Aspof_comp54855_c0_seq13	0	Aspof_comp47255_c0_seq1
Aspof_comp46166_c0_seq1	Aspof_comp492187_c0_seq1	Aspof_comp51372_c0_seq6	Aspof_comp29122_c0_seq2	Aspof_comp23373_c0_seq1	Aspof_comp162661_c0_seq1	Aspof_comp46081_c0_seq1	Aspof_comp22895_c0_seq1	Aspof_comp54813_c1_seq2	Aspof_comp30733_c0_seq1	Aspof_comp34541_c0_seq1	Aspof_comp22647_c0_seq2	0	Aspof_comp48467_c0_seq1	0	0	0	Aspof_comp54855_c0_seq15	0	Aspof_comp47255_c0_seq2
Aspof_comp46231_c0_seq1	Aspof_comp49234_c0_seq1	Aspof_comp51372_c0_seq7	Aspof_comp29197_c0_seq1	Aspof_comp23385_c0_seq1	Aspof_comp162679_c0_seq1	Aspof_comp46091_c0_seq2	Aspof_comp22950_c0_seq1	Aspof_comp54819_c0_seq1	Aspof_comp307449_c0_seq1	Aspof_comp34566_c0_seq1	Aspof_comp22726_c0_seq1	0	Aspof_comp48644_c0_seq6	0	0	0	Aspof_comp54855_c0_seq16	0	Aspof_comp47342_c0_seq1
Aspof_comp46276_c1_seq1	Aspof_comp49490_c0_seq1	Aspof_comp51399_c0_seq3	Aspof_comp292822_c0_seq1	Aspof_comp23412_c0_seq1	Aspof_comp163967_c0_seq1	Aspof_comp46098_c0_seq2	Aspof_comp22985_c0_seq1	Aspof_comp54886_c0_seq1	Aspof_comp30776_c0_seq1	Aspof_comp34800_c0_seq1	Aspof_comp22736_c0_seq2	0	Aspof_comp48674_c0_seq1	0	0	0	Aspof_comp54855_c0_seq4	0	Aspof_comp47342_c0_seq2
Aspof_comp46401_c0_seq1	Aspof_comp49631_c0_seq1	Aspof_comp51765_c0_seq1	Aspof_comp298183_c0_seq1	Aspof_comp23457_c0_seq1	Aspof_comp165016_c0_seq1	Aspof_comp46165_c0_seq1	Aspof_comp22994_c1_seq1	Aspof_comp55293_c1_seq1	Aspof_comp30776_c1_seq1	Aspof_comp35344_c0_seq1	Aspof_comp22747_c0_seq1	0	Aspof_comp48675_c0_seq1	0	0	0	Aspof_comp54855_c0_seq9	0	Aspof_comp48105_c0_seq1
Aspof_comp46401_c1_seq1	Aspof_comp49631_c0_seq3	Aspof_comp52308_c0_seq1	Aspof_comp298555_c0_seq1	Aspof_comp23458_c0_seq1	Aspof_comp165059_c0_seq1	Aspof_comp46276_c1_seq1	Aspof_comp23022_c0_seq1	Aspof_comp55517_c0_seq4	Aspof_comp31209_c0_seq1	Aspof_comp35775_c0_seq1	Aspof_comp22842_c0_seq1	0	Aspof_comp48847_c0_seq1	0	0	0	Aspof_comp54955_c0_seq1	0	Aspof_comp48105_c0_seq3
Aspof_comp46565_c0_seq1	Aspof_comp49681_c0_seq2	Aspof_comp52327_c0_seq4	Aspof_comp309556_c0_seq1	Aspof_comp23553_c0_seq1	Aspof_comp165124_c0_seq1	Aspof_comp46363_c0_seq2	Aspof_comp23094_c0_seq1	Aspof_comp55656_c0_seq1	Aspof_comp315908_c0_seq1	Aspof_comp39284_c1_seq1	Aspof_comp23009_c0_seq1	0	Aspof_comp48847_c0_seq2	0	0	0	Aspof_comp54955_c0_seq2	0	Aspof_comp48398_c0_seq1
Aspof_comp46579_c0_seq1	Aspof_comp49887_c0_seq2	Aspof_comp52589_c0_seq1	Aspof_comp31236_c0_seq1	Aspof_comp23721_c0_seq1	Aspof_comp165412_c0_seq1	Aspof_comp46467_c0_seq1	Aspof_comp23222_c0_seq1	Aspof_comp55685_c0_seq1	Aspof_comp31643_c0_seq1	Aspof_comp39961_c0_seq1	Aspof_comp23074_c0_seq1	0	Aspof_comp48847_c0_seq3	0	0	0	Aspof_comp55097_c0_seq1	0	Aspof_comp48447_c0_seq1
Aspof_comp466578_c0_seq1	Aspof_comp49996_c0_seq1	Aspof_comp52591_c0_seq1	Aspof_comp31336_c0_seq1	Aspof_comp23807_c0_seq1	Aspof_comp165655_c0_seq1	Aspof_comp46467_c0_seq2	Aspof_comp23405_c0_seq1	Aspof_comp55685_c0_seq2	Aspof_comp31847_c1_seq1	Aspof_comp39986_c0_seq3	Aspof_comp23118_c0_seq1	0	Aspof_comp48912_c0_seq1	0	0	0	Aspof_comp55198_c0_seq1	0	Aspof_comp48529_c0_seq1
Aspof_comp46669_c0_seq1	Aspof_comp50084_c0_seq1	Aspof_comp53103_c0_seq1	Aspof_comp31405_c0_seq2	Aspof_comp23998_c0_seq2	Aspof_comp166797_c0_seq1	Aspof_comp46470_c0_seq2	Aspof_comp23415_c0_seq1	Aspof_comp55685_c0_seq3	Aspof_comp31874_c0_seq1	Aspof_comp41005_c0_seq1	Aspof_comp23169_c0_seq1	0	Aspof_comp48922_c0_seq1	0	0	0	Aspof_comp55198_c0_seq2	0	Aspof_comp48535_c0_seq3
Aspof_comp46823_c0_seq1	Aspof_comp50283_c0_seq1	Aspof_comp53157_c0_seq2	Aspof_comp31559_c0_seq1	Aspof_comp24401_c0_seq1	Aspof_comp1674_c0_seq1	Aspof_comp46470_c0_seq3	Aspof_comp23415_c0_seq2	Aspof_comp55831_c0_seq1	Aspof_comp320971_c0_seq1	Aspof_comp41142_c0_seq1	Aspof_comp23222_c0_seq1	0	Aspof_comp49051_c0_seq1	0	0	0	Aspof_comp55222_c0_seq1	0	Aspof_comp48656_c0_seq1
Aspof_comp46970_c0_seq5	Aspof_comp50429_c0_seq2	Aspof_comp53253_c1_seq1	Aspof_comp31599_c0_seq1	Aspof_comp24430_c0_seq1	Aspof_comp1674_c1_seq1	Aspof_comp47095_c1_seq1	Aspof_comp23417_c0_seq1	Aspof_comp55831_c1_seq1	Aspof_comp32213_c0_seq1	Aspof_comp41176_c0_seq1	Aspof_comp23356_c0_seq1	0	Aspof_comp49051_c0_seq2	0	0	0	Aspof_comp55344_c0_seq1	0	Aspof_comp48675_c0_seq1
Aspof_comp473110_c0_seq1	Aspof_comp50444_c0_seq1	Aspof_comp53294_c0_seq1	Aspof_comp31693_c0_seq1	Aspof_comp24541_c0_seq1	Aspof_comp168438_c0_seq1	Aspof_comp47255_c0_seq1	Aspof_comp23485_c0_seq1	Aspof_comp55884_c0_seq4	Aspof_comp32270_c0_seq1	Aspof_comp41196_c0_seq1	Aspof_comp23373_c0_seq1	0	Aspof_comp49355_c0_seq1	0	0	0	Aspof_comp55344_c0_seq3	0	Aspof_comp48798_c1_seq1
Aspof_comp47651_c0_seq1	Aspof_comp50759_c0_seq1	Aspof_comp53331_c0_seq1	Aspof_comp31906_c0_seq1	Aspof_comp24602_c0_seq1	Aspof_comp169495_c0_seq1	Aspof_comp47255_c0_seq2	Aspof_comp23522_c0_seq1	Aspof_comp56023_c0_seq2	Aspof_comp32317_c0_seq1	Aspof_comp41306_c1_seq1	Aspof_comp23414_c0_seq1	0	Aspof_comp49514_c0_seq1	0	0	0	Aspof_comp55344_c0_seq4	0	Aspof_comp48896_c0_seq1
Aspof_comp476860_c0_seq1	Aspof_comp50770_c1_seq3	Aspof_comp53344_c0_seq1	Aspof_comp32051_c0_seq1	Aspof_comp24650_c0_seq1	Aspof_comp17011_c0_seq2	Aspof_comp47378_c0_seq1	Aspof_comp23685_c0_seq2	Aspof_comp56028_c0_seq3	Aspof_comp32327_c0_seq1	Aspof_comp41396_c0_seq1	Aspof_comp23428_c0_seq1	0	Aspof_comp49589_c0_seq1	0	0	0	Aspof_comp55344_c0_seq5	0	Aspof_comp48912_c0_seq1
Aspof_comp48204_c0_seq1	Aspof_comp50877_c0_seq1	Aspof_comp53906_c0_seq1	Aspof_comp32180_c0_seq1	Aspof_comp24879_c0_seq1	Aspof_comp170443_c0_seq1	Aspof_comp47426_c0_seq1	Aspof_comp238809_c0_seq1	Aspof_comp56151_c0_seq4	Aspof_comp323317_c0_seq1	Aspof_comp41566_c0_seq1	Aspof_comp23448_c0_seq1	0	Aspof_comp49598_c0_seq1	0	0	0	Aspof_comp55399_c0_seq1	0	Aspof_comp48922_c0_seq1
Aspof_comp48466_c0_seq1	Aspof_comp50877_c1_seq1	Aspof_comp53906_c0_seq2	Aspof_comp32232_c0_seq1	Aspof_comp24909_c0_seq1	Aspof_comp17044_c0_seq1	Aspof_comp47581_c0_seq1	Aspof_comp2388_c0_seq1	Aspof_comp56198_c0_seq2	Aspof_comp3239_c0_seq1	Aspof_comp41566_c0_seq2	Aspof_comp23449_c0_seq1	0	Aspof_comp49599_c0_seq1	0	0	0	Aspof_comp55399_c0_seq2	0	Aspof_comp48935_c0_seq1
Aspof_comp48558_c0_seq2	Aspof_comp50967_c1_seq1	Aspof_comp54002_c0_seq2	Aspof_comp32502_c0_seq1	Aspof_comp24950_c1_seq1	Aspof_comp17360_c0_seq1	Aspof_comp47758_c0_seq1	Aspof_comp238949_c0_seq1	Aspof_comp56219_c0_seq2	Aspof_comp32412_c0_seq1	Aspof_comp41606_c0_seq1	Aspof_comp23459_c0_seq1	0	Aspof_comp49612_c1_seq1	0	0	0	Aspof_comp55399_c0_seq3	0	Aspof_comp49051_c0_seq1
Aspof_comp48761_c0_seq1	Aspof_comp50967_c1_seq2	Aspof_comp54038_c0_seq1	Aspof_comp32509_c0_seq1	Aspof_comp25165_c0_seq1	Aspof_comp17360_c1_seq1	Aspof_comp48461_c0_seq2	Aspof_comp23921_c0_seq1	Aspof_comp56345_c0_seq1	Aspof_comp32446_c0_seq1	Aspof_comp416128_c0_seq1	Aspof_comp23461_c0_seq1	0	Aspof_comp49753_c2_seq1	0	0	0	Aspof_comp55399_c0_seq4	0	Aspof_comp49051_c0_seq2
Aspof_comp48761_c0_seq10	Aspof_comp51228_c0_seq2	Aspof_comp54116_c0_seq1	Aspof_comp32574_c0_seq1	Aspof_comp25165_c0_seq2	Aspof_comp174300_c0_seq1	Aspof_comp48504_c0_seq1	Aspof_comp23994_c0_seq1	Aspof_comp56345_c0_seq2	Aspof_comp32480_c0_seq1	Aspof_comp41612_c0_seq1	Aspof_comp234626_c0_seq1	0	Aspof_comp49913_c0_seq1	0	0	0	Aspof_comp55417_c0_seq1	0	Aspof_comp49196_c0_seq1
Aspof_comp48761_c0_seq3	Aspof_comp51364_c0_seq1	Aspof_comp54150_c0_seq1	Aspof_comp32687_c0_seq1	Aspof_comp25328_c0_seq1	Aspof_comp17480_c0_seq1	Aspof_comp49096_c0_seq1	Aspof_comp24037_c0_seq1	Aspof_comp56348_c2_seq9	Aspof_comp325113_c0_seq1	Aspof_comp41637_c0_seq1	Aspof_comp23631_c0_seq1	0	Aspof_comp49949_c0_seq2	0	0	0	Aspof_comp55417_c0_seq2	0	Aspof_comp49355_c0_seq1
Aspof_comp48761_c0_seq5	Aspof_comp51438_c0_seq1	Aspof_comp54209_c2_seq1	Aspof_comp327492_c0_seq1	Aspof_comp254251_c0_seq1	Aspof_comp1757_c0_seq1	Aspof_comp49111_c0_seq1	Aspof_comp24171_c0_seq1	Aspof_comp56623_c0_seq1	Aspof_comp32542_c0_seq1	Aspof_comp41746_c0_seq1	Aspof_comp23807_c0_seq1	0	Aspof_comp50148_c0_seq1	0	0	0	Aspof_comp55417_c0_seq3	0	Aspof_comp49392_c0_seq1
Aspof_comp48761_c0_seq6	Aspof_comp51571_c0_seq1	Aspof_comp54214_c1_seq1	Aspof_comp32753_c0_seq1	Aspof_comp257753_c0_seq1	Aspof_comp176010_c0_seq1	Aspof_comp49331_c0_seq2	Aspof_comp24292_c0_seq1	Aspof_comp56623_c0_seq2	Aspof_comp32626_c0_seq1	Aspof_comp41746_c1_seq1	Aspof_comp23837_c0_seq1	0	Aspof_comp50264_c0_seq2	0	0	0	Aspof_comp55657_c0_seq4	0	Aspof_comp49435_c0_seq2
Aspof_comp48761_c0_seq8	Aspof_comp51792_c0_seq1	Aspof_comp54214_c1_seq2	Aspof_comp32753_c0_seq2	Aspof_comp25801_c0_seq1	Aspof_comp179029_c0_seq1	Aspof_comp49413_c1_seq1	Aspof_comp24395_c0_seq1	Aspof_comp56623_c0_seq3	Aspof_comp32778_c0_seq1	Aspof_comp41967_c0_seq2	Aspof_comp238870_c0_seq1	0	Aspof_comp50435_c0_seq4	0	0	0	Aspof_comp55845_c0_seq1	0	Aspof_comp49589_c0_seq1
Aspof_comp48889_c0_seq1	Aspof_comp51792_c1_seq1	Aspof_comp54214_c1_seq3	Aspof_comp32754_c0_seq1	Aspof_comp259218_c0_seq1	Aspof_comp179057_c0_seq1	Aspof_comp49413_c1_seq2	Aspof_comp24395_c1_seq1	Aspof_comp56623_c0_seq4	Aspof_comp32811_c0_seq1	Aspof_comp42009_c0_seq1	Aspof_comp23983_c0_seq1	0	Aspof_comp50444_c0_seq1	0	0	0	Aspof_comp55845_c1_seq1	0	Aspof_comp49605_c0_seq1
Aspof_comp48896_c0_seq1	Aspof_comp52158_c0_seq3	Aspof_comp54307_c0_seq9	Aspof_comp32833_c0_seq1	Aspof_comp26140_c0_seq1	Aspof_comp179975_c0_seq1	Aspof_comp49433_c0_seq1	Aspof_comp24551_c0_seq1	Aspof_comp56642_c0_seq35	Aspof_comp33024_c0_seq1	Aspof_comp42082_c0_seq1	Aspof_comp23998_c0_seq2	0	Aspof_comp50448_c0_seq2	0	0	0	Aspof_comp55872_c0_seq1	0	Aspof_comp49644_c0_seq1
Aspof_comp48912_c0_seq1	Aspof_comp52174_c0_seq1	Aspof_comp54473_c0_seq2	Aspof_comp32893_c0_seq2	Aspof_comp26332_c0_seq1	Aspof_comp180349_c0_seq1	Aspof_comp49629_c0_seq1	Aspof_comp24580_c0_seq1	Aspof_comp56928_c0_seq2	Aspof_comp33169_c0_seq1	Aspof_comp42102_c0_seq1	Aspof_comp24218_c0_seq1	0	Aspof_comp50510_c0_seq1	0	0	0	Aspof_comp55996_c0_seq1	0	Aspof_comp49696_c0_seq1
Aspof_comp48922_c0_seq1	Aspof_comp52174_c0_seq2	Aspof_comp54660_c0_seq3	Aspof_comp32893_c0_seq3	Aspof_comp26339_c0_seq1	Aspof_comp181344_c0_seq1	Aspof_comp50173_c0_seq1	Aspof_comp24580_c0_seq2	Aspof_comp56928_c0_seq3	Aspof_comp33286_c0_seq1	Aspof_comp42136_c0_seq1	Aspof_comp24229_c0_seq1	0	Aspof_comp50527_c0_seq1	0	0	0	Aspof_comp55996_c0_seq10	0	Aspof_comp49824_c1_seq1
Aspof_comp48941_c0_seq1	Aspof_comp52289_c0_seq2	Aspof_comp54660_c0_seq4	Aspof_comp32910_c0_seq1	Aspof_comp26339_c0_seq2	Aspof_comp181431_c0_seq1	Aspof_comp50290_c0_seq4	Aspof_comp2458_c0_seq1	Aspof_comp56944_c0_seq2	Aspof_comp33331_c0_seq1	Aspof_comp42463_c0_seq1	Aspof_comp24292_c0_seq1	0	Aspof_comp50527_c0_seq2	0	0	0	Aspof_comp56016_c1_seq1	0	Aspof_comp49838_c0_seq1
Aspof_comp48941_c0_seq2	Aspof_comp52442_c0_seq1	Aspof_comp54819_c0_seq1	Aspof_comp32910_c1_seq2	Aspof_comp27082_c0_seq1	Aspof_comp181503_c0_seq1	Aspof_comp50448_c0_seq1	Aspof_comp249895_c0_seq1	Aspof_comp56955_c0_seq2	Aspof_comp33465_c0_seq1	Aspof_comp42473_c0_seq1	Aspof_comp244202_c0_seq1	0	Aspof_comp50548_c0_seq2	0	0	0	Aspof_comp56228_c0_seq2	0	Aspof_comp50078_c0_seq1
Aspof_comp48941_c0_seq3	Aspof_comp53152_c0_seq10	Aspof_comp54934_c0_seq1	Aspof_comp33130_c0_seq1	Aspof_comp27784_c0_seq1	Aspof_comp182296_c0_seq1	Aspof_comp50448_c0_seq2	Aspof_comp251445_c0_seq1	Aspof_comp56961_c0_seq2	Aspof_comp334673_c0_seq1	Aspof_comp42497_c1_seq1	Aspof_comp24580_c0_seq2	0	Aspof_comp50548_c0_seq3	0	0	0	Aspof_comp56342_c0_seq1	0	Aspof_comp50093_c0_seq1
Aspof_comp48941_c0_seq4	Aspof_comp53157_c0_seq1	Aspof_comp54946_c0_seq2	Aspof_comp33169_c0_seq1	Aspof_comp278509_c0_seq1	Aspof_comp183133_c0_seq1	Aspof_comp50525_c0_seq1	Aspof_comp25220_c0_seq1	Aspof_comp56961_c3_seq1	Aspof_comp33581_c0_seq1	Aspof_comp42628_c0_seq1	Aspof_comp24602_c0_seq1	0	Aspof_comp50649_c0_seq1	0	0	0	Aspof_comp56342_c2_seq1	0	Aspof_comp50462_c0_seq1
Aspof_comp48941_c1_seq1	Aspof_comp53204_c0_seq2	Aspof_comp55009_c0_seq1	Aspof_comp33179_c0_seq1	Aspof_comp28270_c0_seq1	Aspof_comp183278_c0_seq1	Aspof_comp50560_c1_seq4	Aspof_comp252277_c0_seq1	Aspof_comp56961_c3_seq2	Aspof_comp33619_c0_seq2	Aspof_comp42632_c0_seq1	Aspof_comp24650_c0_seq1	0	Aspof_comp50696_c0_seq1	0	0	0	Aspof_comp56342_c2_seq2	0	Aspof_comp50510_c0_seq1
Aspof_comp49139_c0_seq3	Aspof_comp53849_c0_seq1	Aspof_comp55009_c0_seq2	Aspof_comp33246_c0_seq1	Aspof_comp28302_c0_seq1	Aspof_comp183541_c0_seq1	Aspof_comp50713_c0_seq2	Aspof_comp25231_c0_seq1	Aspof_comp56961_c3_seq3	Aspof_comp33689_c0_seq1	Aspof_comp428549_c0_seq1	Aspof_comp2472_c0_seq1	0	Aspof_comp50770_c1_seq3	0	0	0	Aspof_comp56342_c2_seq3	0	Aspof_comp50548_c0_seq2
Aspof_comp49431_c0_seq1	Aspof_comp54320_c1_seq2	Aspof_comp55269_c0_seq1	Aspof_comp33263_c0_seq1	Aspof_comp28497_c0_seq1	Aspof_comp18364_c0_seq1	Aspof_comp50713_c0_seq3	Aspof_comp25328_c0_seq1	Aspof_comp57299_c0_seq11	Aspof_comp33755_c0_seq1	Aspof_comp42886_c0_seq1	Aspof_comp24857_c0_seq1	0	Aspof_comp50794_c0_seq4	0	0	0	Aspof_comp56342_c2_seq4	0	Aspof_comp50548_c0_seq3
Aspof_comp49609_c0_seq1	Aspof_comp54331_c0_seq1	Aspof_comp55365_c0_seq1	Aspof_comp33273_c0_seq1	Aspof_comp28790_c0_seq1	Aspof_comp18379_c0_seq1	Aspof_comp50850_c0_seq1	Aspof_comp253721_c0_seq1	Aspof_comp57299_c0_seq16	Aspof_comp33774_c0_seq1	Aspof_comp42900_c0_seq1	Aspof_comp24886_c0_seq1	0	Aspof_comp50855_c0_seq1	0	0	0	Aspof_comp56537_c0_seq2	0	Aspof_comp50694_c0_seq2
Aspof_comp49679_c0_seq1	Aspof_comp54355_c0_seq1	Aspof_comp55390_c0_seq1	Aspof_comp33331_c0_seq1	Aspof_comp28913_c0_seq1	Aspof_comp184458_c0_seq1	Aspof_comp50904_c0_seq2	Aspof_comp255751_c0_seq1	Aspof_comp57319_c0_seq1	Aspof_comp33783_c0_seq1	Aspof_comp42937_c0_seq1	Aspof_comp24909_c0_seq1	0	Aspof_comp50890_c0_seq1	0	0	0	Aspof_comp56549_c1_seq1	0	Aspof_comp50734_c0_seq2
Aspof_comp49679_c0_seq4	Aspof_comp54355_c0_seq2	Aspof_comp55390_c0_seq2	Aspof_comp33401_c0_seq1	Aspof_comp291168_c0_seq1	Aspof_comp184688_c0_seq1	Aspof_comp51207_c0_seq1	Aspof_comp256543_c0_seq1	Aspof_comp57319_c1_seq1	Aspof_comp33820_c2_seq1	Aspof_comp43027_c0_seq1	Aspof_comp249858_c0_seq1	0	Aspof_comp50960_c0_seq1	0	0	0	Aspof_comp56942_c0_seq3	0	Aspof_comp50759_c0_seq1
Aspof_comp49710_c0_seq2	Aspof_comp54369_c0_seq2	Aspof_comp55390_c0_seq5	Aspof_comp33503_c1_seq1	Aspof_comp29122_c0_seq2	Aspof_comp185095_c0_seq1	Aspof_comp51207_c0_seq2	Aspof_comp257144_c0_seq1	Aspof_comp57553_c2_seq1	Aspof_comp33859_c0_seq1	Aspof_comp43326_c0_seq1	Aspof_comp25221_c0_seq1	0	Aspof_comp50960_c0_seq2	0	0	0	Aspof_comp56972_c0_seq1	0	Aspof_comp50866_c0_seq1
Aspof_comp50173_c0_seq1	Aspof_comp55214_c0_seq4	Aspof_comp55952_c0_seq1	Aspof_comp33549_c0_seq1	Aspof_comp29126_c0_seq1	Aspof_comp185310_c0_seq1	Aspof_comp51207_c0_seq3	Aspof_comp258933_c0_seq1	Aspof_comp57562_c1_seq1	Aspof_comp33909_c0_seq1	Aspof_comp43327_c0_seq1	Aspof_comp252274_c0_seq1	0	Aspof_comp50960_c0_seq3	0	0	0	Aspof_comp56972_c0_seq2	0	Aspof_comp50890_c0_seq1
Aspof_comp50173_c0_seq2	Aspof_comp55343_c0_seq1	Aspof_comp55952_c0_seq2	Aspof_comp33549_c1_seq1	Aspof_comp29503_c0_seq1	Aspof_comp185671_c0_seq1	Aspof_comp51371_c0_seq2	Aspof_comp260332_c0_seq1	Aspof_comp57723_c1_seq2	Aspof_comp33911_c0_seq1	Aspof_comp43360_c0_seq1	Aspof_comp252277_c0_seq1	0	Aspof_comp50960_c0_seq4	0	0	0	Aspof_comp57305_c0_seq2	0	Aspof_comp50928_c0_seq1
Aspof_comp50634_c0_seq2	Aspof_comp55343_c0_seq2	Aspof_comp55952_c1_seq2	Aspof_comp33549_c2_seq1	Aspof_comp29771_c0_seq1	Aspof_comp187194_c0_seq1	Aspof_comp51411_c0_seq1	Aspof_comp26122_c0_seq1	Aspof_comp57737_c0_seq2	Aspof_comp33911_c0_seq2	Aspof_comp43559_c0_seq1	Aspof_comp252895_c0_seq1	0	Aspof_comp50965_c0_seq1	0	0	0	Aspof_comp57339_c0_seq1	0	Aspof_comp51139_c0_seq1
Aspof_comp50970_c1_seq1	Aspof_comp55382_c1_seq1	Aspof_comp56005_c0_seq2	Aspof_comp33703_c0_seq1	Aspof_comp29811_c0_seq1	Aspof_comp187432_c0_seq1	Aspof_comp51458_c2_seq2	Aspof_comp261983_c0_seq1	Aspof_comp57737_c0_seq3	Aspof_comp33935_c0_seq3	Aspof_comp43822_c0_seq1	Aspof_comp25328_c0_seq1	0	Aspof_comp51389_c0_seq1	0	0	0	Aspof_comp57364_c0_seq2	0	Aspof_comp51181_c0_seq1
Aspof_comp50992_c0_seq1	Aspof_comp55417_c0_seq3	Aspof_comp56074_c0_seq5	Aspof_comp33786_c0_seq1	Aspof_comp30042_c0_seq1	Aspof_comp187549_c0_seq1	Aspof_comp51760_c0_seq2	Aspof_comp26383_c0_seq1	Aspof_comp58122_c0_seq1	Aspof_comp33939_c0_seq1	Aspof_comp44012_c1_seq1	Aspof_comp25498_c0_seq1	0	Aspof_comp51402_c1_seq2	0	0	0	Aspof_comp57371_c0_seq1	0	Aspof_comp51193_c0_seq1
Aspof_comp51402_c1_seq1	Aspof_comp55831_c0_seq1	Aspof_comp56196_c1_seq5	Aspof_comp33804_c0_seq1	Aspof_comp30045_c1_seq1	Aspof_comp187898_c0_seq1	Aspof_comp51836_c0_seq1	Aspof_comp26531_c0_seq1	Aspof_comp58226_c0_seq6	Aspof_comp34061_c0_seq1	Aspof_comp44070_c0_seq1	Aspof_comp255179_c0_seq1	0	Aspof_comp51714_c0_seq1	0	0	0	Aspof_comp57371_c0_seq2	0	Aspof_comp51271_c0_seq1
Aspof_comp51402_c1_seq2	Aspof_comp56039_c0_seq4	Aspof_comp56198_c0_seq2	Aspof_comp33897_c0_seq1	Aspof_comp30234_c0_seq2	Aspof_comp188390_c0_seq1	Aspof_comp52039_c0_seq3	Aspof_comp26535_c0_seq1	Aspof_comp58492_c1_seq1	Aspof_comp34093_c0_seq1	Aspof_comp44368_c0_seq1	Aspof_comp25622_c0_seq1	0	Aspof_comp51742_c1_seq1	0	0	0	Aspof_comp57371_c0_seq3	0	Aspof_comp51271_c1_seq1
Aspof_comp51402_c1_seq3	Aspof_comp56140_c0_seq1	Aspof_comp56228_c0_seq1	Aspof_comp33911_c0_seq2	Aspof_comp30539_c0_seq1	Aspof_comp188497_c0_seq1	Aspof_comp52353_c0_seq1	Aspof_comp266413_c0_seq1	Aspof_comp58492_c1_seq3	Aspof_comp34156_c0_seq1	Aspof_comp44541_c1_seq1	Aspof_comp256543_c0_seq1	0	Aspof_comp51955_c0_seq1	0	0	0	Aspof_comp57371_c0_seq4	0	Aspof_comp51389_c0_seq1
Aspof_comp51572_c0_seq1	Aspof_comp56228_c0_seq2	Aspof_comp56326_c1_seq1	Aspof_comp33928_c0_seq1	Aspof_comp30623_c0_seq1	Aspof_comp189332_c0_seq1	Aspof_comp52895_c0_seq2	Aspof_comp267284_c0_seq1	Aspof_comp58625_c0_seq1	Aspof_comp34163_c0_seq1	Aspof_comp44644_c0_seq1	Aspof_comp257719_c0_seq1	0	Aspof_comp52158_c0_seq3	0	0	0	Aspof_comp57456_c0_seq1	0	Aspof_comp51389_c0_seq2
Aspof_comp51583_c0_seq1	Aspof_comp56281_c0_seq7	Aspof_comp56341_c0_seq6	Aspof_comp33928_c0_seq4	Aspof_comp30967_c0_seq2	Aspof_comp189747_c0_seq1	Aspof_comp52936_c1_seq1	Aspof_comp267902_c0_seq1	Aspof_comp58635_c0_seq4	Aspof_comp34296_c0_seq1	Aspof_comp44644_c1_seq1	Aspof_comp25868_c0_seq1	0	Aspof_comp52174_c0_seq1	0	0	0	Aspof_comp57564_c0_seq1	0	Aspof_comp51614_c0_seq1
Aspof_comp51583_c1_seq1	Aspof_comp56314_c2_seq6	Aspof_comp56342_c2_seq1	Aspof_comp33938_c0_seq1	Aspof_comp31325_c0_seq2	Aspof_comp191104_c0_seq1	Aspof_comp53123_c0_seq2	Aspof_comp268586_c0_seq1	Aspof_comp58650_c0_seq2	Aspof_comp34391_c0_seq2	Aspof_comp44687_c0_seq1	Aspof_comp2592_c0_seq1	0	Aspof_comp52174_c1_seq1	0	0	0	Aspof_comp57692_c0_seq1	0	Aspof_comp51760_c0_seq1
Aspof_comp51734_c1_seq2	Aspof_comp56371_c1_seq1	Aspof_comp56374_c0_seq1	Aspof_comp33939_c0_seq1	Aspof_comp31332_c0_seq1	Aspof_comp191164_c0_seq1	Aspof_comp53199_c0_seq1	Aspof_comp26925_c0_seq1	Aspof_comp58650_c0_seq4	Aspof_comp34391_c0_seq3	Aspof_comp44730_c0_seq1	Aspof_comp260332_c0_seq1	0	Aspof_comp52174_c2_seq3	0	0	0	Aspof_comp57753_c0_seq1	0	Aspof_comp51760_c0_seq2
Aspof_comp51879_c0_seq1	Aspof_comp56371_c3_seq3	Aspof_comp56374_c0_seq2	Aspof_comp33969_c0_seq1	Aspof_comp31336_c0_seq1	Aspof_comp192405_c0_seq1	Aspof_comp53302_c0_seq4	Aspof_comp26998_c0_seq1	Aspof_comp58688_c1_seq16	Aspof_comp34440_c0_seq1	Aspof_comp44949_c0_seq1	Aspof_comp261801_c0_seq1	0	Aspof_comp52353_c0_seq1	0	0	0	Aspof_comp57791_c0_seq2	0	Aspof_comp51829_c0_seq1
Aspof_comp52048_c0_seq1	Aspof_comp56407_c1_seq2	Aspof_comp56433_c2_seq1	Aspof_comp33993_c0_seq1	Aspof_comp31386_c0_seq1	Aspof_comp192827_c0_seq1	Aspof_comp53685_c0_seq1	Aspof_comp270386_c0_seq1	Aspof_comp58688_c1_seq17	Aspof_comp34486_c0_seq1	Aspof_comp44949_c1_seq1	Aspof_comp26234_c0_seq1	0	Aspof_comp52437_c0_seq1	0	0	0	Aspof_comp57791_c0_seq3	0	Aspof_comp51860_c0_seq1
Aspof_comp52048_c0_seq2	Aspof_comp56741_c0_seq1	Aspof_comp56493_c1_seq6	Aspof_comp34055_c0_seq1	Aspof_comp31442_c0_seq1	Aspof_comp193598_c0_seq1	Aspof_comp53685_c0_seq2	Aspof_comp27226_c0_seq1	Aspof_comp58688_c1_seq5	Aspof_comp34498_c0_seq1	Aspof_comp45059_c0_seq1	Aspof_comp26383_c0_seq1	0	Aspof_comp52683_c2_seq1	0	0	0	Aspof_comp57958_c0_seq2	0	Aspof_comp51924_c0_seq1
Aspof_comp52048_c0_seq3	Aspof_comp56866_c0_seq1	Aspof_comp56557_c1_seq3	Aspof_comp34104_c0_seq1	Aspof_comp31442_c0_seq2	Aspof_comp194727_c0_seq1	Aspof_comp53708_c0_seq1	Aspof_comp276020_c0_seq1	Aspof_comp58737_c0_seq4	Aspof_comp35044_c0_seq1	Aspof_comp45068_c0_seq1	Aspof_comp264489_c0_seq1	0	Aspof_comp52752_c0_seq1	0	0	0	Aspof_comp58148_c0_seq1	0	Aspof_comp51980_c0_seq4
Aspof_comp52327_c0_seq4	Aspof_comp57002_c0_seq3	Aspof_comp56675_c0_seq2	Aspof_comp34157_c0_seq1	Aspof_comp31451_c0_seq1	Aspof_comp19549_c0_seq1	Aspof_comp53708_c0_seq10	Aspof_comp27607_c0_seq1	Aspof_comp58737_c0_seq5	Aspof_comp351280_c0_seq1	Aspof_comp45232_c0_seq1	Aspof_comp264493_c0_seq1	0	Aspof_comp52943_c1_seq3	0	0	0	Aspof_comp58255_c2_seq1	0	Aspof_comp52086_c0_seq1
Aspof_comp52589_c0_seq1	Aspof_comp57041_c0_seq1	Aspof_comp56817_c2_seq3	Aspof_comp34157_c0_seq2	Aspof_comp31468_c0_seq1	Aspof_comp19698_c0_seq1	Aspof_comp53708_c0_seq13	Aspof_comp28044_c0_seq1	Aspof_comp58774_c0_seq7	Aspof_comp35729_c0_seq1	Aspof_comp45232_c0_seq2	Aspof_comp267314_c0_seq1	0	Aspof_comp52977_c0_seq2	0	0	0	Aspof_comp58447_c3_seq10	0	Aspof_comp52139_c0_seq1
Aspof_comp52603_c0_seq1	Aspof_comp57044_c0_seq1	Aspof_comp56833_c0_seq1	Aspof_comp34294_c0_seq1	Aspof_comp31475_c0_seq1	Aspof_comp19708_c0_seq1	Aspof_comp53708_c0_seq15	Aspof_comp28097_c0_seq1	Aspof_comp58774_c0_seq8	Aspof_comp35926_c0_seq1	Aspof_comp45324_c0_seq1	Aspof_comp268546_c0_seq1	0	Aspof_comp52987_c0_seq2	0	0	0	Aspof_comp58447_c3_seq3	0	Aspof_comp52147_c0_seq1
Aspof_comp52603_c0_seq2	Aspof_comp57087_c0_seq5	Aspof_comp56926_c1_seq1	Aspof_comp34294_c0_seq2	Aspof_comp31486_c0_seq1	Aspof_comp197251_c0_seq1	Aspof_comp53708_c0_seq22	Aspof_comp28108_c0_seq1	Aspof_comp58843_c1_seq14	Aspof_comp36663_c0_seq1	Aspof_comp45324_c0_seq2	Aspof_comp26857_c0_seq1	0	Aspof_comp52988_c0_seq1	0	0	0	Aspof_comp58710_c0_seq1	0	Aspof_comp52174_c0_seq1
Aspof_comp52638_c0_seq1	Aspof_comp57390_c0_seq2	Aspof_comp56926_c2_seq1	Aspof_comp34538_c0_seq1	Aspof_comp31523_c0_seq1	Aspof_comp19751_c0_seq1	Aspof_comp53708_c0_seq5	Aspof_comp28110_c0_seq1	Aspof_comp58917_c0_seq26	Aspof_comp36774_c0_seq2	Aspof_comp45569_c0_seq1	Aspof_comp268883_c0_seq1	0	Aspof_comp52992_c1_seq1	0	0	0	Aspof_comp58710_c0_seq2	0	Aspof_comp52174_c0_seq2
Aspof_comp52862_c0_seq3	Aspof_comp5782_c0_seq1	Aspof_comp56926_c5_seq1	Aspof_comp34544_c0_seq1	Aspof_comp31554_c0_seq1	Aspof_comp198038_c0_seq1	Aspof_comp53708_c0_seq7	Aspof_comp28303_c0_seq1	Aspof_comp58932_c1_seq4	Aspof_comp36865_c0_seq1	Aspof_comp45656_c0_seq4	Aspof_comp26925_c0_seq1	0	Aspof_comp52992_c1_seq4	0	0	0	Aspof_comp58710_c0_seq4	0	Aspof_comp52174_c1_seq1
Aspof_comp52940_c0_seq2	Aspof_comp57925_c3_seq1	Aspof_comp56926_c5_seq2	Aspof_comp34562_c0_seq1	Aspof_comp315643_c0_seq1	Aspof_comp199247_c0_seq1	Aspof_comp53708_c0_seq8	Aspof_comp28436_c0_seq1	Aspof_comp58979_c0_seq10	Aspof_comp37095_c0_seq1	Aspof_comp45750_c0_seq1	Aspof_comp26946_c0_seq1	0	Aspof_comp53029_c0_seq1	0	0	0	Aspof_comp58979_c0_seq22	0	Aspof_comp52174_c2_seq3
Aspof_comp52944_c0_seq1	Aspof_comp57979_c0_seq2	Aspof_comp56947_c0_seq1	Aspof_comp349999_c0_seq1	Aspof_comp31613_c0_seq1	Aspof_comp20021_c0_seq1	Aspof_comp53715_c1_seq2	Aspof_comp286792_c0_seq1	Aspof_comp58979_c0_seq17	Aspof_comp37122_c0_seq1	Aspof_comp45776_c0_seq1	Aspof_comp269481_c0_seq1	0	Aspof_comp53106_c0_seq2	0	0	0	Aspof_comp58979_c0_seq26	0	Aspof_comp52216_c0_seq1
Aspof_comp52944_c0_seq2	Aspof_comp57984_c0_seq1	Aspof_comp56961_c3_seq2	Aspof_comp35065_c0_seq1	Aspof_comp31613_c0_seq2	Aspof_comp200821_c0_seq1	Aspof_comp54033_c0_seq1	Aspof_comp2873_c0_seq1	Aspof_comp58979_c0_seq21	Aspof_comp37122_c0_seq2	Aspof_comp45776_c0_seq2	Aspof_comp269746_c0_seq1	0	Aspof_comp53227_c2_seq1	0	0	0	Aspof_comp58979_c0_seq27	0	Aspof_comp52216_c1_seq1
Aspof_comp52944_c0_seq3	Aspof_comp58121_c0_seq6	Aspof_comp56961_c3_seq3	Aspof_comp35065_c1_seq1	Aspof_comp31618_c0_seq1	Aspof_comp20116_c0_seq1	Aspof_comp54065_c1_seq3	Aspof_comp288750_c0_seq1	Aspof_comp59010_c0_seq1	Aspof_comp37122_c0_seq3	Aspof_comp45808_c0_seq1	Aspof_comp270229_c0_seq1	0	Aspof_comp53248_c0_seq1	0	0	0	Aspof_comp59049_c2_seq1	0	Aspof_comp52259_c0_seq2
Aspof_comp53095_c0_seq1	Aspof_comp58194_c0_seq4	Aspof_comp57114_c0_seq2	Aspof_comp35689_c0_seq1	Aspof_comp31650_c0_seq1	Aspof_comp20222_c0_seq1	Aspof_comp54090_c0_seq1	Aspof_comp294687_c0_seq1	Aspof_comp59022_c3_seq4	Aspof_comp37287_c0_seq1	Aspof_comp45926_c0_seq3	Aspof_comp271048_c0_seq1	0	Aspof_comp53384_c0_seq1	0	0	0	Aspof_comp59049_c2_seq3	0	Aspof_comp52353_c0_seq1
Aspof_comp53095_c1_seq1	Aspof_comp58194_c0_seq6	Aspof_comp57158_c0_seq2	Aspof_comp35689_c1_seq1	Aspof_comp31693_c0_seq1	Aspof_comp203071_c0_seq1	Aspof_comp54225_c0_seq1	Aspof_comp29468_c0_seq1	Aspof_comp59030_c0_seq1	Aspof_comp37406_c0_seq1	Aspof_comp45965_c0_seq1	Aspof_comp271538_c0_seq1	0	Aspof_comp53384_c0_seq2	0	0	0	Aspof_comp59053_c1_seq2	0	Aspof_comp52437_c0_seq1
Aspof_comp53178_c0_seq2	Aspof_comp58327_c0_seq1	Aspof_comp57229_c4_seq44	Aspof_comp35781_c1_seq1	Aspof_comp317557_c0_seq1	Aspof_comp20314_c0_seq1	Aspof_comp54225_c0_seq2	Aspof_comp29468_c1_seq1	Aspof_comp59076_c0_seq2	Aspof_comp37413_c0_seq1	Aspof_comp46081_c0_seq1	Aspof_comp275459_c0_seq1	0	Aspof_comp53846_c0_seq1	0	0	0	Aspof_comp59200_c0_seq16	0	Aspof_comp52638_c0_seq1
Aspof_comp53178_c0_seq3	Aspof_comp58327_c1_seq1	Aspof_comp57755_c0_seq1	Aspof_comp358719_c0_seq1	Aspof_comp31757_c0_seq1	Aspof_comp20498_c0_seq1	Aspof_comp54255_c0_seq1	Aspof_comp29874_c0_seq1	Aspof_comp59174_c0_seq5	Aspof_comp374818_c0_seq1	Aspof_comp46102_c1_seq1	Aspof_comp275857_c0_seq1	0	Aspof_comp53853_c0_seq1	0	0	0	Aspof_comp59200_c0_seq28	0	Aspof_comp52963_c0_seq1
Aspof_comp53182_c2_seq4	Aspof_comp58460_c2_seq1	Aspof_comp57787_c1_seq10	Aspof_comp35934_c0_seq1	Aspof_comp31793_c0_seq1	Aspof_comp20663_c0_seq1	Aspof_comp54273_c0_seq1	Aspof_comp29874_c1_seq1	Aspof_comp59200_c0_seq29	Aspof_comp37483_c0_seq1	Aspof_comp46107_c0_seq1	Aspof_comp277742_c0_seq1	0	Aspof_comp53853_c0_seq2	0	0	0	Aspof_comp59200_c0_seq4	0	Aspof_comp52971_c0_seq1
Aspof_comp53205_c1_seq1	Aspof_comp58665_c1_seq11	Aspof_comp57787_c1_seq2	Aspof_comp36342_c0_seq1	Aspof_comp31794_c0_seq2	Aspof_comp20693_c0_seq1	Aspof_comp54278_c0_seq1	Aspof_comp29898_c0_seq1	Aspof_comp59200_c0_seq3	Aspof_comp37865_c0_seq1	Aspof_comp46116_c0_seq1	Aspof_comp27790_c0_seq1	0	Aspof_comp53853_c0_seq3	0	0	0	Aspof_comp59212_c1_seq4	0	Aspof_comp52974_c0_seq2
Aspof_comp53205_c2_seq2	Aspof_comp58665_c1_seq3	Aspof_comp57787_c1_seq5	Aspof_comp36608_c0_seq1	Aspof_comp31802_c1_seq1	Aspof_comp20722_c0_seq1	Aspof_comp54317_c0_seq1	Aspof_comp29900_c0_seq1	Aspof_comp59203_c1_seq4	Aspof_comp38043_c0_seq2	Aspof_comp46116_c0_seq4	Aspof_comp27820_c0_seq1	0	Aspof_comp53853_c0_seq4	0	0	0	Aspof_comp59298_c0_seq1	0	Aspof_comp52975_c0_seq1
Aspof_comp53344_c0_seq1	Aspof_comp58665_c1_seq5	Aspof_comp57787_c1_seq9	Aspof_comp37125_c0_seq1	Aspof_comp31802_c1_seq2	Aspof_comp2073_c0_seq1	Aspof_comp54317_c0_seq2	Aspof_comp29921_c0_seq2	Aspof_comp59264_c1_seq7	Aspof_comp38355_c0_seq1	Aspof_comp46118_c1_seq1	Aspof_comp27927_c0_seq1	0	Aspof_comp53914_c0_seq1	0	0	0	Aspof_comp59298_c0_seq2	0	Aspof_comp53029_c0_seq1
Aspof_comp53516_c0_seq1	Aspof_comp58665_c1_seq7	Aspof_comp57813_c0_seq2	Aspof_comp372220_c0_seq1	Aspof_comp31816_c0_seq1	Aspof_comp207_c0_seq1	Aspof_comp54348_c0_seq2	Aspof_comp29938_c0_seq1	Aspof_comp59302_c0_seq1	Aspof_comp38378_c0_seq1	Aspof_comp46168_c1_seq1	Aspof_comp279651_c0_seq1	0	Aspof_comp53914_c0_seq2	0	0	0	Aspof_comp59346_c3_seq1	0	Aspof_comp53106_c0_seq2
Aspof_comp53906_c0_seq1	Aspof_comp58907_c0_seq9	Aspof_comp57951_c2_seq1	Aspof_comp37737_c0_seq2	Aspof_comp31816_c0_seq2	Aspof_comp208562_c0_seq1	Aspof_comp54421_c0_seq2	Aspof_comp30158_c0_seq1	Aspof_comp59366_c0_seq14	Aspof_comp38569_c0_seq1	Aspof_comp46180_c0_seq1	Aspof_comp28110_c0_seq1	0	Aspof_comp53920_c0_seq1	0	0	0	Aspof_comp59346_c3_seq3	0	Aspof_comp53130_c0_seq1
Aspof_comp53906_c0_seq2	Aspof_comp59040_c2_seq2	Aspof_comp58004_c1_seq7	Aspof_comp37795_c0_seq1	Aspof_comp31906_c0_seq1	Aspof_comp208642_c0_seq1	Aspof_comp54508_c0_seq2	Aspof_comp30158_c1_seq1	Aspof_comp59451_c1_seq1	Aspof_comp38569_c1_seq1	Aspof_comp46205_c0_seq1	Aspof_comp283387_c0_seq1	0	Aspof_comp53955_c0_seq3	0	0	0	Aspof_comp59530_c3_seq2	0	Aspof_comp53158_c0_seq1
Aspof_comp53980_c0_seq1	Aspof_comp59295_c1_seq3	Aspof_comp58364_c7_seq13	Aspof_comp37795_c0_seq2	Aspof_comp31953_c0_seq2	Aspof_comp208723_c0_seq1	Aspof_comp54525_c2_seq2	Aspof_comp30160_c0_seq1	Aspof_comp59580_c1_seq3	Aspof_comp38650_c0_seq1	Aspof_comp46208_c0_seq1	Aspof_comp284214_c0_seq1	0	Aspof_comp53979_c0_seq1	0	0	0	Aspof_comp59563_c0_seq1	0	Aspof_comp53182_c0_seq1
Aspof_comp54003_c0_seq2	Aspof_comp59295_c1_seq4	Aspof_comp58443_c0_seq1	Aspof_comp37795_c0_seq3	Aspof_comp31962_c0_seq1	Aspof_comp208879_c0_seq1	Aspof_comp54525_c2_seq3	Aspof_comp30160_c1_seq1	Aspof_comp59620_c1_seq1	Aspof_comp38650_c2_seq1	Aspof_comp46276_c1_seq1	Aspof_comp28709_c0_seq1	0	Aspof_comp54077_c0_seq1	0	0	0	Aspof_comp59742_c0_seq2	0	Aspof_comp53198_c0_seq1
Aspof_comp54003_c0_seq3	Aspof_comp59472_c1_seq1	Aspof_comp58447_c2_seq6	Aspof_comp38002_c0_seq2	Aspof_comp32016_c0_seq1	Aspof_comp20973_c0_seq1	Aspof_comp54576_c0_seq1	Aspof_comp301835_c0_seq1	Aspof_comp59634_c0_seq1	Aspof_comp38670_c0_seq1	Aspof_comp46319_c0_seq1	Aspof_comp290096_c0_seq1	0	Aspof_comp54099_c1_seq1	0	0	0	Aspof_comp59755_c0_seq1	0	Aspof_comp53217_c0_seq1
Aspof_comp54103_c0_seq1	Aspof_comp59480_c0_seq2	Aspof_comp58447_c2_seq8	Aspof_comp38183_c0_seq1	Aspof_comp32017_c0_seq1	Aspof_comp20992_c0_seq1	Aspof_comp54578_c0_seq2	Aspof_comp3021_c0_seq1	Aspof_comp59634_c0_seq14	Aspof_comp39433_c1_seq1	Aspof_comp46375_c1_seq1	Aspof_comp292822_c0_seq1	0	Aspof_comp54180_c0_seq1	0	0	0	Aspof_comp59764_c1_seq29	0	Aspof_comp53226_c0_seq1
Aspof_comp54104_c0_seq2	Aspof_comp59480_c0_seq3	Aspof_comp58447_c3_seq10	Aspof_comp38183_c1_seq1	Aspof_comp32017_c0_seq2	Aspof_comp21016_c0_seq1	Aspof_comp54752_c0_seq1	Aspof_comp30487_c0_seq1	Aspof_comp59634_c0_seq15	Aspof_comp394503_c0_seq1	Aspof_comp46375_c1_seq2	Aspof_comp293793_c0_seq1	0	Aspof_comp54334_c0_seq2	0	0	0	Aspof_comp59764_c1_seq46	0	Aspof_comp53323_c0_seq1
Aspof_comp54104_c0_seq5	Aspof_comp59488_c1_seq2	Aspof_comp58499_c1_seq8	Aspof_comp39134_c0_seq1	Aspof_comp32018_c0_seq1	Aspof_comp210489_c0_seq1	Aspof_comp54810_c0_seq2	Aspof_comp30505_c0_seq1	Aspof_comp59634_c0_seq16	Aspof_comp39574_c0_seq2	Aspof_comp46442_c0_seq1	Aspof_comp29430_c0_seq1	0	Aspof_comp54525_c0_seq1	0	0	0	Aspof_comp59764_c1_seq7	0	Aspof_comp53323_c0_seq2
Aspof_comp54268_c0_seq3	Aspof_comp59488_c1_seq3	Aspof_comp58504_c0_seq2	Aspof_comp39134_c1_seq1	Aspof_comp32043_c0_seq1	Aspof_comp21204_c0_seq1	Aspof_comp54813_c1_seq1	Aspof_comp305527_c0_seq1	Aspof_comp59696_c0_seq1	Aspof_comp39574_c0_seq3	Aspof_comp4644_c0_seq1	Aspof_comp29522_c0_seq1	0	Aspof_comp54525_c2_seq1	0	0	0	Aspof_comp59931_c1_seq1	0	Aspof_comp53327_c0_seq2
Aspof_comp54423_c0_seq3	Aspof_comp59488_c3_seq1	Aspof_comp58517_c2_seq9	Aspof_comp39134_c2_seq1	Aspof_comp32114_c0_seq1	Aspof_comp212093_c0_seq1	Aspof_comp54819_c0_seq1	Aspof_comp30699_c0_seq1	Aspof_comp59727_c0_seq5	Aspof_comp39574_c0_seq4	Aspof_comp46564_c1_seq1	Aspof_comp296356_c0_seq1	0	Aspof_comp54649_c0_seq2	0	0	0	Aspof_comp59931_c1_seq2	0	Aspof_comp53339_c0_seq1
Aspof_comp54588_c0_seq1	Aspof_comp59510_c1_seq1	Aspof_comp58548_c0_seq14	Aspof_comp39366_c0_seq1	Aspof_comp32125_c0_seq1	Aspof_comp212686_c0_seq1	Aspof_comp54958_c0_seq2	Aspof_comp30859_c1_seq1	Aspof_comp59727_c0_seq6	Aspof_comp39647_c0_seq1	Aspof_comp46565_c1_seq1	Aspof_comp29656_c0_seq1	0	Aspof_comp54649_c0_seq3	0	0	0	Aspof_comp59931_c1_seq3	0	Aspof_comp53339_c0_seq2
Aspof_comp54588_c1_seq1	Aspof_comp59658_c0_seq2	Aspof_comp58618_c5_seq1	Aspof_comp394013_c0_seq1	Aspof_comp321480_c0_seq1	Aspof_comp21330_c0_seq1	Aspof_comp55184_c0_seq1	Aspof_comp30923_c0_seq1	Aspof_comp59763_c2_seq2	Aspof_comp40174_c0_seq1	Aspof_comp46650_c0_seq1	Aspof_comp297175_c0_seq1	0	Aspof_comp54649_c1_seq1	0	0	0	Aspof_comp59931_c1_seq4	0	Aspof_comp53350_c0_seq2
Aspof_comp54655_c0_seq1	Aspof_comp59658_c1_seq2	Aspof_comp58635_c0_seq4	Aspof_comp39464_c1_seq1	Aspof_comp32179_c0_seq1	Aspof_comp21366_c0_seq1	Aspof_comp55245_c0_seq4	Aspof_comp31297_c0_seq1	Aspof_comp60004_c0_seq2	Aspof_comp402275_c0_seq1	Aspof_comp46823_c0_seq1	Aspof_comp298183_c0_seq1	0	Aspof_comp54668_c0_seq5	0	0	0	Aspof_comp59931_c1_seq5	0	Aspof_comp53384_c0_seq1
Aspof_comp54655_c0_seq2	Aspof_comp59672_c0_seq9	Aspof_comp58688_c1_seq16	Aspof_comp396977_c0_seq1	Aspof_comp32180_c0_seq1	Aspof_comp21366_c0_seq2	Aspof_comp55257_c1_seq1	Aspof_comp31577_c0_seq1	Aspof_comp60065_c1_seq11	Aspof_comp40429_c0_seq1	Aspof_comp46861_c1_seq2	Aspof_comp298555_c0_seq1	0	Aspof_comp54668_c1_seq1	0	0	0	Aspof_comp59931_c1_seq6	0	Aspof_comp53512_c0_seq3
Aspof_comp54655_c0_seq3	Aspof_comp59754_c0_seq15	Aspof_comp58688_c1_seq17	Aspof_comp40092_c0_seq1	Aspof_comp322258_c0_seq1	Aspof_comp21370_c0_seq1	Aspof_comp55293_c1_seq1	Aspof_comp31612_c0_seq1	Aspof_comp60132_c0_seq20	Aspof_comp40561_c0_seq1	Aspof_comp46861_c1_seq3	Aspof_comp29990_c0_seq1	0	Aspof_comp54709_c0_seq1	0	0	0	Aspof_comp59989_c6_seq1	0	Aspof_comp53512_c0_seq7
Aspof_comp54655_c0_seq4	Aspof_comp59763_c2_seq2	Aspof_comp58688_c1_seq3	Aspof_comp401136_c0_seq1	Aspof_comp32232_c0_seq1	Aspof_comp21370_c1_seq1	Aspof_comp55307_c0_seq3	Aspof_comp31612_c0_seq2	Aspof_comp60215_c1_seq12	Aspof_comp408447_c0_seq1	Aspof_comp46882_c1_seq1	Aspof_comp30539_c0_seq1	0	Aspof_comp54955_c0_seq1	0	0	0	Aspof_comp60001_c2_seq2	0	Aspof_comp53685_c0_seq1
Aspof_comp54813_c1_seq1	Aspof_comp59798_c3_seq1	Aspof_comp58688_c1_seq5	Aspof_comp40989_c0_seq1	Aspof_comp32427_c0_seq1	Aspof_comp213719_c0_seq1	Aspof_comp55340_c0_seq4	Aspof_comp31643_c0_seq1	Aspof_comp60365_c0_seq1	Aspof_comp40935_c0_seq1	Aspof_comp46884_c0_seq2	Aspof_comp30549_c0_seq1	0	Aspof_comp54981_c0_seq1	0	0	0	Aspof_comp60038_c0_seq1	0	Aspof_comp53739_c3_seq1
Aspof_comp54813_c1_seq2	Aspof_comp59882_c0_seq4	Aspof_comp58709_c1_seq11	Aspof_comp41130_c0_seq1	Aspof_comp32468_c0_seq1	Aspof_comp214365_c0_seq1	Aspof_comp55359_c0_seq1	Aspof_comp31711_c0_seq1	Aspof_comp60365_c0_seq5	Aspof_comp40935_c0_seq2	Aspof_comp46906_c0_seq1	Aspof_comp30712_c0_seq1	0	Aspof_comp55022_c0_seq1	0	0	0	Aspof_comp60038_c0_seq5	0	Aspof_comp53739_c3_seq2
Aspof_comp54958_c0_seq2	Aspof_comp59942_c1_seq17	Aspof_comp58714_c0_seq1	Aspof_comp41230_c0_seq2	Aspof_comp32493_c0_seq1	Aspof_comp215071_c0_seq1	Aspof_comp55516_c1_seq1	Aspof_comp31725_c0_seq1	Aspof_comp60374_c1_seq1	Aspof_comp41041_c0_seq1	Aspof_comp46906_c0_seq2	Aspof_comp30859_c1_seq1	0	Aspof_comp55050_c0_seq2	0	0	0	Aspof_comp60156_c0_seq1	0	Aspof_comp53739_c3_seq3
Aspof_comp55588_c0_seq1	Aspof_comp60030_c0_seq2	Aspof_comp58714_c0_seq2	Aspof_comp41299_c0_seq1	Aspof_comp32512_c1_seq1	Aspof_comp215145_c0_seq1	Aspof_comp55517_c0_seq4	Aspof_comp31874_c0_seq1	Aspof_comp60374_c2_seq1	Aspof_comp41041_c0_seq2	Aspof_comp46906_c0_seq3	Aspof_comp30895_c0_seq1	0	Aspof_comp55097_c0_seq1	0	0	0	Aspof_comp60167_c0_seq1	0	Aspof_comp53846_c0_seq1
Aspof_comp55781_c1_seq1	Aspof_comp60072_c1_seq32	Aspof_comp58725_c0_seq1	Aspof_comp41299_c0_seq2	Aspof_comp32532_c0_seq1	Aspof_comp215913_c0_seq1	Aspof_comp55538_c1_seq2	Aspof_comp31922_c0_seq1	Aspof_comp60374_c2_seq12	Aspof_comp41041_c0_seq3	Aspof_comp46906_c0_seq5	Aspof_comp309556_c0_seq1	0	Aspof_comp55159_c2_seq9	0	0	0	Aspof_comp60233_c0_seq1	0	Aspof_comp53914_c0_seq1
Aspof_comp55781_c1_seq2	Aspof_comp60091_c2_seq46	Aspof_comp58737_c0_seq4	Aspof_comp41325_c0_seq1	Aspof_comp32601_c0_seq1	Aspof_comp215932_c0_seq1	Aspof_comp55677_c0_seq1	Aspof_comp32023_c0_seq1	Aspof_comp60374_c2_seq5	Aspof_comp41066_c0_seq1	Aspof_comp46906_c0_seq6	Aspof_comp310593_c0_seq1	0	Aspof_comp55192_c0_seq1	0	0	0	Aspof_comp60254_c0_seq1	0	Aspof_comp53914_c0_seq2
Aspof_comp55994_c0_seq2	Aspof_comp60269_c0_seq1	Aspof_comp58737_c0_seq5	Aspof_comp41406_c0_seq1	Aspof_comp32618_c1_seq1	Aspof_comp2160_c0_seq1	Aspof_comp55831_c0_seq1	Aspof_comp32115_c0_seq1	Aspof_comp60464_c0_seq22	Aspof_comp41102_c0_seq1	Aspof_comp46906_c0_seq7	Aspof_comp311196_c0_seq1	0	Aspof_comp55258_c0_seq1	0	0	0	Aspof_comp60254_c0_seq2	0	Aspof_comp54077_c0_seq1
Aspof_comp56086_c0_seq1	Aspof_comp60308_c0_seq2	Aspof_comp58754_c0_seq1	Aspof_comp41445_c0_seq1	Aspof_comp32656_c0_seq1	Aspof_comp216126_c0_seq1	Aspof_comp55831_c1_seq1	Aspof_comp32189_c0_seq1	Aspof_comp60464_c0_seq55	Aspof_comp41111_c0_seq1	Aspof_comp46948_c0_seq1	Aspof_comp312654_c0_seq1	0	Aspof_comp55258_c0_seq2	0	0	0	Aspof_comp60325_c0_seq1	0	Aspof_comp54169_c0_seq1
Aspof_comp56134_c0_seq2	Aspof_comp60308_c1_seq13	Aspof_comp58754_c3_seq2	Aspof_comp41445_c0_seq3	Aspof_comp32672_c0_seq1	Aspof_comp216870_c0_seq1	Aspof_comp55884_c0_seq4	Aspof_comp32291_c0_seq1	Aspof_comp60468_c0_seq4	Aspof_comp41137_c0_seq1	Aspof_comp47016_c0_seq1	Aspof_comp31374_c0_seq1	0	Aspof_comp55258_c0_seq3	0	0	0	Aspof_comp60325_c1_seq1	0	Aspof_comp54174_c3_seq1
Aspof_comp56196_c1_seq5	Aspof_comp60308_c1_seq2	Aspof_comp58838_c0_seq13	Aspof_comp41445_c0_seq4	Aspof_comp32709_c0_seq1	Aspof_comp216935_c0_seq1	Aspof_comp56028_c0_seq3	Aspof_comp32317_c0_seq1	Aspof_comp60468_c0_seq5	Aspof_comp41137_c1_seq1	Aspof_comp47046_c0_seq1	Aspof_comp31374_c1_seq1	0	Aspof_comp55258_c0_seq4	0	0	0	Aspof_comp60434_c0_seq1	0	Aspof_comp54201_c0_seq1
Aspof_comp56198_c0_seq2	Aspof_comp60393_c0_seq7	Aspof_comp58854_c0_seq1	Aspof_comp41467_c0_seq1	Aspof_comp32709_c1_seq1	Aspof_comp218417_c0_seq1	Aspof_comp56061_c1_seq1	Aspof_comp32326_c0_seq1	Aspof_comp60474_c0_seq16	Aspof_comp41137_c3_seq1	Aspof_comp47046_c1_seq2	Aspof_comp31389_c0_seq1	0	Aspof_comp55293_c0_seq1	0	0	0	Aspof_comp61002_c5_seq1	0	Aspof_comp54242_c0_seq2
Aspof_comp56342_c2_seq1	Aspof_comp60548_c0_seq27	Aspof_comp58854_c0_seq2	Aspof_comp41481_c0_seq1	Aspof_comp32753_c0_seq1	Aspof_comp21879_c0_seq1	Aspof_comp56061_c2_seq2	Aspof_comp32327_c0_seq1	Aspof_comp60486_c2_seq10	Aspof_comp41146_c1_seq1	Aspof_comp47075_c0_seq1	Aspof_comp31501_c0_seq1	0	Aspof_comp55350_c0_seq1	0	0	0	Aspof_comp61101_c0_seq9	0	Aspof_comp54278_c0_seq1
Aspof_comp56424_c1_seq7	Aspof_comp60671_c1_seq14	Aspof_comp58979_c0_seq21	Aspof_comp41481_c0_seq2	Aspof_comp32836_c0_seq1	Aspof_comp21881_c0_seq1	Aspof_comp56090_c0_seq1	Aspof_comp323317_c0_seq1	Aspof_comp60486_c2_seq12	Aspof_comp41169_c0_seq1	Aspof_comp47349_c0_seq2	Aspof_comp31779_c0_seq1	0	Aspof_comp55417_c0_seq2	0	0	0	Aspof_comp61174_c4_seq10	0	Aspof_comp54508_c0_seq1
Aspof_comp56626_c0_seq1	Aspof_comp60853_c2_seq1	Aspof_comp59021_c0_seq1	Aspof_comp41570_c0_seq1	Aspof_comp32893_c0_seq2	Aspof_comp219064_c0_seq1	Aspof_comp56094_c0_seq2	Aspof_comp32339_c0_seq1	Aspof_comp60486_c2_seq3	Aspof_comp41268_c0_seq1	Aspof_comp47403_c0_seq1	Aspof_comp31821_c0_seq1	0	Aspof_comp55435_c0_seq1	0	0	0	Aspof_comp61174_c4_seq11	0	Aspof_comp54649_c0_seq2
Aspof_comp56626_c0_seq2	Aspof_comp60853_c2_seq10	Aspof_comp59022_c3_seq4	Aspof_comp41570_c1_seq1	Aspof_comp32893_c0_seq3	Aspof_comp21973_c0_seq2	Aspof_comp56128_c1_seq1	Aspof_comp32354_c0_seq1	Aspof_comp60534_c1_seq3	Aspof_comp41309_c0_seq1	Aspof_comp47468_c0_seq1	Aspof_comp31954_c0_seq1	0	Aspof_comp55549_c0_seq1	0	0	0	Aspof_comp61213_c0_seq8	0	Aspof_comp54649_c0_seq3
Aspof_comp56675_c0_seq2	Aspof_comp60853_c2_seq11	Aspof_comp59066_c0_seq1	Aspof_comp41673_c0_seq1	Aspof_comp32910_c0_seq1	Aspof_comp21983_c0_seq1	Aspof_comp56130_c0_seq2	Aspof_comp32412_c0_seq1	Aspof_comp60534_c1_seq5	Aspof_comp41475_c0_seq2	Aspof_comp47519_c0_seq1	Aspof_comp31963_c0_seq2	0	Aspof_comp55549_c0_seq2	0	0	0	Aspof_comp61285_c0_seq1	0	Aspof_comp54655_c0_seq4
Aspof_comp56926_c2_seq1	Aspof_comp60853_c2_seq3	Aspof_comp59069_c0_seq1	Aspof_comp41790_c0_seq1	Aspof_comp32926_c0_seq1	Aspof_comp220055_c0_seq1	Aspof_comp56198_c0_seq2	Aspof_comp324199_c0_seq1	Aspof_comp60548_c0_seq27	Aspof_comp41481_c0_seq1	Aspof_comp47771_c0_seq1	Aspof_comp32028_c0_seq1	0	Aspof_comp55687_c1_seq1	0	0	0	Aspof_comp61333_c5_seq9	0	Aspof_comp54700_c0_seq1
Aspof_comp56961_c0_seq2	Aspof_comp60861_c2_seq2	Aspof_comp59069_c0_seq2	Aspof_comp41848_c0_seq1	Aspof_comp32926_c0_seq2	Aspof_comp22128_c0_seq1	Aspof_comp56345_c0_seq1	Aspof_comp32466_c0_seq1	Aspof_comp60619_c0_seq4	Aspof_comp41481_c0_seq2	Aspof_comp47784_c2_seq1	Aspof_comp32036_c0_seq1	0	Aspof_comp55786_c0_seq1	0	0	0	Aspof_comp61344_c1_seq4	0	Aspof_comp54700_c0_seq3
Aspof_comp56961_c3_seq1	Aspof_comp60861_c2_seq4	Aspof_comp59069_c0_seq6	Aspof_comp41856_c0_seq1	Aspof_comp32926_c0_seq3	Aspof_comp22137_c0_seq1	Aspof_comp56345_c0_seq2	Aspof_comp32480_c0_seq1	Aspof_comp60708_c1_seq1	Aspof_comp41570_c0_seq1	Aspof_comp48027_c0_seq1	Aspof_comp32101_c0_seq1	0	Aspof_comp55845_c0_seq1	0	0	0	Aspof_comp61397_c0_seq6	0	Aspof_comp54707_c0_seq1
Aspof_comp56961_c3_seq2	Aspof_comp60861_c3_seq1	Aspof_comp59079_c0_seq1	Aspof_comp41856_c0_seq2	Aspof_comp32968_c0_seq2	Aspof_comp22137_c0_seq2	Aspof_comp56348_c2_seq9	Aspof_comp32542_c0_seq1	Aspof_comp60731_c1_seq25	Aspof_comp41570_c1_seq1	Aspof_comp48081_c1_seq1	Aspof_comp321118_c0_seq1	0	Aspof_comp55845_c1_seq1	0	0	0	Aspof_comp61397_c0_seq7	0	Aspof_comp54713_c1_seq1
Aspof_comp56961_c3_seq3	Aspof_comp60896_c0_seq10	Aspof_comp59174_c0_seq8	Aspof_comp41899_c0_seq1	Aspof_comp33043_c0_seq1	Aspof_comp22193_c0_seq1	Aspof_comp56411_c0_seq1	Aspof_comp32615_c0_seq1	Aspof_comp60836_c0_seq5	Aspof_comp41716_c0_seq1	Aspof_comp48120_c1_seq1	Aspof_comp32115_c0_seq1	0	Aspof_comp55872_c0_seq1	0	0	0	Aspof_comp61462_c0_seq22	0	Aspof_comp54813_c1_seq1
Aspof_comp57440_c0_seq3	Aspof_comp60910_c3_seq1	Aspof_comp59196_c1_seq4	Aspof_comp41899_c1_seq1	Aspof_comp33047_c0_seq1	Aspof_comp22344_c0_seq1	Aspof_comp56411_c0_seq2	Aspof_comp32675_c0_seq1	Aspof_comp60840_c0_seq1	Aspof_comp41716_c0_seq3	Aspof_comp48256_c0_seq2	Aspof_comp32125_c0_seq1	0	Aspof_comp55996_c0_seq1	0	0	0	Aspof_comp61528_c0_seq9	0	Aspof_comp54813_c1_seq2
Aspof_comp57440_c0_seq8	Aspof_comp61012_c0_seq1	Aspof_comp59219_c0_seq16	Aspof_comp42058_c0_seq1	Aspof_comp33058_c0_seq1	Aspof_comp223830_c0_seq1	Aspof_comp56433_c2_seq1	Aspof_comp32811_c0_seq1	Aspof_comp60840_c0_seq2	Aspof_comp41750_c0_seq1	Aspof_comp48333_c0_seq1	Aspof_comp32132_c0_seq1	0	Aspof_comp55996_c0_seq10	0	0	0	Aspof_comp61886_c1_seq1	0	Aspof_comp54897_c0_seq1
Aspof_comp57447_c0_seq1	Aspof_comp61071_c0_seq2	Aspof_comp59234_c4_seq13	Aspof_comp42058_c0_seq2	Aspof_comp331550_c0_seq1	Aspof_comp22385_c0_seq1	Aspof_comp56433_c2_seq3	Aspof_comp32835_c0_seq1	Aspof_comp60851_c3_seq1	Aspof_comp41856_c0_seq1	Aspof_comp48346_c0_seq2	Aspof_comp32270_c0_seq1	0	Aspof_comp55996_c0_seq2	0	0	0	Aspof_comp61920_c1_seq1	0	Aspof_comp54916_c1_seq2
Aspof_comp57450_c0_seq5	Aspof_comp61086_c0_seq58	Aspof_comp59254_c0_seq2	Aspof_comp42099_c0_seq1	Aspof_comp33178_c0_seq1	Aspof_comp22386_c0_seq1	Aspof_comp56484_c0_seq4	Aspof_comp32958_c0_seq1	Aspof_comp60861_c2_seq1	Aspof_comp41856_c0_seq2	Aspof_comp48346_c1_seq1	Aspof_comp32279_c0_seq1	0	Aspof_comp55996_c0_seq3	0	0	0	Aspof_comp61962_c2_seq1	0	Aspof_comp54916_c1_seq6
Aspof_comp57524_c0_seq2	Aspof_comp61095_c3_seq6	Aspof_comp59300_c0_seq3	Aspof_comp42200_c0_seq1	Aspof_comp33179_c0_seq1	Aspof_comp224102_c0_seq1	Aspof_comp56537_c0_seq1	Aspof_comp32958_c0_seq2	Aspof_comp60861_c2_seq2	Aspof_comp41909_c0_seq1	Aspof_comp48394_c0_seq1	Aspof_comp32284_c0_seq1	0	Aspof_comp55996_c0_seq4	0	0	0	Aspof_comp61962_c2_seq2	0	Aspof_comp54954_c0_seq1
Aspof_comp57562_c0_seq1	Aspof_comp61147_c0_seq37	Aspof_comp59317_c0_seq7	Aspof_comp42200_c1_seq1	Aspof_comp33220_c0_seq1	Aspof_comp22410_c0_seq1	Aspof_comp56599_c0_seq2	Aspof_comp32958_c1_seq1	Aspof_comp60861_c2_seq4	Aspof_comp419845_c0_seq1	Aspof_comp48394_c0_seq2	Aspof_comp32458_c0_seq1	0	Aspof_comp55996_c0_seq9	0	0	0	Aspof_comp62220_c2_seq21	0	Aspof_comp54981_c0_seq1
Aspof_comp57562_c1_seq1	Aspof_comp61350_c1_seq13	Aspof_comp59375_c0_seq1	Aspof_comp42222_c0_seq1	Aspof_comp33333_c1_seq1	Aspof_comp22417_c0_seq1	Aspof_comp56612_c0_seq1	Aspof_comp32988_c0_seq1	Aspof_comp60861_c2_seq5	Aspof_comp42099_c0_seq1	Aspof_comp48434_c2_seq1	Aspof_comp32509_c0_seq1	0	Aspof_comp56016_c1_seq1	0	0	0	Aspof_comp62248_c5_seq2	0	Aspof_comp55022_c0_seq1
Aspof_comp57736_c0_seq1	Aspof_comp61356_c0_seq16	Aspof_comp59480_c0_seq4	Aspof_comp42250_c0_seq1	Aspof_comp33335_c0_seq1	Aspof_comp22492_c0_seq1	Aspof_comp56623_c0_seq2	Aspof_comp33002_c0_seq1	Aspof_comp60898_c0_seq11	Aspof_comp42276_c4_seq1	Aspof_comp48434_c2_seq2	Aspof_comp32512_c1_seq1	0	Aspof_comp56048_c0_seq1	0	0	0	Aspof_comp62275_c1_seq3	0	Aspof_comp55091_c0_seq2
Aspof_comp57736_c1_seq1	Aspof_comp61370_c0_seq19	Aspof_comp59494_c0_seq1	Aspof_comp42305_c0_seq1	Aspof_comp33392_c0_seq1	Aspof_comp224990_c0_seq1	Aspof_comp56623_c0_seq3	Aspof_comp33130_c0_seq1	Aspof_comp60982_c0_seq2	Aspof_comp42385_c0_seq3	Aspof_comp48525_c0_seq1	Aspof_comp32574_c0_seq1	0	Aspof_comp56130_c0_seq2	0	0	0	Aspof_comp62319_c2_seq1	0	Aspof_comp55192_c0_seq1
Aspof_comp57756_c0_seq1	Aspof_comp61432_c1_seq23	Aspof_comp59530_c1_seq3	Aspof_comp42305_c0_seq2	Aspof_comp33419_c0_seq1	Aspof_comp22522_c0_seq1	Aspof_comp56623_c0_seq4	Aspof_comp33169_c0_seq1	Aspof_comp61065_c0_seq2	Aspof_comp42416_c0_seq1	Aspof_comp48605_c0_seq1	Aspof_comp32627_c0_seq1	0	Aspof_comp56243_c0_seq4	0	0	0	Aspof_comp62321_c0_seq10	0	Aspof_comp55258_c0_seq1
Aspof_comp57787_c1_seq2	Aspof_comp61435_c2_seq1	Aspof_comp59674_c0_seq2	Aspof_comp42309_c0_seq1	Aspof_comp33441_c0_seq1	Aspof_comp225650_c0_seq1	Aspof_comp56645_c0_seq1	Aspof_comp33242_c0_seq1	Aspof_comp61116_c0_seq1	Aspof_comp42507_c0_seq1	Aspof_comp48680_c0_seq1	Aspof_comp327492_c0_seq1	0	Aspof_comp56314_c2_seq6	0	0	0	Aspof_comp62321_c0_seq12	0	Aspof_comp55258_c0_seq2
Aspof_comp57787_c1_seq9	Aspof_comp61435_c4_seq1	Aspof_comp59677_c0_seq2	Aspof_comp42309_c0_seq2	Aspof_comp33441_c0_seq2	Aspof_comp22568_c0_seq1	Aspof_comp56669_c1_seq21	Aspof_comp33331_c0_seq1	Aspof_comp61133_c0_seq36	Aspof_comp425179_c0_seq1	Aspof_comp48680_c0_seq3	Aspof_comp32836_c0_seq1	0	Aspof_comp56342_c2_seq1	0	0	0	Aspof_comp62321_c0_seq14	0	Aspof_comp55258_c0_seq4
Aspof_comp58025_c1_seq32	Aspof_comp61586_c0_seq11	Aspof_comp59693_c1_seq10	Aspof_comp42371_c0_seq1	Aspof_comp33476_c0_seq1	Aspof_comp22572_c0_seq1	Aspof_comp56669_c1_seq23	Aspof_comp33503_c0_seq1	Aspof_comp61239_c0_seq28	Aspof_comp42536_c1_seq1	Aspof_comp48709_c0_seq1	Aspof_comp32894_c1_seq1	0	Aspof_comp56342_c2_seq2	0	0	0	Aspof_comp62321_c0_seq5	0	Aspof_comp55350_c0_seq2
Aspof_comp58047_c0_seq3	Aspof_comp61586_c0_seq9	Aspof_comp59750_c4_seq3	Aspof_comp42390_c0_seq1	Aspof_comp33476_c1_seq1	Aspof_comp22584_c0_seq1	Aspof_comp56669_c1_seq24	Aspof_comp33617_c0_seq1	Aspof_comp61239_c0_seq8	Aspof_comp42601_c0_seq1	Aspof_comp48732_c0_seq1	Aspof_comp3289_c0_seq1	0	Aspof_comp56342_c2_seq3	0	0	0	Aspof_comp62339_c3_seq25	0	Aspof_comp55350_c0_seq3
Aspof_comp58052_c0_seq2	Aspof_comp61590_c3_seq3	Aspof_comp59759_c0_seq3	Aspof_comp42477_c0_seq1	Aspof_comp33486_c0_seq1	Aspof_comp22591_c0_seq1	Aspof_comp56669_c1_seq6	Aspof_comp336499_c0_seq1	Aspof_comp61263_c1_seq1	Aspof_comp42601_c0_seq2	Aspof_comp48922_c0_seq1	Aspof_comp33007_c0_seq1	0	Aspof_comp56342_c2_seq4	0	0	0	Aspof_comp62411_c0_seq12	0	Aspof_comp55350_c0_seq6
Aspof_comp58052_c1_seq1	Aspof_comp61590_c3_seq6	Aspof_comp59759_c0_seq4	Aspof_comp42477_c1_seq1	Aspof_comp33486_c1_seq1	Aspof_comp22595_c0_seq1	Aspof_comp56850_c0_seq1	Aspof_comp33689_c0_seq1	Aspof_comp61263_c1_seq2	Aspof_comp426650_c0_seq1	Aspof_comp48989_c0_seq1	Aspof_comp33058_c0_seq1	0	Aspof_comp56512_c0_seq1	0	0	0	Aspof_comp62411_c0_seq3	0	Aspof_comp55441_c2_seq3
Aspof_comp58080_c1_seq1	Aspof_comp61610_c0_seq4	Aspof_comp59759_c0_seq6	Aspof_comp42596_c0_seq1	Aspof_comp33546_c0_seq1	Aspof_comp225980_c0_seq1	Aspof_comp56850_c1_seq1	Aspof_comp33729_c0_seq1	Aspof_comp61356_c0_seq19	Aspof_comp42782_c0_seq1	Aspof_comp49003_c0_seq1	Aspof_comp33130_c0_seq1	0	Aspof_comp56512_c0_seq2	0	0	0	Aspof_comp62411_c0_seq4	0	Aspof_comp55762_c0_seq1
Aspof_comp58098_c2_seq1	Aspof_comp61682_c0_seq7	Aspof_comp59759_c0_seq7	Aspof_comp42596_c2_seq1	Aspof_comp33549_c0_seq1	Aspof_comp226239_c0_seq1	Aspof_comp56850_c1_seq2	Aspof_comp33729_c0_seq2	Aspof_comp61378_c0_seq8	Aspof_comp42928_c0_seq1	Aspof_comp49055_c0_seq1	Aspof_comp3318_c0_seq1	0	Aspof_comp56512_c0_seq3	0	0	0	Aspof_comp62411_c0_seq5	0	Aspof_comp55762_c0_seq2
Aspof_comp58156_c0_seq2	Aspof_comp61705_c0_seq14	Aspof_comp59759_c0_seq9	Aspof_comp42596_c2_seq2	Aspof_comp33549_c1_seq1	Aspof_comp22643_c0_seq2	Aspof_comp56850_c1_seq3	Aspof_comp337563_c0_seq1	Aspof_comp61432_c5_seq3	Aspof_comp43033_c2_seq1	Aspof_comp49055_c0_seq2	Aspof_comp33263_c0_seq1	0	Aspof_comp56512_c0_seq4	0	0	0	Aspof_comp62411_c0_seq6	0	Aspof_comp55762_c0_seq3
Aspof_comp58156_c0_seq3	Aspof_comp61737_c0_seq18	Aspof_comp59852_c0_seq3	Aspof_comp42596_c2_seq3	Aspof_comp33549_c2_seq1	Aspof_comp22647_c0_seq1	Aspof_comp56850_c1_seq4	Aspof_comp33774_c0_seq1	Aspof_comp61435_c2_seq1	Aspof_comp43033_c3_seq1	Aspof_comp49055_c1_seq1	Aspof_comp33265_c0_seq1	0	Aspof_comp56512_c0_seq5	0	0	0	Aspof_comp62411_c0_seq7	0	Aspof_comp55786_c0_seq1
Aspof_comp58156_c0_seq4	Aspof_comp61737_c0_seq9	Aspof_comp59857_c0_seq1	Aspof_comp42618_c0_seq2	Aspof_comp33562_c0_seq1	Aspof_comp22647_c0_seq2	Aspof_comp56850_c1_seq5	Aspof_comp33783_c0_seq1	Aspof_comp61545_c0_seq3	Aspof_comp43134_c0_seq1	Aspof_comp49077_c1_seq1	Aspof_comp33347_c0_seq1	0	Aspof_comp56556_c0_seq1	0	0	0	Aspof_comp62411_c0_seq8	0	Aspof_comp55822_c0_seq2
Aspof_comp58156_c0_seq7	Aspof_comp61757_c0_seq4	Aspof_comp59923_c0_seq1	Aspof_comp42683_c0_seq1	Aspof_comp33622_c0_seq1	Aspof_comp22726_c0_seq1	Aspof_comp56928_c0_seq3	Aspof_comp33783_c0_seq2	Aspof_comp61590_c3_seq11	Aspof_comp43198_c0_seq1	Aspof_comp49096_c0_seq1	Aspof_comp33352_c0_seq1	0	Aspof_comp56556_c0_seq3	0	0	0	Aspof_comp62411_c0_seq9	0	Aspof_comp55871_c0_seq1
Aspof_comp58504_c0_seq2	Aspof_comp61771_c1_seq1	Aspof_comp60017_c3_seq7	Aspof_comp42765_c0_seq1	Aspof_comp33703_c0_seq1	Aspof_comp22760_c0_seq1	Aspof_comp56955_c0_seq2	Aspof_comp33808_c0_seq1	Aspof_comp61590_c3_seq13	Aspof_comp43291_c0_seq1	Aspof_comp49194_c0_seq2	Aspof_comp33398_c0_seq1	0	Aspof_comp56556_c1_seq1	0	0	0	Aspof_comp62571_c0_seq1	0	Aspof_comp55872_c0_seq1
Aspof_comp58504_c0_seq4	Aspof_comp61866_c0_seq24	Aspof_comp60036_c1_seq10	Aspof_comp42849_c0_seq1	Aspof_comp33765_c0_seq1	Aspof_comp22760_c0_seq2	Aspof_comp56955_c0_seq3	Aspof_comp33855_c0_seq1	Aspof_comp61619_c2_seq21	Aspof_comp43296_c0_seq1	Aspof_comp49214_c0_seq1	Aspof_comp33398_c0_seq2	0	Aspof_comp56556_c1_seq2	0	0	0	Aspof_comp62644_c3_seq18	0	Aspof_comp55872_c1_seq1
Aspof_comp58517_c2_seq6	Aspof_comp61920_c1_seq1	Aspof_comp60048_c0_seq2	Aspof_comp42854_c0_seq1	Aspof_comp33765_c2_seq1	Aspof_comp22787_c0_seq1	Aspof_comp56955_c0_seq4	Aspof_comp33855_c1_seq1	Aspof_comp61619_c2_seq22	Aspof_comp43570_c0_seq1	Aspof_comp49239_c0_seq2	Aspof_comp334576_c0_seq1	0	Aspof_comp56556_c1_seq3	0	0	0	Aspof_comp62647_c0_seq4	0	Aspof_comp55886_c0_seq10
Aspof_comp58548_c0_seq14	Aspof_comp61927_c0_seq19	Aspof_comp60065_c1_seq11	Aspof_comp42992_c0_seq1	Aspof_comp33778_c0_seq1	Aspof_comp22826_c0_seq1	Aspof_comp56955_c0_seq5	Aspof_comp33894_c0_seq1	Aspof_comp61623_c2_seq10	Aspof_comp43575_c0_seq1	Aspof_comp49261_c0_seq1	Aspof_comp33539_c0_seq1	0	Aspof_comp56556_c1_seq4	0	0	0	Aspof_comp62756_c0_seq13	0	Aspof_comp55996_c0_seq1
Aspof_comp58548_c0_seq38	Aspof_comp61982_c1_seq2	Aspof_comp60066_c1_seq12	Aspof_comp43033_c3_seq1	Aspof_comp33778_c0_seq2	Aspof_comp22843_c0_seq1	Aspof_comp56955_c0_seq6	Aspof_comp33911_c0_seq2	Aspof_comp61623_c2_seq4	Aspof_comp43695_c0_seq1	Aspof_comp49404_c1_seq1	Aspof_comp33581_c0_seq1	0	Aspof_comp56556_c2_seq3	0	0	0	Aspof_comp63082_c2_seq16	0	Aspof_comp55996_c0_seq10
Aspof_comp58635_c0_seq4	Aspof_comp62049_c7_seq2	Aspof_comp60066_c1_seq16	Aspof_comp43103_c0_seq6	Aspof_comp33846_c0_seq1	Aspof_comp228454_c0_seq1	Aspof_comp56961_c3_seq1	Aspof_comp34089_c0_seq1	Aspof_comp61632_c0_seq1	Aspof_comp43820_c0_seq1	Aspof_comp49404_c2_seq1	Aspof_comp33786_c0_seq1	0	Aspof_comp56626_c0_seq1	0	0	0	Aspof_comp63082_c2_seq8	0	Aspof_comp55996_c0_seq2
Aspof_comp58661_c0_seq2	Aspof_comp62054_c0_seq1	Aspof_comp60066_c1_seq5	Aspof_comp43103_c0_seq8	Aspof_comp33872_c0_seq1	Aspof_comp22864_c0_seq1	Aspof_comp56961_c3_seq2	Aspof_comp34156_c0_seq1	Aspof_comp61632_c1_seq1	Aspof_comp43882_c0_seq1	Aspof_comp49444_c0_seq1	Aspof_comp33786_c0_seq2	0	Aspof_comp56626_c0_seq2	0	0	0	Aspof_comp63236_c1_seq3	0	Aspof_comp55996_c0_seq3
Aspof_comp58661_c0_seq7	Aspof_comp62054_c0_seq2	Aspof_comp60088_c0_seq13	Aspof_comp431442_c0_seq1	Aspof_comp33872_c0_seq2	Aspof_comp22945_c0_seq1	Aspof_comp56961_c3_seq3	Aspof_comp34163_c0_seq1	Aspof_comp61632_c1_seq2	Aspof_comp43882_c0_seq2	Aspof_comp49495_c0_seq1	Aspof_comp33888_c0_seq1	0	Aspof_comp56661_c0_seq1	0	0	0	Aspof_comp63387_c0_seq5	0	Aspof_comp55996_c0_seq4
Aspof_comp58688_c1_seq16	Aspof_comp62054_c0_seq7	Aspof_comp60091_c0_seq1	Aspof_comp43191_c0_seq1	Aspof_comp33879_c0_seq1	Aspof_comp22961_c0_seq2	Aspof_comp56991_c0_seq1	Aspof_comp34215_c0_seq1	Aspof_comp61632_c1_seq3	Aspof_comp441513_c0_seq1	Aspof_comp49512_c2_seq1	Aspof_comp33911_c0_seq2	0	Aspof_comp56718_c0_seq1	0	0	0	Aspof_comp63399_c0_seq1	0	Aspof_comp55996_c0_seq5
Aspof_comp58688_c1_seq17	Aspof_comp62054_c0_seq8	Aspof_comp60111_c0_seq2	Aspof_comp43214_c0_seq1	Aspof_comp33954_c0_seq1	Aspof_comp23014_c0_seq1	Aspof_comp56991_c0_seq3	Aspof_comp34304_c0_seq1	Aspof_comp61632_c5_seq1	Aspof_comp44254_c0_seq1	Aspof_comp49558_c0_seq1	Aspof_comp33939_c0_seq1	0	Aspof_comp56718_c0_seq18	0	0	0	Aspof_comp63399_c0_seq4	0	Aspof_comp55996_c0_seq9
Aspof_comp58688_c1_seq3	Aspof_comp62093_c0_seq13	Aspof_comp60141_c1_seq14	Aspof_comp43273_c0_seq1	Aspof_comp34070_c0_seq1	Aspof_comp23074_c0_seq1	Aspof_comp56991_c0_seq4	Aspof_comp34304_c1_seq1	Aspof_comp61635_c2_seq1	Aspof_comp44359_c0_seq2	Aspof_comp49563_c0_seq1	Aspof_comp34061_c0_seq1	0	Aspof_comp56718_c0_seq4	0	0	0	Aspof_comp63566_c0_seq9	0	Aspof_comp56128_c1_seq1
Aspof_comp58688_c1_seq5	Aspof_comp62093_c0_seq26	Aspof_comp60157_c0_seq1	Aspof_comp43296_c0_seq1	Aspof_comp34078_c1_seq1	Aspof_comp23075_c0_seq2	Aspof_comp57158_c0_seq1	Aspof_comp34304_c1_seq2	Aspof_comp61656_c0_seq6	Aspof_comp44474_c0_seq1	Aspof_comp49574_c0_seq2	Aspof_comp340753_c0_seq1	0	Aspof_comp56734_c1_seq1	0	0	0	Aspof_comp63566_c1_seq1	0	Aspof_comp56225_c1_seq15
Aspof_comp58737_c0_seq4	Aspof_comp62156_c1_seq1	Aspof_comp60176_c0_seq2	Aspof_comp43541_c0_seq2	Aspof_comp34090_c0_seq1	Aspof_comp23095_c0_seq1	Aspof_comp57319_c0_seq1	Aspof_comp34418_c1_seq1	Aspof_comp61687_c0_seq1	Aspof_comp44474_c1_seq1	Aspof_comp49590_c0_seq2	Aspof_comp34092_c0_seq1	0	Aspof_comp56842_c0_seq7	0	0	0	Aspof_comp63617_c0_seq1	0	Aspof_comp56239_c0_seq2
Aspof_comp58737_c0_seq5	Aspof_comp62182_c0_seq15	Aspof_comp60176_c0_seq5	Aspof_comp43545_c0_seq2	Aspof_comp34189_c0_seq1	Aspof_comp23095_c0_seq2	Aspof_comp57611_c0_seq4	Aspof_comp34435_c0_seq1	Aspof_comp61763_c3_seq8	Aspof_comp44875_c0_seq1	Aspof_comp49611_c0_seq1	Aspof_comp34093_c0_seq1	0	Aspof_comp56906_c0_seq3	0	0	0	Aspof_comp63674_c0_seq4	0	Aspof_comp56282_c1_seq1
Aspof_comp58754_c3_seq2	Aspof_comp62232_c1_seq15	Aspof_comp60176_c0_seq7	Aspof_comp43600_c0_seq1	Aspof_comp34294_c0_seq1	Aspof_comp231010_c0_seq1	Aspof_comp57622_c0_seq1	Aspof_comp34435_c0_seq2	Aspof_comp61792_c2_seq10	Aspof_comp45018_c0_seq1	Aspof_comp49730_c0_seq1	Aspof_comp34381_c0_seq1	0	Aspof_comp56942_c0_seq2	0	0	0	Aspof_comp63731_c2_seq1	0	Aspof_comp56282_c1_seq2
Aspof_comp58777_c1_seq1	Aspof_comp62238_c1_seq24	Aspof_comp60197_c0_seq1	Aspof_comp43797_c0_seq1	Aspof_comp34294_c0_seq2	Aspof_comp23105_c0_seq2	Aspof_comp57699_c0_seq4	Aspof_comp34435_c0_seq3	Aspof_comp61805_c1_seq22	Aspof_comp45018_c1_seq1	Aspof_comp49781_c1_seq1	Aspof_comp34391_c0_seq2	0	Aspof_comp56950_c0_seq1	0	0	0	Aspof_comp63805_c0_seq13	0	Aspof_comp56326_c0_seq6
Aspof_comp58815_c0_seq3	Aspof_comp62335_c1_seq1	Aspof_comp60197_c0_seq2	Aspof_comp43810_c1_seq1	Aspof_comp34306_c0_seq1	Aspof_comp23189_c0_seq1	Aspof_comp57712_c0_seq2	Aspof_comp34440_c0_seq1	Aspof_comp61879_c2_seq16	Aspof_comp45244_c0_seq1	Aspof_comp49848_c1_seq1	Aspof_comp34391_c0_seq3	0	Aspof_comp56972_c0_seq2	0	0	0	Aspof_comp63828_c0_seq1	0	Aspof_comp56342_c2_seq1
Aspof_comp58895_c0_seq1	Aspof_comp62335_c1_seq2	Aspof_comp60335_c0_seq2	Aspof_comp43860_c1_seq2	Aspof_comp34320_c1_seq1	Aspof_comp23189_c0_seq2	Aspof_comp57712_c0_seq3	Aspof_comp34486_c0_seq1	Aspof_comp61879_c2_seq33	Aspof_comp45267_c0_seq1	Aspof_comp49867_c0_seq1	Aspof_comp34394_c0_seq1	0	Aspof_comp57041_c0_seq1	0	0	0	Aspof_comp63828_c0_seq2	0	Aspof_comp56342_c2_seq3
Aspof_comp58932_c1_seq2	Aspof_comp62345_c1_seq24	Aspof_comp60335_c0_seq4	Aspof_comp43907_c0_seq1	Aspof_comp34369_c0_seq1	Aspof_comp23275_c0_seq1	Aspof_comp57712_c0_seq4	Aspof_comp34498_c0_seq1	Aspof_comp61919_c0_seq1	Aspof_comp45345_c1_seq1	Aspof_comp49875_c0_seq2	Aspof_comp34452_c0_seq1	0	Aspof_comp57041_c0_seq2	0	0	0	Aspof_comp63828_c0_seq3	0	Aspof_comp56342_c2_seq4
Aspof_comp58932_c1_seq4	Aspof_comp62377_c1_seq5	Aspof_comp60374_c2_seq8	Aspof_comp43927_c0_seq1	Aspof_comp34369_c0_seq2	Aspof_comp23288_c0_seq1	Aspof_comp57723_c1_seq2	Aspof_comp34536_c0_seq1	Aspof_comp62032_c1_seq1	Aspof_comp45353_c0_seq1	Aspof_comp50044_c0_seq1	Aspof_comp34452_c0_seq2	0	Aspof_comp57092_c0_seq1	0	0	0	Aspof_comp63828_c0_seq4	0	Aspof_comp56432_c0_seq1
Aspof_comp58979_c0_seq1	Aspof_comp62451_c0_seq11	Aspof_comp60489_c0_seq6	Aspof_comp43959_c0_seq1	Aspof_comp34424_c1_seq1	Aspof_comp23328_c0_seq1	Aspof_comp57736_c0_seq1	Aspof_comp34550_c0_seq1	Aspof_comp62033_c0_seq1	Aspof_comp45353_c0_seq2	Aspof_comp50108_c0_seq1	Aspof_comp34452_c0_seq3	0	Aspof_comp57092_c0_seq2	0	0	0	Aspof_comp63828_c0_seq6	0	Aspof_comp56567_c0_seq17
Aspof_comp58979_c0_seq17	Aspof_comp62452_c0_seq2	Aspof_comp60537_c1_seq3	Aspof_comp44075_c0_seq1	Aspof_comp34487_c0_seq1	Aspof_comp23328_c0_seq2	Aspof_comp57736_c1_seq1	Aspof_comp346336_c0_seq1	Aspof_comp62033_c0_seq11	Aspof_comp45353_c0_seq3	Aspof_comp50220_c0_seq1	Aspof_comp34502_c0_seq1	0	Aspof_comp57097_c1_seq4	0	0	0	Aspof_comp63887_c0_seq4	0	Aspof_comp56638_c1_seq1
Aspof_comp58979_c0_seq21	Aspof_comp62452_c1_seq31	Aspof_comp60575_c1_seq1	Aspof_comp44254_c0_seq1	Aspof_comp34548_c0_seq1	Aspof_comp23344_c0_seq1	Aspof_comp57737_c0_seq2	Aspof_comp34885_c1_seq1	Aspof_comp62033_c0_seq5	Aspof_comp45375_c0_seq2	Aspof_comp50316_c4_seq1	Aspof_comp34562_c0_seq1	0	Aspof_comp57371_c0_seq3	0	0	0	Aspof_comp63895_c0_seq3	0	Aspof_comp56642_c0_seq39
Aspof_comp59030_c0_seq1	Aspof_comp62493_c0_seq1	Aspof_comp60619_c1_seq4	Aspof_comp44279_c0_seq1	Aspof_comp34548_c0_seq2	Aspof_comp233519_c0_seq1	Aspof_comp57737_c0_seq3	Aspof_comp34908_c0_seq1	Aspof_comp62178_c3_seq2	Aspof_comp45388_c1_seq1	Aspof_comp50357_c2_seq1	Aspof_comp34703_c0_seq1	0	Aspof_comp57371_c0_seq4	0	0	0	Aspof_comp64047_c2_seq2	0	Aspof_comp56718_c0_seq1
Aspof_comp59079_c0_seq1	Aspof_comp62506_c0_seq1	Aspof_comp60644_c0_seq8	Aspof_comp44279_c1_seq1	Aspof_comp34566_c0_seq1	Aspof_comp234034_c0_seq1	Aspof_comp57803_c0_seq2	Aspof_comp35044_c0_seq1	Aspof_comp62201_c0_seq2	Aspof_comp45412_c0_seq1	Aspof_comp50373_c0_seq1	Aspof_comp34703_c0_seq2	0	Aspof_comp57570_c0_seq3	0	0	0	Aspof_comp64330_c0_seq17	0	Aspof_comp56718_c0_seq18
Aspof_comp59085_c1_seq17	Aspof_comp62594_c0_seq3	Aspof_comp60731_c1_seq11	Aspof_comp44446_c0_seq1	Aspof_comp34628_c1_seq1	Aspof_comp23414_c0_seq1	Aspof_comp57925_c2_seq7	Aspof_comp3549_c0_seq1	Aspof_comp62219_c1_seq13	Aspof_comp45498_c0_seq1	Aspof_comp50381_c0_seq1	Aspof_comp34703_c0_seq3	0	Aspof_comp57586_c1_seq2	0	0	0	Aspof_comp64330_c0_seq21	0	Aspof_comp56718_c0_seq4
Aspof_comp59159_c1_seq15	Aspof_comp62694_c0_seq1	Aspof_comp60731_c1_seq37	Aspof_comp44446_c0_seq2	Aspof_comp34961_c0_seq1	Aspof_comp23424_c0_seq1	Aspof_comp58022_c0_seq5	Aspof_comp35729_c0_seq1	Aspof_comp62219_c1_seq6	Aspof_comp45588_c0_seq1	Aspof_comp50468_c0_seq2	Aspof_comp349033_c0_seq1	0	Aspof_comp57796_c0_seq1	0	0	0	Aspof_comp64330_c0_seq22	0	Aspof_comp56722_c0_seq2
Aspof_comp59180_c0_seq16	Aspof_comp62811_c5_seq12	Aspof_comp60751_c1_seq8	Aspof_comp44468_c0_seq1	Aspof_comp34986_c0_seq1	Aspof_comp23424_c1_seq1	Aspof_comp58049_c0_seq1	Aspof_comp35771_c0_seq1	Aspof_comp62232_c1_seq15	Aspof_comp45635_c0_seq1	Aspof_comp50475_c0_seq1	Aspof_comp349762_c0_seq1	0	Aspof_comp57796_c0_seq2	0	0	0	Aspof_comp64330_c0_seq7	0	Aspof_comp56734_c1_seq1
Aspof_comp59254_c0_seq15	Aspof_comp62816_c3_seq2	Aspof_comp60908_c1_seq12	Aspof_comp44700_c0_seq1	Aspof_comp34986_c1_seq1	Aspof_comp23428_c0_seq1	Aspof_comp58122_c0_seq1	Aspof_comp35946_c0_seq1	Aspof_comp62232_c1_seq2	Aspof_comp45671_c0_seq1	Aspof_comp50479_c0_seq2	Aspof_comp349999_c0_seq1	0	Aspof_comp58036_c0_seq6	0	0	0	Aspof_comp64465_c0_seq3	0	Aspof_comp56906_c0_seq3
Aspof_comp59254_c0_seq2	Aspof_comp62913_c1_seq12	Aspof_comp60908_c1_seq2	Aspof_comp44700_c0_seq2	Aspof_comp35065_c0_seq1	Aspof_comp234483_c0_seq1	Aspof_comp58226_c0_seq6	Aspof_comp36130_c0_seq1	Aspof_comp62242_c2_seq2	Aspof_comp45671_c0_seq3	Aspof_comp50479_c0_seq3	Aspof_comp351246_c0_seq1	0	Aspof_comp58047_c0_seq3	0	0	0	Aspof_comp64465_c0_seq4	0	Aspof_comp56942_c0_seq1
Aspof_comp59302_c0_seq1	Aspof_comp62917_c2_seq10	Aspof_comp60908_c1_seq5	Aspof_comp44774_c0_seq1	Aspof_comp35672_c0_seq1	Aspof_comp23448_c0_seq1	Aspof_comp58274_c0_seq2	Aspof_comp36151_c0_seq1	Aspof_comp62242_c2_seq32	Aspof_comp45671_c0_seq5	Aspof_comp50479_c2_seq1	Aspof_comp351523_c0_seq1	0	Aspof_comp58148_c0_seq1	0	0	0	Aspof_comp64474_c3_seq13	0	Aspof_comp56942_c0_seq4
Aspof_comp59317_c0_seq7	Aspof_comp62982_c1_seq2	Aspof_comp60908_c1_seq8	Aspof_comp44823_c0_seq1	Aspof_comp357301_c0_seq1	Aspof_comp23449_c0_seq1	Aspof_comp58379_c0_seq1	Aspof_comp36246_c0_seq1	Aspof_comp62248_c0_seq1	Aspof_comp45732_c0_seq1	Aspof_comp50498_c0_seq6	Aspof_comp35516_c0_seq2	0	Aspof_comp58310_c0_seq1	0	0	0	Aspof_comp64518_c1_seq4	0	Aspof_comp57041_c0_seq2
Aspof_comp59402_c0_seq2	Aspof_comp63095_c1_seq2	Aspof_comp60908_c1_seq9	Aspof_comp44854_c0_seq1	Aspof_comp35780_c0_seq1	Aspof_comp23459_c0_seq1	Aspof_comp58481_c0_seq2	Aspof_comp3628_c0_seq1	Aspof_comp62248_c3_seq1	Aspof_comp45882_c0_seq2	Aspof_comp50511_c1_seq2	Aspof_comp35689_c0_seq1	0	Aspof_comp58384_c0_seq12	0	0	0	Aspof_comp64553_c5_seq8	0	Aspof_comp57167_c0_seq1
Aspof_comp59430_c0_seq1	Aspof_comp63095_c1_seq3	Aspof_comp60961_c2_seq8	Aspof_comp44859_c0_seq1	Aspof_comp36060_c0_seq1	Aspof_comp234626_c0_seq1	Aspof_comp58517_c2_seq4	Aspof_comp36725_c0_seq1	Aspof_comp62258_c1_seq4	Aspof_comp45899_c0_seq1	Aspof_comp50529_c0_seq2	Aspof_comp35689_c1_seq1	0	Aspof_comp58447_c2_seq7	0	0	0	Aspof_comp64617_c2_seq2	0	Aspof_comp57371_c0_seq3
Aspof_comp59430_c1_seq1	Aspof_comp63095_c4_seq1	Aspof_comp61011_c5_seq1	Aspof_comp44957_c0_seq1	Aspof_comp36130_c0_seq1	Aspof_comp23485_c0_seq1	Aspof_comp58517_c2_seq6	Aspof_comp37122_c0_seq1	Aspof_comp62321_c0_seq7	Aspof_comp45983_c0_seq1	Aspof_comp50564_c0_seq1	Aspof_comp35729_c0_seq1	0	Aspof_comp58455_c5_seq4	0	0	0	Aspof_comp64617_c2_seq3	0	Aspof_comp57401_c0_seq1
Aspof_comp59430_c1_seq10	Aspof_comp63167_c0_seq1	Aspof_comp61030_c1_seq1	Aspof_comp44957_c0_seq2	Aspof_comp36277_c0_seq2	Aspof_comp23521_c0_seq2	Aspof_comp58548_c0_seq37	Aspof_comp37122_c0_seq2	Aspof_comp62452_c0_seq2	Aspof_comp46028_c0_seq1	Aspof_comp50607_c0_seq1	Aspof_comp35781_c1_seq1	0	Aspof_comp58455_c5_seq8	0	0	0	Aspof_comp64699_c3_seq3	0	Aspof_comp57401_c0_seq2
Aspof_comp59430_c1_seq11	Aspof_comp63205_c0_seq7	Aspof_comp61030_c4_seq12	Aspof_comp44999_c0_seq1	Aspof_comp36277_c0_seq3	Aspof_comp23666_c0_seq1	Aspof_comp58635_c0_seq4	Aspof_comp37255_c0_seq1	Aspof_comp62452_c1_seq31	Aspof_comp460411_c0_seq1	Aspof_comp50610_c0_seq1	Aspof_comp358558_c0_seq1	0	Aspof_comp58466_c1_seq13	0	0	0	Aspof_comp64893_c0_seq3	0	Aspof_comp57503_c0_seq1
Aspof_comp59430_c1_seq13	Aspof_comp63206_c2_seq5	Aspof_comp61030_c4_seq14	Aspof_comp45035_c0_seq3	Aspof_comp36636_c0_seq1	Aspof_comp23666_c0_seq2	Aspof_comp58650_c0_seq2	Aspof_comp37287_c0_seq1	Aspof_comp62454_c3_seq10	Aspof_comp46096_c0_seq1	Aspof_comp50627_c0_seq1	Aspof_comp35881_c0_seq1	0	Aspof_comp58466_c1_seq5	0	0	0	Aspof_comp64934_c0_seq2	0	Aspof_comp57503_c0_seq4
Aspof_comp59430_c1_seq14	Aspof_comp63293_c0_seq19	Aspof_comp61048_c0_seq1	Aspof_comp452015_c0_seq1	Aspof_comp37378_c0_seq1	Aspof_comp237262_c0_seq1	Aspof_comp58650_c0_seq4	Aspof_comp37379_c0_seq1	Aspof_comp62523_c1_seq9	Aspof_comp46112_c0_seq1	Aspof_comp50627_c0_seq2	Aspof_comp35914_c0_seq1	0	Aspof_comp58481_c0_seq1	0	0	0	Aspof_comp65060_c0_seq1	0	Aspof_comp57524_c0_seq4
Aspof_comp59430_c1_seq15	Aspof_comp63392_c3_seq14	Aspof_comp61065_c0_seq1	Aspof_comp45229_c0_seq2	Aspof_comp37419_c0_seq1	Aspof_comp238870_c0_seq1	Aspof_comp58655_c1_seq2	Aspof_comp37560_c0_seq1	Aspof_comp62538_c2_seq18	Aspof_comp46155_c0_seq1	Aspof_comp50681_c0_seq1	Aspof_comp35991_c0_seq1	0	Aspof_comp58481_c0_seq2	0	0	0	Aspof_comp65189_c0_seq15	0	Aspof_comp57576_c1_seq1
Aspof_comp59430_c1_seq2	Aspof_comp63404_c1_seq1	Aspof_comp61243_c1_seq1	Aspof_comp45381_c0_seq1	Aspof_comp374225_c0_seq1	Aspof_comp23983_c0_seq1	Aspof_comp58688_c1_seq16	Aspof_comp37601_c0_seq1	Aspof_comp62553_c0_seq4	Aspof_comp46330_c0_seq1	Aspof_comp50693_c0_seq1	Aspof_comp36299_c0_seq1	0	Aspof_comp58481_c6_seq2	0	0	0	Aspof_comp65189_c0_seq3	0	Aspof_comp57576_c1_seq2
Aspof_comp59430_c1_seq3	Aspof_comp63456_c2_seq23	Aspof_comp61243_c1_seq16	Aspof_comp454070_c0_seq1	Aspof_comp37435_c0_seq1	Aspof_comp24114_c0_seq1	Aspof_comp58688_c1_seq17	Aspof_comp37725_c0_seq1	Aspof_comp62576_c0_seq11	Aspof_comp46376_c0_seq1	Aspof_comp50739_c0_seq1	Aspof_comp36683_c0_seq1	0	Aspof_comp58565_c0_seq1	0	0	0	Aspof_comp65234_c1_seq1	0	Aspof_comp57576_c1_seq3
Aspof_comp59430_c1_seq5	Aspof_comp63476_c0_seq2	Aspof_comp61243_c1_seq29	Aspof_comp45469_c0_seq1	Aspof_comp37834_c0_seq1	Aspof_comp24114_c0_seq2	Aspof_comp58688_c1_seq5	Aspof_comp37780_c1_seq1	Aspof_comp62576_c0_seq20	Aspof_comp46557_c0_seq1	Aspof_comp50768_c0_seq2	Aspof_comp36774_c0_seq2	0	Aspof_comp58565_c0_seq2	0	0	0	Aspof_comp65258_c2_seq13	0	Aspof_comp57736_c0_seq1
Aspof_comp59430_c1_seq6	Aspof_comp63476_c0_seq6	Aspof_comp61331_c0_seq8	Aspof_comp45565_c0_seq2	Aspof_comp38158_c0_seq1	Aspof_comp24169_c0_seq1	Aspof_comp58737_c0_seq4	Aspof_comp37882_c0_seq1	Aspof_comp62626_c1_seq17	Aspof_comp46565_c0_seq1	Aspof_comp50802_c1_seq2	Aspof_comp36865_c0_seq1	0	Aspof_comp58607_c0_seq3	0	0	0	Aspof_comp65305_c0_seq45	0	Aspof_comp57736_c1_seq1
Aspof_comp59430_c1_seq7	Aspof_comp63506_c0_seq19	Aspof_comp61432_c5_seq2	Aspof_comp45615_c0_seq1	Aspof_comp38158_c0_seq2	Aspof_comp24292_c0_seq1	Aspof_comp58737_c0_seq5	Aspof_comp37938_c0_seq1	Aspof_comp62626_c2_seq1	Aspof_comp4656_c0_seq1	Aspof_comp50877_c0_seq1	Aspof_comp36883_c0_seq1	0	Aspof_comp58655_c1_seq1	0	0	0	Aspof_comp65333_c0_seq1	0	Aspof_comp57756_c0_seq1
Aspof_comp59430_c1_seq8	Aspof_comp63517_c1_seq1	Aspof_comp61459_c0_seq10	Aspof_comp45685_c0_seq2	Aspof_comp38783_c0_seq1	Aspof_comp24320_c0_seq1	Aspof_comp58774_c0_seq7	Aspof_comp38043_c0_seq2	Aspof_comp62638_c1_seq12	Aspof_comp46655_c0_seq2	Aspof_comp50877_c1_seq1	Aspof_comp37075_c0_seq1	0	Aspof_comp58688_c1_seq16	0	0	0	Aspof_comp65333_c0_seq14	0	Aspof_comp58045_c0_seq1
Aspof_comp59430_c1_seq9	Aspof_comp63517_c2_seq2	Aspof_comp61459_c0_seq8	Aspof_comp45711_c0_seq1	Aspof_comp38929_c0_seq1	Aspof_comp24374_c0_seq1	Aspof_comp58774_c0_seq8	Aspof_comp38091_c0_seq1	Aspof_comp62638_c1_seq4	Aspof_comp46723_c1_seq1	Aspof_comp50919_c2_seq1	Aspof_comp37267_c0_seq1	0	Aspof_comp58688_c1_seq17	0	0	0	Aspof_comp65333_c0_seq15	0	Aspof_comp58051_c0_seq9
Aspof_comp59494_c0_seq1	Aspof_comp63551_c0_seq9	Aspof_comp61548_c3_seq3	Aspof_comp45711_c1_seq1	Aspof_comp39496_c1_seq1	Aspof_comp244202_c0_seq1	Aspof_comp58843_c1_seq14	Aspof_comp38091_c0_seq2	Aspof_comp62657_c0_seq14	Aspof_comp46723_c2_seq1	Aspof_comp50933_c1_seq1	Aspof_comp37267_c0_seq2	0	Aspof_comp58688_c1_seq5	0	0	0	Aspof_comp65333_c0_seq6	0	Aspof_comp58084_c0_seq1
Aspof_comp59498_c0_seq2	Aspof_comp63597_c2_seq1	Aspof_comp61553_c2_seq17	Aspof_comp45711_c2_seq1	Aspof_comp40092_c0_seq1	Aspof_comp24513_c0_seq1	Aspof_comp58845_c1_seq1	Aspof_comp381838_c0_seq1	Aspof_comp62657_c0_seq16	Aspof_comp468966_c0_seq1	Aspof_comp50933_c1_seq2	Aspof_comp37298_c0_seq1	0	Aspof_comp58777_c1_seq1	0	0	0	Aspof_comp65333_c0_seq8	0	Aspof_comp58084_c0_seq2
Aspof_comp59568_c0_seq3	Aspof_comp63617_c0_seq1	Aspof_comp61566_c0_seq12	Aspof_comp45728_c0_seq1	Aspof_comp40238_c1_seq1	Aspof_comp24551_c0_seq1	Aspof_comp58859_c0_seq9	Aspof_comp38374_c0_seq1	Aspof_comp62657_c0_seq29	Aspof_comp46991_c0_seq1	Aspof_comp51014_c0_seq1	Aspof_comp37298_c1_seq1	0	Aspof_comp58782_c0_seq1	0	0	0	Aspof_comp65426_c0_seq11	0	Aspof_comp58148_c0_seq1
Aspof_comp59693_c0_seq9	Aspof_comp63617_c0_seq8	Aspof_comp61590_c0_seq2	Aspof_comp45728_c0_seq2	Aspof_comp40238_c1_seq3	Aspof_comp24553_c0_seq1	Aspof_comp58908_c1_seq6	Aspof_comp38569_c0_seq1	Aspof_comp62689_c1_seq21	Aspof_comp47034_c0_seq1	Aspof_comp51051_c0_seq2	Aspof_comp37298_c2_seq1	0	Aspof_comp58824_c1_seq2	0	0	0	Aspof_comp65426_c0_seq5	0	Aspof_comp58384_c0_seq1
Aspof_comp59696_c0_seq2	Aspof_comp63675_c0_seq20	Aspof_comp61590_c3_seq13	Aspof_comp45737_c0_seq1	Aspof_comp40298_c0_seq1	Aspof_comp24580_c0_seq1	Aspof_comp58917_c0_seq26	Aspof_comp38650_c0_seq1	Aspof_comp62794_c1_seq13	Aspof_comp47068_c0_seq1	Aspof_comp51162_c0_seq3	Aspof_comp37378_c0_seq1	0	Aspof_comp58926_c0_seq1	0	0	0	Aspof_comp65648_c0_seq15	0	Aspof_comp58384_c0_seq11
Aspof_comp59729_c2_seq13	Aspof_comp63688_c0_seq2	Aspof_comp61594_c0_seq2	Aspof_comp45737_c0_seq2	Aspof_comp40569_c0_seq1	Aspof_comp24580_c0_seq2	Aspof_comp58932_c1_seq4	Aspof_comp38650_c2_seq1	Aspof_comp62824_c0_seq24	Aspof_comp47187_c0_seq2	Aspof_comp51162_c0_seq4	Aspof_comp37434_c0_seq1	0	Aspof_comp59200_c0_seq4	0	0	0	Aspof_comp65648_c0_seq18	0	Aspof_comp58384_c0_seq12
Aspof_comp59729_c2_seq6	Aspof_comp63700_c1_seq31	Aspof_comp61597_c0_seq4	Aspof_comp45880_c0_seq1	Aspof_comp40571_c0_seq2	Aspof_comp24646_c0_seq1	Aspof_comp58979_c0_seq17	Aspof_comp38670_c0_seq1	Aspof_comp62853_c2_seq13	Aspof_comp47187_c0_seq3	Aspof_comp51198_c0_seq1	Aspof_comp37616_c0_seq1	0	Aspof_comp59326_c0_seq1	0	0	0	Aspof_comp65648_c0_seq23	0	Aspof_comp58384_c0_seq13
Aspof_comp59750_c4_seq3	Aspof_comp63700_c1_seq39	Aspof_comp61621_c0_seq2	Aspof_comp45881_c0_seq1	Aspof_comp40578_c0_seq1	Aspof_comp2472_c0_seq1	Aspof_comp58979_c0_seq21	Aspof_comp387656_c0_seq1	Aspof_comp62858_c0_seq10	Aspof_comp47187_c0_seq4	Aspof_comp51282_c1_seq1	Aspof_comp38057_c0_seq1	0	Aspof_comp59353_c1_seq2	0	0	0	Aspof_comp65648_c0_seq29	0	Aspof_comp58384_c0_seq2
Aspof_comp59857_c0_seq1	Aspof_comp63700_c1_seq5	Aspof_comp61621_c0_seq4	Aspof_comp45925_c0_seq1	Aspof_comp40911_c0_seq1	Aspof_comp248432_c0_seq1	Aspof_comp59006_c0_seq1	Aspof_comp38834_c0_seq1	Aspof_comp62858_c0_seq9	Aspof_comp47233_c0_seq1	Aspof_comp51372_c0_seq1	Aspof_comp38183_c0_seq1	0	Aspof_comp59353_c1_seq3	0	0	0	Aspof_comp65648_c0_seq34	0	Aspof_comp58384_c0_seq3
Aspof_comp59942_c1_seq20	Aspof_comp63700_c1_seq7	Aspof_comp61621_c2_seq1	Aspof_comp45935_c0_seq1	Aspof_comp40944_c0_seq1	Aspof_comp2490_c0_seq1	Aspof_comp59008_c1_seq1	Aspof_comp38834_c1_seq1	Aspof_comp62858_c4_seq1	Aspof_comp47233_c0_seq2	Aspof_comp51411_c0_seq1	Aspof_comp38183_c1_seq1	0	Aspof_comp59361_c0_seq29	0	0	0	Aspof_comp65648_c0_seq8	0	Aspof_comp58384_c0_seq4
Aspof_comp59998_c0_seq1	Aspof_comp63725_c1_seq5	Aspof_comp61635_c1_seq3	Aspof_comp45958_c1_seq1	Aspof_comp41027_c0_seq1	Aspof_comp249565_c0_seq1	Aspof_comp59010_c0_seq1	Aspof_comp38955_c0_seq1	Aspof_comp62861_c2_seq11	Aspof_comp47353_c0_seq1	Aspof_comp51414_c0_seq2	Aspof_comp38650_c0_seq1	0	Aspof_comp59361_c1_seq1	0	0	0	Aspof_comp65766_c2_seq1	0	Aspof_comp58384_c0_seq5
Aspof_comp60007_c1_seq16	Aspof_comp63784_c4_seq11	Aspof_comp61638_c1_seq3	Aspof_comp45985_c0_seq1	Aspof_comp41162_c0_seq1	Aspof_comp249858_c0_seq1	Aspof_comp59022_c3_seq4	Aspof_comp39268_c0_seq1	Aspof_comp62890_c0_seq1	Aspof_comp47353_c0_seq2	Aspof_comp51541_c1_seq3	Aspof_comp38650_c2_seq1	0	Aspof_comp59449_c2_seq7	0	0	0	Aspof_comp65771_c2_seq86	0	Aspof_comp58384_c0_seq6
Aspof_comp60030_c0_seq3	Aspof_comp63978_c0_seq1	Aspof_comp61638_c1_seq4	Aspof_comp45988_c0_seq1	Aspof_comp41163_c0_seq1	Aspof_comp249895_c0_seq1	Aspof_comp59030_c0_seq1	Aspof_comp394738_c0_seq1	Aspof_comp62923_c0_seq8	Aspof_comp47529_c0_seq1	Aspof_comp51614_c0_seq1	Aspof_comp39021_c0_seq1	0	Aspof_comp59752_c0_seq16	0	0	0	Aspof_comp65794_c0_seq13	0	Aspof_comp58384_c0_seq8
Aspof_comp60065_c1_seq11	Aspof_comp64001_c0_seq3	Aspof_comp61641_c4_seq3	Aspof_comp46013_c0_seq1	Aspof_comp41183_c0_seq1	Aspof_comp250392_c0_seq1	Aspof_comp59032_c0_seq2	Aspof_comp39567_c0_seq1	Aspof_comp62942_c1_seq1	Aspof_comp47529_c1_seq1	Aspof_comp51734_c0_seq1	Aspof_comp39021_c1_seq1	0	Aspof_comp59752_c0_seq20	0	0	0	Aspof_comp65794_c0_seq14	0	Aspof_comp58384_c0_seq9
Aspof_comp60065_c1_seq16	Aspof_comp64001_c0_seq5	Aspof_comp61731_c7_seq2	Aspof_comp46013_c1_seq1	Aspof_comp41207_c0_seq1	Aspof_comp251744_c0_seq1	Aspof_comp59036_c0_seq3	Aspof_comp39567_c1_seq1	Aspof_comp62942_c1_seq2	Aspof_comp47686_c0_seq1	Aspof_comp51829_c0_seq1	Aspof_comp39293_c0_seq1	0	Aspof_comp59752_c0_seq8	0	0	0	Aspof_comp65794_c0_seq26	0	Aspof_comp58481_c0_seq1
Aspof_comp60066_c1_seq12	Aspof_comp64001_c0_seq6	Aspof_comp61737_c0_seq21	Aspof_comp46120_c0_seq1	Aspof_comp41207_c0_seq2	Aspof_comp251822_c0_seq1	Aspof_comp59047_c0_seq66	Aspof_comp39602_c0_seq1	Aspof_comp62982_c0_seq5	Aspof_comp47766_c0_seq1	Aspof_comp51836_c0_seq1	Aspof_comp39464_c0_seq1	0	Aspof_comp59768_c4_seq13	0	0	0	Aspof_comp65794_c0_seq9	0	Aspof_comp58481_c0_seq2
Aspof_comp60066_c1_seq16	Aspof_comp64007_c2_seq5	Aspof_comp61737_c0_seq27	Aspof_comp46145_c0_seq1	Aspof_comp41223_c0_seq2	Aspof_comp252274_c0_seq1	Aspof_comp59113_c0_seq1	Aspof_comp39647_c0_seq1	Aspof_comp63008_c0_seq15	Aspof_comp47787_c0_seq1	Aspof_comp51850_c1_seq1	Aspof_comp39464_c1_seq1	0	Aspof_comp59805_c7_seq4	0	0	0	Aspof_comp65862_c1_seq6	0	Aspof_comp58481_c6_seq1
Aspof_comp60066_c1_seq2	Aspof_comp64015_c1_seq9	Aspof_comp61772_c0_seq12	Aspof_comp46207_c0_seq1	Aspof_comp41328_c0_seq1	Aspof_comp25231_c0_seq1	Aspof_comp59131_c0_seq37	Aspof_comp39843_c0_seq1	Aspof_comp63008_c0_seq16	Aspof_comp47787_c0_seq2	Aspof_comp51971_c1_seq1	Aspof_comp39464_c1_seq2	0	Aspof_comp59887_c1_seq11	0	0	0	Aspof_comp65973_c1_seq36	0	Aspof_comp58481_c6_seq2
Aspof_comp60066_c1_seq5	Aspof_comp64041_c0_seq8	Aspof_comp61879_c2_seq15	Aspof_comp46207_c0_seq2	Aspof_comp41418_c0_seq1	Aspof_comp252895_c0_seq1	Aspof_comp59174_c0_seq5	Aspof_comp40008_c0_seq1	Aspof_comp63008_c0_seq3	Aspof_comp47968_c0_seq2	Aspof_comp52039_c0_seq3	Aspof_comp39602_c0_seq1	0	Aspof_comp59887_c1_seq13	0	0	0	Aspof_comp65973_c1_seq38	0	Aspof_comp58481_c6_seq3
Aspof_comp60088_c0_seq13	Aspof_comp64047_c2_seq2	Aspof_comp61928_c2_seq11	Aspof_comp46443_c0_seq1	Aspof_comp41453_c0_seq1	Aspof_comp253692_c0_seq1	Aspof_comp59200_c0_seq29	Aspof_comp40084_c0_seq1	Aspof_comp63008_c0_seq4	Aspof_comp48042_c0_seq1	Aspof_comp52102_c0_seq2	Aspof_comp39677_c0_seq1	0	Aspof_comp59887_c1_seq16	0	0	0	Aspof_comp65973_c1_seq43	0	Aspof_comp58626_c0_seq5
Aspof_comp60091_c0_seq1	Aspof_comp64075_c1_seq1	Aspof_comp61930_c1_seq15	Aspof_comp46443_c0_seq2	Aspof_comp41477_c0_seq1	Aspof_comp254077_c0_seq1	Aspof_comp59200_c0_seq3	Aspof_comp40097_c0_seq1	Aspof_comp63008_c0_seq6	Aspof_comp48081_c0_seq1	Aspof_comp52113_c0_seq1	Aspof_comp396977_c0_seq1	0	Aspof_comp59887_c1_seq9	0	0	0	Aspof_comp65973_c1_seq49	0	Aspof_comp58777_c1_seq1
Aspof_comp60141_c1_seq14	Aspof_comp64116_c1_seq2	Aspof_comp61930_c1_seq18	Aspof_comp46470_c0_seq2	Aspof_comp41566_c0_seq1	Aspof_comp254903_c0_seq1	Aspof_comp59203_c1_seq4	Aspof_comp40238_c1_seq1	Aspof_comp63016_c0_seq13	Aspof_comp48191_c0_seq1	Aspof_comp52176_c0_seq1	Aspof_comp40027_c0_seq1	0	Aspof_comp59931_c1_seq1	0	0	0	Aspof_comp65973_c1_seq51	0	Aspof_comp58782_c0_seq1
Aspof_comp60197_c0_seq2	Aspof_comp64116_c1_seq3	Aspof_comp61930_c1_seq2	Aspof_comp46470_c0_seq3	Aspof_comp41566_c0_seq2	Aspof_comp254949_c0_seq1	Aspof_comp59203_c1_seq8	Aspof_comp40238_c1_seq2	Aspof_comp63048_c1_seq5	Aspof_comp48201_c0_seq1	Aspof_comp52181_c0_seq2	Aspof_comp401136_c0_seq1	0	Aspof_comp59940_c0_seq2	0	0	0	Aspof_comp65973_c1_seq56	0	Aspof_comp58906_c0_seq2
Aspof_comp60211_c3_seq1	Aspof_comp64116_c1_seq4	Aspof_comp61930_c1_seq25	Aspof_comp46515_c0_seq1	Aspof_comp41613_c0_seq1	Aspof_comp255087_c0_seq1	Aspof_comp59264_c1_seq7	Aspof_comp40238_c1_seq3	Aspof_comp63052_c0_seq11	Aspof_comp48201_c0_seq2	Aspof_comp52199_c0_seq4	Aspof_comp40173_c0_seq1	0	Aspof_comp59989_c4_seq3	0	0	0	Aspof_comp66001_c1_seq7	0	Aspof_comp58906_c0_seq3
Aspof_comp60239_c0_seq3	Aspof_comp64116_c1_seq5	Aspof_comp61930_c1_seq39	Aspof_comp46528_c0_seq1	Aspof_comp41704_c0_seq1	Aspof_comp255179_c0_seq1	Aspof_comp59366_c0_seq14	Aspof_comp40494_c0_seq1	Aspof_comp63052_c0_seq3	Aspof_comp48408_c0_seq1	Aspof_comp52239_c0_seq1	Aspof_comp40429_c0_seq1	0	Aspof_comp59989_c6_seq1	0	0	0	Aspof_comp66033_c0_seq25	0	Aspof_comp58906_c0_seq4
Aspof_comp60357_c0_seq9	Aspof_comp64116_c1_seq8	Aspof_comp62115_c0_seq17	Aspof_comp4656_c0_seq1	Aspof_comp41720_c0_seq1	Aspof_comp25609_c0_seq1	Aspof_comp59437_c1_seq7	Aspof_comp40494_c0_seq2	Aspof_comp63062_c1_seq1	Aspof_comp48567_c0_seq1	Aspof_comp52239_c1_seq1	Aspof_comp40494_c0_seq1	0	Aspof_comp60001_c2_seq1	0	0	0	Aspof_comp66033_c0_seq27	0	Aspof_comp58914_c0_seq1
Aspof_comp60374_c2_seq8	Aspof_comp64128_c0_seq9	Aspof_comp62137_c6_seq4	Aspof_comp46676_c0_seq1	Aspof_comp41758_c0_seq1	Aspof_comp257144_c0_seq1	Aspof_comp59439_c1_seq1	Aspof_comp40633_c0_seq1	Aspof_comp63062_c1_seq19	Aspof_comp48656_c0_seq1	Aspof_comp52304_c0_seq1	Aspof_comp40734_c1_seq1	0	Aspof_comp60001_c2_seq2	0	0	0	Aspof_comp66142_c0_seq1	0	Aspof_comp59042_c5_seq1
Aspof_comp60445_c3_seq16	Aspof_comp64257_c1_seq9	Aspof_comp62141_c1_seq3	Aspof_comp46676_c1_seq1	Aspof_comp41788_c0_seq1	Aspof_comp257336_c0_seq1	Aspof_comp59451_c1_seq1	Aspof_comp40639_c1_seq1	Aspof_comp63069_c0_seq1	Aspof_comp48674_c0_seq1	Aspof_comp52311_c1_seq1	Aspof_comp40942_c0_seq1	0	Aspof_comp60141_c1_seq13	0	0	0	Aspof_comp66142_c0_seq2	0	Aspof_comp59042_c5_seq4
Aspof_comp60464_c0_seq22	Aspof_comp64257_c2_seq11	Aspof_comp62141_c1_seq6	Aspof_comp46683_c0_seq1	Aspof_comp41790_c0_seq1	Aspof_comp257719_c0_seq1	Aspof_comp59519_c0_seq2	Aspof_comp40696_c0_seq1	Aspof_comp63089_c0_seq12	Aspof_comp48675_c0_seq1	Aspof_comp52330_c0_seq1	Aspof_comp40984_c1_seq2	0	Aspof_comp60167_c0_seq1	0	0	0	Aspof_comp66142_c0_seq3	0	Aspof_comp59082_c2_seq2
Aspof_comp60489_c0_seq6	Aspof_comp64272_c3_seq13	Aspof_comp62156_c1_seq2	Aspof_comp46683_c1_seq1	Aspof_comp41802_c0_seq1	Aspof_comp257901_c0_seq1	Aspof_comp59558_c0_seq15	Aspof_comp40915_c0_seq2	Aspof_comp63115_c0_seq14	Aspof_comp48690_c0_seq2	Aspof_comp52353_c0_seq1	Aspof_comp41028_c0_seq1	0	Aspof_comp60171_c4_seq18	0	0	0	Aspof_comp66171_c0_seq1	0	Aspof_comp59082_c2_seq3
Aspof_comp60597_c1_seq10	Aspof_comp64272_c3_seq6	Aspof_comp62178_c3_seq2	Aspof_comp46723_c0_seq2	Aspof_comp41808_c0_seq1	Aspof_comp259274_c0_seq1	Aspof_comp59558_c0_seq17	Aspof_comp40935_c0_seq1	Aspof_comp63115_c0_seq6	Aspof_comp48742_c0_seq2	Aspof_comp52383_c0_seq1	Aspof_comp41102_c0_seq1	0	Aspof_comp60219_c0_seq3	0	0	0	Aspof_comp67487_c0_seq1	0	Aspof_comp59127_c2_seq1
Aspof_comp60597_c1_seq2	Aspof_comp64272_c3_seq7	Aspof_comp62184_c0_seq15	Aspof_comp46757_c0_seq2	Aspof_comp41808_c1_seq1	Aspof_comp2592_c0_seq1	Aspof_comp59580_c1_seq3	Aspof_comp40935_c0_seq2	Aspof_comp63147_c1_seq5	Aspof_comp48774_c0_seq2	Aspof_comp52387_c0_seq1	Aspof_comp41111_c0_seq1	0	Aspof_comp60219_c0_seq6	0	0	0	Aspof_comp69042_c0_seq1	0	Aspof_comp59239_c0_seq5
Aspof_comp60597_c1_seq3	Aspof_comp64293_c1_seq48	Aspof_comp62209_c0_seq2	Aspof_comp46967_c0_seq1	Aspof_comp41876_c0_seq2	Aspof_comp260332_c0_seq1	Aspof_comp59620_c1_seq1	Aspof_comp41037_c0_seq1	Aspof_comp63177_c0_seq28	Aspof_comp48847_c0_seq1	Aspof_comp52399_c0_seq1	Aspof_comp41130_c0_seq1	0	Aspof_comp60243_c0_seq1	0	0	0	Aspof_comp70308_c0_seq1	0	Aspof_comp59254_c0_seq2
Aspof_comp60597_c2_seq1	Aspof_comp64337_c2_seq1	Aspof_comp62242_c2_seq7	Aspof_comp46978_c0_seq1	Aspof_comp41934_c0_seq1	Aspof_comp26042_c0_seq1	Aspof_comp59671_c3_seq9	Aspof_comp41076_c0_seq1	Aspof_comp63206_c2_seq5	Aspof_comp48847_c0_seq2	Aspof_comp52399_c0_seq2	Aspof_comp41137_c2_seq1	0	Aspof_comp60246_c0_seq1	0	0	0	Aspof_comp71542_c0_seq1	0	Aspof_comp59264_c0_seq1
Aspof_comp60650_c0_seq2	Aspof_comp64337_c2_seq10	Aspof_comp62410_c2_seq1	Aspof_comp47034_c0_seq1	Aspof_comp41934_c1_seq1	Aspof_comp26108_c0_seq1	Aspof_comp59696_c0_seq1	Aspof_comp41076_c1_seq2	Aspof_comp63222_c2_seq19	Aspof_comp48847_c0_seq3	Aspof_comp52503_c0_seq2	Aspof_comp41169_c0_seq1	0	Aspof_comp60246_c0_seq2	0	0	0	Aspof_comp72686_c0_seq1	0	Aspof_comp59264_c1_seq7
Aspof_comp60696_c0_seq9	Aspof_comp64407_c0_seq8	Aspof_comp62410_c3_seq1	Aspof_comp47133_c0_seq2	Aspof_comp42009_c0_seq1	Aspof_comp261801_c0_seq1	Aspof_comp59697_c3_seq22	Aspof_comp41082_c0_seq1	Aspof_comp63266_c0_seq2	Aspof_comp49064_c0_seq1	Aspof_comp52505_c0_seq6	Aspof_comp411857_c0_seq1	0	Aspof_comp60254_c0_seq1	0	0	0	Aspof_comp75446_c0_seq1	0	Aspof_comp59298_c0_seq1
Aspof_comp60708_c1_seq1	Aspof_comp64685_c2_seq14	Aspof_comp62436_c0_seq14	Aspof_comp47202_c0_seq1	Aspof_comp42031_c0_seq1	Aspof_comp262559_c0_seq1	Aspof_comp59727_c0_seq2	Aspof_comp41082_c1_seq1	Aspof_comp63284_c0_seq5	Aspof_comp49064_c0_seq2	Aspof_comp52571_c0_seq3	Aspof_comp41230_c0_seq2	0	Aspof_comp60267_c0_seq2	0	0	0	0	0	Aspof_comp59346_c3_seq1
Aspof_comp60731_c1_seq11	Aspof_comp64701_c3_seq1	Aspof_comp62502_c0_seq5	Aspof_comp47202_c0_seq2	Aspof_comp42058_c0_seq1	Aspof_comp263535_c0_seq1	Aspof_comp59727_c0_seq4	Aspof_comp41087_c0_seq1	Aspof_comp63284_c0_seq7	Aspof_comp49064_c0_seq3	Aspof_comp52599_c1_seq6	Aspof_comp41235_c0_seq1	0	Aspof_comp60325_c1_seq1	0	0	0	0	0	Aspof_comp59346_c3_seq3
Aspof_comp60731_c1_seq25	Aspof_comp64716_c0_seq13	Aspof_comp62504_c0_seq24	Aspof_comp47342_c0_seq1	Aspof_comp42058_c0_seq2	Aspof_comp26383_c0_seq1	Aspof_comp59727_c0_seq5	Aspof_comp41100_c0_seq1	Aspof_comp63293_c0_seq22	Aspof_comp49111_c0_seq2	Aspof_comp52599_c1_seq7	Aspof_comp41243_c0_seq1	0	Aspof_comp60374_c1_seq1	0	0	0	0	0	Aspof_comp59430_c1_seq1
Aspof_comp60731_c1_seq37	Aspof_comp64893_c0_seq3	Aspof_comp62504_c3_seq1	Aspof_comp47342_c0_seq2	Aspof_comp42133_c0_seq1	Aspof_comp26383_c1_seq1	Aspof_comp59727_c0_seq6	Aspof_comp41125_c0_seq1	Aspof_comp63363_c1_seq1	Aspof_comp49176_c0_seq1	Aspof_comp52638_c0_seq1	Aspof_comp41325_c0_seq1	0	Aspof_comp60374_c2_seq5	0	0	0	0	0	Aspof_comp59430_c1_seq10
Aspof_comp60815_c1_seq10	Aspof_comp64893_c0_seq9	Aspof_comp62504_c3_seq7	Aspof_comp47342_c1_seq1	Aspof_comp42133_c0_seq2	Aspof_comp26386_c0_seq1	Aspof_comp59763_c2_seq2	Aspof_comp41137_c1_seq1	Aspof_comp63363_c1_seq12	Aspof_comp49341_c0_seq1	Aspof_comp52648_c1_seq1	Aspof_comp41357_c0_seq1	0	Aspof_comp60464_c0_seq11	0	0	0	0	0	Aspof_comp59430_c1_seq11
Aspof_comp60843_c0_seq26	Aspof_comp65059_c0_seq20	Aspof_comp62696_c0_seq7	Aspof_comp47388_c1_seq1	Aspof_comp42195_c0_seq1	Aspof_comp263878_c0_seq1	Aspof_comp59763_c2_seq5	Aspof_comp41137_c3_seq1	Aspof_comp63392_c3_seq12	Aspof_comp49342_c0_seq1	Aspof_comp52662_c1_seq1	Aspof_comp41372_c0_seq1	0	Aspof_comp60464_c0_seq21	0	0	0	0	0	Aspof_comp59430_c1_seq15
Aspof_comp60861_c2_seq1	Aspof_comp65059_c0_seq7	Aspof_comp62768_c1_seq24	Aspof_comp47388_c2_seq2	Aspof_comp42201_c0_seq1	Aspof_comp264489_c0_seq1	Aspof_comp59770_c2_seq1	Aspof_comp41169_c0_seq1	Aspof_comp63404_c1_seq1	Aspof_comp49472_c0_seq1	Aspof_comp52778_c0_seq1	Aspof_comp41406_c0_seq1	0	Aspof_comp60516_c0_seq3	0	0	0	0	0	Aspof_comp59430_c1_seq2
Aspof_comp60861_c2_seq5	Aspof_comp65094_c0_seq44	Aspof_comp62858_c0_seq4	Aspof_comp47440_c0_seq1	Aspof_comp42250_c0_seq1	Aspof_comp264493_c0_seq1	Aspof_comp59791_c0_seq4	Aspof_comp41268_c0_seq1	Aspof_comp63404_c2_seq1	Aspof_comp49472_c0_seq2	Aspof_comp52807_c1_seq1	Aspof_comp41467_c1_seq1	0	Aspof_comp60531_c0_seq1	0	0	0	0	0	Aspof_comp59430_c1_seq3
Aspof_comp60908_c1_seq12	Aspof_comp65103_c0_seq19	Aspof_comp62858_c4_seq10	Aspof_comp47556_c0_seq1	Aspof_comp42278_c0_seq1	Aspof_comp264561_c0_seq1	Aspof_comp59791_c0_seq5	Aspof_comp41309_c0_seq1	Aspof_comp63404_c2_seq21	Aspof_comp49474_c0_seq1	Aspof_comp52951_c0_seq1	Aspof_comp41481_c0_seq1	0	Aspof_comp60783_c1_seq1	0	0	0	0	0	Aspof_comp59430_c1_seq7
Aspof_comp60908_c1_seq2	Aspof_comp65124_c0_seq5	Aspof_comp62861_c2_seq11	Aspof_comp47636_c0_seq2	Aspof_comp42309_c0_seq1	Aspof_comp26652_c0_seq1	Aspof_comp59792_c0_seq2	Aspof_comp41464_c0_seq1	Aspof_comp63404_c2_seq23	Aspof_comp49512_c5_seq1	Aspof_comp52951_c1_seq1	Aspof_comp41481_c0_seq2	0	Aspof_comp60783_c2_seq1	0	0	0	0	0	Aspof_comp59430_c1_seq8
Aspof_comp60908_c1_seq8	Aspof_comp65155_c3_seq1	Aspof_comp62890_c0_seq6	Aspof_comp47905_c0_seq1	Aspof_comp42309_c0_seq2	Aspof_comp267314_c0_seq1	Aspof_comp60068_c0_seq1	Aspof_comp41570_c1_seq1	Aspof_comp63404_c2_seq24	Aspof_comp49530_c0_seq1	Aspof_comp52951_c3_seq1	Aspof_comp41667_c0_seq1	0	Aspof_comp60843_c1_seq1	0	0	0	0	0	Aspof_comp59487_c0_seq1
Aspof_comp60908_c1_seq9	Aspof_comp65173_c0_seq1	Aspof_comp62900_c0_seq7	Aspof_comp47905_c0_seq2	Aspof_comp42374_c0_seq1	Aspof_comp268369_c0_seq1	Aspof_comp60132_c0_seq20	Aspof_comp41606_c0_seq1	Aspof_comp63404_c2_seq27	Aspof_comp49530_c0_seq2	Aspof_comp52953_c0_seq1	Aspof_comp41750_c0_seq1	0	Aspof_comp60843_c1_seq2	0	0	0	0	0	Aspof_comp59487_c0_seq13
Aspof_comp60928_c4_seq2	Aspof_comp65173_c0_seq11	Aspof_comp62972_c0_seq10	Aspof_comp47905_c0_seq3	Aspof_comp42389_c0_seq2	Aspof_comp268546_c0_seq1	Aspof_comp60143_c0_seq1	Aspof_comp41709_c0_seq1	Aspof_comp63404_c2_seq28	Aspof_comp49530_c0_seq3	Aspof_comp53020_c0_seq1	Aspof_comp41809_c0_seq1	0	Aspof_comp60843_c1_seq4	0	0	0	0	0	Aspof_comp59487_c0_seq15
Aspof_comp60991_c0_seq5	Aspof_comp65173_c0_seq13	Aspof_comp62972_c0_seq15	Aspof_comp47905_c0_seq4	Aspof_comp42389_c0_seq3	Aspof_comp26857_c0_seq1	Aspof_comp60215_c1_seq12	Aspof_comp41709_c0_seq2	Aspof_comp63404_c2_seq3	Aspof_comp49562_c1_seq1	Aspof_comp53049_c0_seq1	Aspof_comp41834_c0_seq1	0	Aspof_comp60843_c1_seq5	0	0	0	0	0	Aspof_comp59487_c0_seq17
Aspof_comp61030_c1_seq1	Aspof_comp65173_c0_seq3	Aspof_comp62972_c0_seq3	Aspof_comp47971_c0_seq1	Aspof_comp42417_c0_seq1	Aspof_comp268883_c0_seq1	Aspof_comp60308_c1_seq15	Aspof_comp41716_c0_seq1	Aspof_comp63404_c2_seq30	Aspof_comp49626_c0_seq1	Aspof_comp53103_c0_seq1	Aspof_comp41876_c0_seq2	0	Aspof_comp60861_c2_seq1	0	0	0	0	0	Aspof_comp59487_c0_seq18
Aspof_comp61030_c4_seq12	Aspof_comp65173_c0_seq6	Aspof_comp62972_c0_seq9	Aspof_comp48083_c0_seq3	Aspof_comp42417_c1_seq1	Aspof_comp26925_c0_seq1	Aspof_comp60365_c0_seq5	Aspof_comp41716_c0_seq3	Aspof_comp63404_c2_seq35	Aspof_comp49676_c0_seq1	Aspof_comp53103_c0_seq2	Aspof_comp41899_c0_seq1	0	Aspof_comp60861_c2_seq2	0	0	0	0	0	Aspof_comp59487_c0_seq19
Aspof_comp61030_c4_seq14	Aspof_comp65229_c0_seq28	Aspof_comp63009_c4_seq10	Aspof_comp48105_c0_seq1	Aspof_comp42463_c0_seq1	Aspof_comp269481_c0_seq1	Aspof_comp60368_c0_seq5	Aspof_comp41750_c0_seq1	Aspof_comp63404_c2_seq37	Aspof_comp49744_c0_seq1	Aspof_comp53132_c0_seq1	Aspof_comp41899_c1_seq1	0	Aspof_comp60861_c2_seq4	0	0	0	0	0	Aspof_comp59487_c0_seq23
Aspof_comp61033_c0_seq1	Aspof_comp65263_c0_seq1	Aspof_comp63009_c4_seq19	Aspof_comp48105_c0_seq3	Aspof_comp42466_c0_seq1	Aspof_comp26960_c0_seq1	Aspof_comp60374_c1_seq1	Aspof_comp41753_c0_seq1	Aspof_comp63404_c2_seq40	Aspof_comp49744_c0_seq2	Aspof_comp53132_c0_seq2	Aspof_comp41909_c0_seq1	0	Aspof_comp60910_c3_seq1	0	0	0	0	0	Aspof_comp59487_c0_seq4
Aspof_comp61035_c0_seq4	Aspof_comp65263_c0_seq2	Aspof_comp63009_c4_seq9	Aspof_comp48201_c0_seq1	Aspof_comp42548_c0_seq1	Aspof_comp269746_c0_seq1	Aspof_comp60374_c2_seq1	Aspof_comp41856_c0_seq1	Aspof_comp63404_c2_seq51	Aspof_comp49964_c1_seq1	Aspof_comp53132_c1_seq1	Aspof_comp41982_c0_seq1	0	Aspof_comp60936_c1_seq6	0	0	0	0	0	Aspof_comp59487_c0_seq6
Aspof_comp61057_c6_seq1	Aspof_comp65301_c1_seq27	Aspof_comp63014_c3_seq4	Aspof_comp48201_c0_seq2	Aspof_comp42628_c0_seq1	Aspof_comp27017_c0_seq1	Aspof_comp60374_c2_seq12	Aspof_comp41856_c0_seq2	Aspof_comp63404_c2_seq9	Aspof_comp49996_c0_seq1	Aspof_comp53132_c2_seq1	Aspof_comp42099_c0_seq1	0	Aspof_comp60961_c2_seq8	0	0	0	0	0	Aspof_comp59487_c0_seq7
Aspof_comp61057_c6_seq10	Aspof_comp65321_c4_seq15	Aspof_comp63016_c0_seq13	Aspof_comp48204_c0_seq1	Aspof_comp42745_c0_seq1	Aspof_comp270229_c0_seq1	Aspof_comp60374_c2_seq5	Aspof_comp41879_c1_seq1	Aspof_comp63424_c0_seq3	Aspof_comp50107_c0_seq1	Aspof_comp53132_c3_seq1	Aspof_comp42133_c0_seq1	0	Aspof_comp61050_c0_seq2	0	0	0	0	0	Aspof_comp59487_c0_seq9
Aspof_comp61057_c6_seq11	Aspof_comp65352_c1_seq103	Aspof_comp63016_c0_seq16	Aspof_comp48313_c0_seq2	Aspof_comp42745_c1_seq1	Aspof_comp271048_c0_seq1	Aspof_comp60454_c0_seq1	Aspof_comp41896_c0_seq1	Aspof_comp63438_c1_seq20	Aspof_comp50145_c0_seq1	Aspof_comp53136_c0_seq1	Aspof_comp42151_c0_seq1	0	Aspof_comp61086_c0_seq58	0	0	0	0	0	Aspof_comp59558_c0_seq15
Aspof_comp61057_c6_seq12	Aspof_comp65353_c3_seq1	Aspof_comp63056_c3_seq1	Aspof_comp48352_c0_seq1	Aspof_comp42915_c0_seq1	Aspof_comp271538_c0_seq1	Aspof_comp60454_c0_seq2	Aspof_comp41909_c0_seq1	Aspof_comp63473_c3_seq2	Aspof_comp50328_c0_seq1	Aspof_comp53146_c0_seq1	Aspof_comp42222_c0_seq1	0	Aspof_comp61089_c6_seq1	0	0	0	0	0	Aspof_comp59558_c0_seq16
Aspof_comp61057_c6_seq13	Aspof_comp65364_c0_seq21	Aspof_comp63098_c3_seq1	Aspof_comp48352_c1_seq1	Aspof_comp43083_c0_seq1	Aspof_comp27173_c0_seq1	Aspof_comp60454_c0_seq3	Aspof_comp41971_c0_seq1	Aspof_comp63499_c0_seq12	Aspof_comp50328_c0_seq2	Aspof_comp53148_c2_seq1	Aspof_comp42385_c0_seq1	0	Aspof_comp61089_c8_seq2	0	0	0	0	0	Aspof_comp59558_c0_seq17
Aspof_comp61057_c6_seq14	Aspof_comp65364_c0_seq4	Aspof_comp63129_c0_seq1	Aspof_comp48352_c1_seq2	Aspof_comp43123_c0_seq1	Aspof_comp274763_c0_seq1	Aspof_comp60454_c0_seq4	Aspof_comp42060_c0_seq1	Aspof_comp63517_c2_seq4	Aspof_comp50328_c0_seq3	Aspof_comp53187_c0_seq2	Aspof_comp42385_c0_seq2	0	Aspof_comp61101_c0_seq9	0	0	0	0	0	Aspof_comp59607_c0_seq4
Aspof_comp61057_c6_seq15	Aspof_comp65380_c0_seq40	Aspof_comp63147_c1_seq12	Aspof_comp48398_c0_seq1	Aspof_comp43128_c0_seq1	Aspof_comp27511_c0_seq1	Aspof_comp60464_c0_seq22	Aspof_comp42065_c0_seq1	Aspof_comp63566_c0_seq10	Aspof_comp50335_c0_seq2	Aspof_comp53199_c0_seq1	Aspof_comp42385_c0_seq3	0	Aspof_comp61133_c0_seq36	0	0	0	0	0	Aspof_comp59661_c2_seq1
Aspof_comp61057_c6_seq17	Aspof_comp65408_c0_seq30	Aspof_comp63147_c1_seq5	Aspof_comp48449_c0_seq1	Aspof_comp43128_c0_seq2	Aspof_comp27511_c0_seq2	Aspof_comp60464_c0_seq55	Aspof_comp42099_c0_seq1	Aspof_comp63580_c1_seq2	Aspof_comp50347_c0_seq1	Aspof_comp53237_c0_seq1	Aspof_comp42531_c0_seq1	0	Aspof_comp61134_c0_seq5	0	0	0	0	0	Aspof_comp59699_c0_seq1
Aspof_comp61057_c6_seq19	Aspof_comp65461_c0_seq1	Aspof_comp63147_c1_seq6	Aspof_comp48467_c0_seq1	Aspof_comp43191_c0_seq1	Aspof_comp275343_c0_seq1	Aspof_comp60468_c0_seq4	Aspof_comp42104_c0_seq1	Aspof_comp63638_c0_seq3	Aspof_comp50347_c1_seq1	Aspof_comp53256_c0_seq3	Aspof_comp42531_c1_seq1	0	Aspof_comp61174_c4_seq4	0	0	0	0	0	Aspof_comp59786_c2_seq6
Aspof_comp61057_c6_seq2	Aspof_comp65461_c2_seq3	Aspof_comp63172_c3_seq11	Aspof_comp485313_c0_seq1	Aspof_comp43327_c0_seq1	Aspof_comp275459_c0_seq1	Aspof_comp60468_c0_seq5	Aspof_comp42136_c0_seq1	Aspof_comp63666_c2_seq10	Aspof_comp50444_c0_seq1	Aspof_comp53346_c0_seq2	Aspof_comp42531_c2_seq2	0	Aspof_comp61239_c1_seq1	0	0	0	0	0	Aspof_comp59791_c0_seq8
Aspof_comp61057_c6_seq20	Aspof_comp65461_c2_seq4	Aspof_comp63172_c3_seq16	Aspof_comp48548_c0_seq1	Aspof_comp43339_c0_seq1	Aspof_comp275857_c0_seq1	Aspof_comp60486_c2_seq10	Aspof_comp42136_c0_seq2	Aspof_comp63666_c2_seq13	Aspof_comp50461_c1_seq1	Aspof_comp53414_c0_seq1	Aspof_comp42596_c0_seq1	0	Aspof_comp61271_c0_seq1	0	0	0	0	0	Aspof_comp59791_c0_seq9
Aspof_comp61057_c6_seq3	Aspof_comp65509_c3_seq11	Aspof_comp63172_c3_seq26	Aspof_comp48548_c0_seq2	Aspof_comp43385_c1_seq1	Aspof_comp27722_c0_seq1	Aspof_comp60486_c2_seq12	Aspof_comp42144_c1_seq1	Aspof_comp63666_c2_seq7	Aspof_comp50568_c0_seq2	Aspof_comp53447_c0_seq1	Aspof_comp42596_c1_seq1	0	Aspof_comp61311_c3_seq5	0	0	0	0	0	Aspof_comp59808_c0_seq2
Aspof_comp61057_c6_seq4	Aspof_comp65513_c0_seq63	Aspof_comp63172_c3_seq6	Aspof_comp48607_c1_seq1	Aspof_comp43460_c0_seq1	Aspof_comp277495_c0_seq1	Aspof_comp60486_c2_seq3	Aspof_comp42310_c0_seq2	Aspof_comp63681_c0_seq1	Aspof_comp50607_c2_seq1	Aspof_comp53447_c0_seq2	Aspof_comp42596_c2_seq1	0	Aspof_comp61363_c0_seq13	0	0	0	0	0	Aspof_comp59808_c1_seq13
Aspof_comp61057_c6_seq5	Aspof_comp65576_c0_seq22	Aspof_comp63261_c1_seq4	Aspof_comp48607_c1_seq2	Aspof_comp43460_c0_seq2	Aspof_comp277742_c0_seq1	Aspof_comp60498_c1_seq2	Aspof_comp42333_c0_seq1	Aspof_comp63694_c1_seq9	Aspof_comp507702_c0_seq1	Aspof_comp53447_c0_seq3	Aspof_comp42596_c2_seq2	0	Aspof_comp61363_c0_seq5	0	0	0	0	0	Aspof_comp59849_c0_seq15
Aspof_comp61057_c6_seq6	Aspof_comp65576_c0_seq27	Aspof_comp63273_c3_seq2	Aspof_comp48761_c0_seq10	Aspof_comp43822_c0_seq1	Aspof_comp277891_c0_seq1	Aspof_comp60498_c1_seq4	Aspof_comp42393_c0_seq1	Aspof_comp63765_c4_seq9	Aspof_comp50770_c1_seq1	Aspof_comp53447_c0_seq5	Aspof_comp42596_c2_seq3	0	Aspof_comp61397_c0_seq3	0	0	0	0	0	Aspof_comp59849_c0_seq22
Aspof_comp61057_c6_seq7	Aspof_comp65576_c0_seq5	Aspof_comp63293_c0_seq22	Aspof_comp48761_c0_seq3	Aspof_comp43900_c0_seq4	Aspof_comp27790_c0_seq1	Aspof_comp60498_c1_seq5	Aspof_comp42393_c0_seq2	Aspof_comp63804_c3_seq1	Aspof_comp50770_c1_seq3	Aspof_comp53526_c0_seq3	Aspof_comp42636_c0_seq2	0	Aspof_comp61426_c1_seq7	0	0	0	0	0	Aspof_comp59964_c1_seq18
Aspof_comp61057_c6_seq8	Aspof_comp65652_c1_seq7	Aspof_comp63334_c1_seq2	Aspof_comp48761_c0_seq5	Aspof_comp43923_c0_seq2	Aspof_comp27816_c0_seq1	Aspof_comp60498_c1_seq8	Aspof_comp42393_c0_seq3	Aspof_comp63804_c3_seq11	Aspof_comp50863_c1_seq1	Aspof_comp53560_c1_seq1	Aspof_comp426424_c0_seq1	0	Aspof_comp61426_c1_seq8	0	0	0	0	0	Aspof_comp59964_c1_seq21
Aspof_comp61057_c6_seq9	Aspof_comp65703_c1_seq27	Aspof_comp63339_c1_seq16	Aspof_comp48761_c0_seq6	Aspof_comp43927_c0_seq1	Aspof_comp279651_c0_seq1	Aspof_comp60524_c0_seq6	Aspof_comp42393_c0_seq4	Aspof_comp63804_c3_seq4	Aspof_comp50927_c0_seq1	Aspof_comp53773_c0_seq1	Aspof_comp42683_c0_seq1	0	Aspof_comp61514_c1_seq12	0	0	0	0	0	Aspof_comp59964_c1_seq23
Aspof_comp61217_c1_seq6	Aspof_comp65715_c1_seq14	Aspof_comp63373_c1_seq1	Aspof_comp48761_c0_seq8	Aspof_comp43990_c0_seq2	Aspof_comp280185_c0_seq1	Aspof_comp60528_c0_seq9	Aspof_comp42416_c0_seq1	Aspof_comp63804_c3_seq7	Aspof_comp50930_c0_seq2	Aspof_comp53773_c1_seq1	Aspof_comp42703_c0_seq1	0	Aspof_comp61760_c0_seq6	0	0	0	0	0	Aspof_comp59989_c3_seq5
Aspof_comp61239_c0_seq8	Aspof_comp65715_c1_seq27	Aspof_comp63383_c2_seq1	Aspof_comp48847_c0_seq1	Aspof_comp44002_c0_seq3	Aspof_comp28031_c0_seq1	Aspof_comp60534_c1_seq3	Aspof_comp42457_c1_seq1	Aspof_comp63809_c0_seq18	Aspof_comp50965_c0_seq1	Aspof_comp53825_c1_seq1	Aspof_comp42725_c1_seq1	0	Aspof_comp61760_c1_seq1	0	0	0	0	0	Aspof_comp60001_c2_seq1
Aspof_comp61331_c0_seq8	Aspof_comp65715_c1_seq7	Aspof_comp63404_c0_seq1	Aspof_comp48847_c0_seq2	Aspof_comp44084_c0_seq1	Aspof_comp280554_c0_seq1	Aspof_comp60534_c1_seq5	Aspof_comp42507_c0_seq1	Aspof_comp63810_c1_seq1	Aspof_comp51047_c0_seq1	Aspof_comp53899_c0_seq2	Aspof_comp42730_c0_seq1	0	Aspof_comp61911_c0_seq20	0	0	0	0	0	Aspof_comp60001_c2_seq2
Aspof_comp61335_c0_seq15	Aspof_comp65715_c2_seq1	Aspof_comp63404_c2_seq19	Aspof_comp48847_c0_seq3	Aspof_comp44141_c0_seq1	Aspof_comp281211_c0_seq1	Aspof_comp60548_c0_seq27	Aspof_comp42544_c0_seq1	Aspof_comp63861_c0_seq15	Aspof_comp51074_c0_seq1	Aspof_comp53906_c0_seq1	Aspof_comp42752_c0_seq1	0	Aspof_comp61920_c1_seq1	0	0	0	0	0	Aspof_comp60072_c3_seq2
Aspof_comp61344_c1_seq4	Aspof_comp65740_c2_seq1	Aspof_comp63404_c2_seq26	Aspof_comp48896_c0_seq1	Aspof_comp44141_c0_seq2	Aspof_comp281408_c0_seq1	Aspof_comp60560_c0_seq1	Aspof_comp42601_c0_seq2	Aspof_comp63861_c0_seq17	Aspof_comp51207_c0_seq3	Aspof_comp53968_c0_seq1	Aspof_comp42765_c0_seq1	0	Aspof_comp61962_c2_seq1	0	0	0	0	0	Aspof_comp60139_c1_seq3
Aspof_comp61391_c1_seq6	Aspof_comp65864_c0_seq10	Aspof_comp63404_c2_seq53	Aspof_comp48912_c0_seq1	Aspof_comp44143_c0_seq3	Aspof_comp283364_c0_seq1	Aspof_comp60619_c0_seq3	Aspof_comp42668_c0_seq1	Aspof_comp63861_c0_seq2	Aspof_comp5123_c0_seq1	Aspof_comp53983_c1_seq1	Aspof_comp42767_c0_seq1	0	Aspof_comp61962_c2_seq2	0	0	0	0	0	Aspof_comp60139_c1_seq6
Aspof_comp61459_c0_seq10	Aspof_comp65864_c0_seq11	Aspof_comp63438_c1_seq10	Aspof_comp48935_c0_seq1	Aspof_comp44197_c0_seq1	Aspof_comp284214_c0_seq1	Aspof_comp60731_c1_seq25	Aspof_comp42746_c0_seq1	Aspof_comp63880_c0_seq5	Aspof_comp51470_c0_seq1	Aspof_comp54022_c0_seq1	Aspof_comp42867_c0_seq2	0	Aspof_comp62048_c3_seq16	0	0	0	0	0	Aspof_comp60171_c1_seq1
Aspof_comp61459_c0_seq8	Aspof_comp65864_c0_seq4	Aspof_comp63438_c1_seq19	Aspof_comp49074_c0_seq1	Aspof_comp442176_c0_seq1	Aspof_comp28436_c0_seq1	Aspof_comp60782_c1_seq6	Aspof_comp42746_c1_seq1	Aspof_comp63895_c0_seq3	Aspof_comp51470_c0_seq2	Aspof_comp54022_c1_seq1	Aspof_comp42867_c1_seq1	0	Aspof_comp62048_c3_seq17	0	0	0	0	0	Aspof_comp60171_c4_seq16
Aspof_comp61524_c0_seq10	Aspof_comp65864_c0_seq5	Aspof_comp63438_c1_seq32	Aspof_comp49074_c0_seq2	Aspof_comp44221_c0_seq1	Aspof_comp286349_c0_seq1	Aspof_comp60783_c2_seq1	Aspof_comp42767_c0_seq1	Aspof_comp63917_c1_seq23	Aspof_comp51583_c0_seq1	Aspof_comp54090_c0_seq2	Aspof_comp43033_c0_seq1	0	Aspof_comp62048_c3_seq9	0	0	0	0	0	Aspof_comp60171_c4_seq18
Aspof_comp61539_c0_seq14	Aspof_comp65864_c0_seq6	Aspof_comp63449_c3_seq4	Aspof_comp49139_c0_seq2	Aspof_comp44221_c1_seq1	Aspof_comp28709_c0_seq1	Aspof_comp60799_c2_seq6	Aspof_comp42782_c0_seq1	Aspof_comp63970_c0_seq8	Aspof_comp51583_c1_seq1	Aspof_comp54094_c0_seq1	Aspof_comp43033_c1_seq1	0	Aspof_comp62059_c2_seq1	0	0	0	0	0	Aspof_comp60171_c4_seq21
Aspof_comp61548_c3_seq3	Aspof_comp65864_c0_seq7	Aspof_comp63476_c0_seq5	Aspof_comp49139_c0_seq3	Aspof_comp44221_c1_seq2	Aspof_comp28937_c0_seq1	Aspof_comp60818_c0_seq7	Aspof_comp42826_c0_seq1	Aspof_comp63978_c4_seq1	Aspof_comp51789_c0_seq1	Aspof_comp54122_c0_seq1	Aspof_comp43033_c2_seq1	0	Aspof_comp62097_c2_seq2	0	0	0	0	0	Aspof_comp60254_c0_seq1
Aspof_comp61590_c0_seq2	Aspof_comp65864_c0_seq8	Aspof_comp63493_c0_seq69	Aspof_comp49213_c0_seq3	Aspof_comp44224_c0_seq2	Aspof_comp290096_c0_seq1	Aspof_comp60836_c0_seq5	Aspof_comp42826_c1_seq1	Aspof_comp63978_c4_seq9	Aspof_comp51913_c0_seq2	Aspof_comp54122_c1_seq1	Aspof_comp43033_c3_seq1	0	Aspof_comp62097_c2_seq4	0	0	0	0	0	Aspof_comp60254_c0_seq2
Aspof_comp61594_c0_seq2	Aspof_comp65864_c0_seq9	Aspof_comp63499_c0_seq12	Aspof_comp49213_c0_seq4	Aspof_comp44281_c0_seq1	Aspof_comp290212_c0_seq1	Aspof_comp60840_c0_seq1	Aspof_comp42874_c0_seq1	Aspof_comp63992_c0_seq18	Aspof_comp519357_c0_seq1	Aspof_comp54161_c0_seq1	Aspof_comp43063_c2_seq1	0	Aspof_comp62100_c1_seq16	0	0	0	0	0	Aspof_comp60267_c0_seq4
Aspof_comp61597_c0_seq4	Aspof_comp65876_c1_seq1	Aspof_comp63503_c1_seq1	Aspof_comp492187_c0_seq1	Aspof_comp44283_c0_seq2	Aspof_comp290747_c0_seq1	Aspof_comp60861_c2_seq1	Aspof_comp42874_c1_seq1	Aspof_comp64000_c1_seq17	Aspof_comp51957_c1_seq2	Aspof_comp54187_c1_seq1	Aspof_comp43102_c0_seq1	0	Aspof_comp62100_c1_seq6	0	0	0	0	0	Aspof_comp60269_c0_seq1
Aspof_comp61597_c0_seq6	Aspof_comp65904_c0_seq10	Aspof_comp63532_c1_seq13	Aspof_comp49274_c0_seq1	Aspof_comp44283_c0_seq3	Aspof_comp291290_c0_seq1	Aspof_comp60861_c2_seq2	Aspof_comp42892_c0_seq1	Aspof_comp64070_c1_seq17	Aspof_comp52007_c0_seq1	Aspof_comp54207_c0_seq1	Aspof_comp43103_c0_seq1	0	Aspof_comp62148_c0_seq7	0	0	0	0	0	Aspof_comp60272_c0_seq1
Aspof_comp61610_c0_seq12	Aspof_comp65904_c0_seq11	Aspof_comp63554_c2_seq1	Aspof_comp49293_c0_seq1	Aspof_comp44321_c0_seq1	Aspof_comp292822_c0_seq1	Aspof_comp60861_c2_seq4	Aspof_comp42928_c0_seq1	Aspof_comp64138_c1_seq2	Aspof_comp52101_c0_seq1	Aspof_comp54209_c2_seq1	Aspof_comp43103_c0_seq4	0	Aspof_comp62157_c1_seq1	0	0	0	0	0	Aspof_comp60272_c0_seq2
Aspof_comp61610_c0_seq13	Aspof_comp65904_c0_seq12	Aspof_comp63581_c1_seq1	Aspof_comp49340_c0_seq1	Aspof_comp44369_c0_seq3	Aspof_comp293793_c0_seq1	Aspof_comp60861_c2_seq5	Aspof_comp42937_c0_seq1	Aspof_comp64169_c0_seq21	Aspof_comp52158_c0_seq1	Aspof_comp54218_c0_seq1	Aspof_comp43103_c0_seq6	0	Aspof_comp62232_c1_seq15	0	0	0	0	0	Aspof_comp60374_c2_seq13
Aspof_comp61610_c0_seq18	Aspof_comp65904_c0_seq13	Aspof_comp63615_c0_seq11	Aspof_comp49355_c0_seq1	Aspof_comp44425_c0_seq1	Aspof_comp29392_c0_seq1	Aspof_comp60898_c0_seq11	Aspof_comp42973_c0_seq1	Aspof_comp64193_c4_seq18	Aspof_comp52158_c0_seq2	Aspof_comp54243_c0_seq1	Aspof_comp43103_c0_seq7	0	Aspof_comp62321_c0_seq10	0	0	0	0	0	Aspof_comp60418_c4_seq1
Aspof_comp61610_c0_seq5	Aspof_comp65904_c0_seq14	Aspof_comp63700_c1_seq37	Aspof_comp49392_c0_seq1	Aspof_comp44667_c0_seq2	Aspof_comp29430_c0_seq1	Aspof_comp60924_c0_seq10	Aspof_comp42986_c0_seq1	Aspof_comp64219_c2_seq4	Aspof_comp52158_c0_seq3	Aspof_comp54255_c0_seq1	Aspof_comp43103_c0_seq8	0	Aspof_comp62321_c0_seq14	0	0	0	0	0	Aspof_comp60453_c0_seq7
Aspof_comp61610_c0_seq6	Aspof_comp65904_c0_seq15	Aspof_comp63779_c1_seq1	Aspof_comp49413_c1_seq1	Aspof_comp44688_c1_seq1	Aspof_comp294318_c0_seq1	Aspof_comp60943_c0_seq1	Aspof_comp42988_c0_seq1	Aspof_comp64220_c2_seq2	Aspof_comp52174_c0_seq1	Aspof_comp54307_c0_seq4	Aspof_comp431442_c0_seq1	0	Aspof_comp62336_c0_seq1	0	0	0	0	0	Aspof_comp60474_c1_seq1
Aspof_comp61610_c0_seq8	Aspof_comp65904_c0_seq16	Aspof_comp63779_c2_seq1	Aspof_comp49413_c1_seq2	Aspof_comp44770_c0_seq1	Aspof_comp29530_c0_seq1	Aspof_comp61008_c0_seq23	Aspof_comp43134_c0_seq1	Aspof_comp64272_c3_seq7	Aspof_comp52174_c0_seq2	Aspof_comp54311_c0_seq1	Aspof_comp43191_c0_seq1	0	Aspof_comp62336_c0_seq4	0	0	0	0	0	Aspof_comp60474_c1_seq3
Aspof_comp61617_c0_seq1	Aspof_comp65904_c0_seq2	Aspof_comp63779_c3_seq23	Aspof_comp49450_c0_seq2	Aspof_comp44779_c0_seq1	Aspof_comp296356_c0_seq1	Aspof_comp61065_c0_seq2	Aspof_comp43234_c0_seq1	Aspof_comp64272_c4_seq7	Aspof_comp52174_c1_seq1	Aspof_comp54320_c2_seq1	Aspof_comp43198_c0_seq1	0	Aspof_comp62336_c0_seq5	0	0	0	0	0	Aspof_comp60590_c1_seq1
Aspof_comp61621_c0_seq12	Aspof_comp65904_c0_seq20	Aspof_comp63779_c3_seq33	Aspof_comp49480_c0_seq1	Aspof_comp44779_c0_seq2	Aspof_comp297175_c0_seq1	Aspof_comp61083_c1_seq1	Aspof_comp43234_c1_seq1	Aspof_comp64305_c1_seq21	Aspof_comp52174_c2_seq1	Aspof_comp54336_c0_seq1	Aspof_comp43198_c1_seq1	0	Aspof_comp62336_c0_seq6	0	0	0	0	0	Aspof_comp60594_c0_seq1
Aspof_comp61621_c0_seq4	Aspof_comp65904_c0_seq21	Aspof_comp63779_c3_seq46	Aspof_comp49480_c0_seq2	Aspof_comp44827_c0_seq1	Aspof_comp297215_c0_seq1	Aspof_comp61116_c0_seq1	Aspof_comp43296_c0_seq1	Aspof_comp64305_c1_seq5	Aspof_comp52174_c2_seq2	Aspof_comp54401_c0_seq1	Aspof_comp43209_c0_seq1	0	Aspof_comp62380_c0_seq1	0	0	0	0	0	Aspof_comp60597_c1_seq3
Aspof_comp61635_c1_seq3	Aspof_comp65904_c0_seq22	Aspof_comp63779_c3_seq48	Aspof_comp49519_c0_seq1	Aspof_comp44868_c0_seq1	Aspof_comp29757_c0_seq1	Aspof_comp61171_c4_seq6	Aspof_comp43575_c0_seq1	Aspof_comp64307_c2_seq1	Aspof_comp52174_c2_seq3	Aspof_comp54401_c0_seq2	Aspof_comp43535_c0_seq1	0	Aspof_comp62380_c2_seq1	0	0	0	0	0	Aspof_comp60597_c2_seq1
Aspof_comp61638_c1_seq3	Aspof_comp65904_c0_seq5	Aspof_comp63779_c3_seq49	Aspof_comp49519_c1_seq1	Aspof_comp44875_c0_seq1	Aspof_comp29757_c1_seq1	Aspof_comp61230_c0_seq1	Aspof_comp43600_c0_seq1	Aspof_comp64347_c1_seq13	Aspof_comp52268_c0_seq1	Aspof_comp54446_c0_seq2	Aspof_comp43567_c0_seq1	0	Aspof_comp62380_c4_seq22	0	0	0	0	0	Aspof_comp60644_c0_seq3
Aspof_comp61657_c1_seq2	Aspof_comp65904_c0_seq6	Aspof_comp63802_c0_seq11	Aspof_comp49525_c1_seq1	Aspof_comp44898_c0_seq1	Aspof_comp298555_c0_seq1	Aspof_comp61239_c0_seq8	Aspof_comp43675_c0_seq1	Aspof_comp64369_c1_seq19	Aspof_comp52268_c0_seq2	Aspof_comp54461_c0_seq1	Aspof_comp43572_c0_seq1	0	Aspof_comp62404_c1_seq3	0	0	0	0	0	Aspof_comp60644_c0_seq7
Aspof_comp61657_c1_seq3	Aspof_comp65904_c0_seq9	Aspof_comp63837_c2_seq17	Aspof_comp49525_c1_seq2	Aspof_comp44932_c0_seq1	Aspof_comp29990_c0_seq1	Aspof_comp61356_c0_seq19	Aspof_comp43696_c0_seq1	Aspof_comp64369_c1_seq23	Aspof_comp52300_c0_seq3	Aspof_comp54467_c2_seq1	Aspof_comp43572_c1_seq1	0	Aspof_comp62404_c3_seq1	0	0	0	0	0	Aspof_comp60671_c0_seq6
Aspof_comp61657_c1_seq6	Aspof_comp65932_c1_seq11	Aspof_comp63861_c0_seq17	Aspof_comp49525_c1_seq3	Aspof_comp45027_c0_seq1	Aspof_comp30059_c0_seq1	Aspof_comp61378_c0_seq8	Aspof_comp43743_c0_seq1	Aspof_comp64369_c1_seq27	Aspof_comp52442_c0_seq1	Aspof_comp54488_c0_seq1	Aspof_comp43575_c0_seq1	0	Aspof_comp62411_c0_seq12	0	0	0	0	0	Aspof_comp60773_c0_seq4
Aspof_comp61657_c1_seq7	Aspof_comp65974_c0_seq5	Aspof_comp63869_c3_seq6	Aspof_comp49530_c0_seq3	Aspof_comp45104_c0_seq2	Aspof_comp30446_c0_seq1	Aspof_comp61404_c7_seq14	Aspof_comp43882_c0_seq1	Aspof_comp64373_c0_seq7	Aspof_comp52442_c1_seq1	Aspof_comp54520_c0_seq1	Aspof_comp43600_c0_seq1	0	Aspof_comp62411_c0_seq3	0	0	0	0	0	Aspof_comp60895_c0_seq1
Aspof_comp61797_c0_seq8	Aspof_comp66067_c1_seq5	Aspof_comp63912_c2_seq6	Aspof_comp49566_c0_seq1	Aspof_comp45157_c0_seq2	Aspof_comp30549_c0_seq1	Aspof_comp61404_c7_seq16	Aspof_comp43882_c0_seq2	Aspof_comp64477_c0_seq17	Aspof_comp52516_c0_seq2	Aspof_comp54523_c0_seq1	Aspof_comp43637_c0_seq1	0	Aspof_comp62411_c0_seq8	0	0	0	0	0	Aspof_comp60910_c3_seq1
Aspof_comp61802_c5_seq13	Aspof_comp66180_c0_seq1	Aspof_comp63947_c0_seq12	Aspof_comp49566_c0_seq2	Aspof_comp45207_c0_seq1	Aspof_comp30859_c0_seq1	Aspof_comp61432_c1_seq6	Aspof_comp43959_c0_seq1	Aspof_comp64483_c3_seq1	Aspof_comp52516_c0_seq3	Aspof_comp54542_c0_seq2	Aspof_comp43637_c0_seq2	0	Aspof_comp62411_c0_seq9	0	0	0	0	0	Aspof_comp60936_c1_seq6
Aspof_comp61874_c0_seq11	Aspof_comp66531_c0_seq1	Aspof_comp63970_c0_seq8	Aspof_comp49584_c0_seq1	Aspof_comp45231_c0_seq2	Aspof_comp30859_c1_seq1	Aspof_comp61432_c5_seq3	Aspof_comp43959_c1_seq1	Aspof_comp64488_c0_seq19	Aspof_comp52632_c0_seq1	Aspof_comp54558_c0_seq2	Aspof_comp43682_c0_seq1	0	Aspof_comp62457_c2_seq1	0	0	0	0	0	Aspof_comp61053_c2_seq1
Aspof_comp61884_c0_seq2	Aspof_comp66982_c0_seq1	Aspof_comp63980_c2_seq9	Aspof_comp49609_c0_seq1	Aspof_comp45288_c0_seq1	Aspof_comp308928_c0_seq1	Aspof_comp61497_c0_seq17	Aspof_comp44219_c0_seq1	Aspof_comp64509_c2_seq10	Aspof_comp52663_c0_seq1	Aspof_comp54576_c0_seq1	Aspof_comp43721_c1_seq1	0	Aspof_comp62647_c0_seq11	0	0	0	0	0	Aspof_comp61095_c0_seq1
Aspof_comp61906_c1_seq9	Aspof_comp67011_c0_seq1	Aspof_comp64023_c0_seq5	Aspof_comp49612_c1_seq1	Aspof_comp45291_c0_seq1	Aspof_comp309556_c0_seq1	Aspof_comp61545_c0_seq2	Aspof_comp44254_c0_seq1	Aspof_comp64509_c2_seq18	Aspof_comp52683_c0_seq1	Aspof_comp54632_c3_seq4	Aspof_comp43797_c0_seq1	0	Aspof_comp62647_c0_seq4	0	0	0	0	0	Aspof_comp61095_c0_seq2
Aspof_comp61922_c0_seq2	Aspof_comp67308_c0_seq1	Aspof_comp64028_c0_seq1	Aspof_comp49613_c0_seq1	Aspof_comp45375_c0_seq2	Aspof_comp310593_c0_seq1	Aspof_comp61545_c0_seq4	Aspof_comp44359_c0_seq2	Aspof_comp64509_c2_seq21	Aspof_comp52683_c1_seq1	Aspof_comp54662_c0_seq1	Aspof_comp43820_c0_seq1	0	Aspof_comp62647_c0_seq6	0	0	0	0	0	Aspof_comp61132_c0_seq3
Aspof_comp61930_c1_seq29	Aspof_comp67362_c0_seq1	Aspof_comp64070_c1_seq17	Aspof_comp49626_c0_seq1	Aspof_comp45491_c0_seq1	Aspof_comp311196_c0_seq1	Aspof_comp61545_c0_seq6	Aspof_comp44388_c0_seq1	Aspof_comp64510_c0_seq1	Aspof_comp52683_c2_seq1	Aspof_comp54662_c0_seq2	Aspof_comp44108_c0_seq1	0	Aspof_comp62648_c0_seq16	0	0	0	0	0	Aspof_comp61174_c4_seq11
Aspof_comp61930_c1_seq39	Aspof_comp69018_c0_seq1	Aspof_comp64086_c0_seq4	Aspof_comp49637_c1_seq1	Aspof_comp45497_c0_seq1	Aspof_comp312504_c0_seq1	Aspof_comp61590_c3_seq11	Aspof_comp44388_c0_seq2	Aspof_comp64510_c1_seq2	Aspof_comp52830_c0_seq1	Aspof_comp54703_c1_seq1	Aspof_comp44108_c1_seq2	0	Aspof_comp62648_c0_seq17	0	0	0	0	0	Aspof_comp61174_c4_seq4
Aspof_comp61959_c0_seq52	Aspof_comp69228_c0_seq1	Aspof_comp64109_c0_seq4	Aspof_comp49667_c0_seq1	Aspof_comp45514_c0_seq1	Aspof_comp312612_c0_seq1	Aspof_comp61590_c3_seq13	Aspof_comp44474_c1_seq1	Aspof_comp64544_c0_seq50	Aspof_comp52830_c1_seq1	Aspof_comp54741_c0_seq1	Aspof_comp44223_c1_seq1	0	Aspof_comp62648_c0_seq20	0	0	0	0	0	Aspof_comp61239_c0_seq8
Aspof_comp62096_c1_seq1	Aspof_comp69598_c0_seq1	Aspof_comp64118_c0_seq1	Aspof_comp49681_c0_seq2	Aspof_comp45644_c1_seq2	Aspof_comp312654_c0_seq1	Aspof_comp61618_c0_seq1	Aspof_comp44561_c0_seq1	Aspof_comp64560_c0_seq10	Aspof_comp52830_c2_seq1	Aspof_comp54741_c0_seq3	Aspof_comp44223_c1_seq2	0	Aspof_comp62648_c0_seq4	0	0	0	0	0	Aspof_comp61311_c3_seq4
Aspof_comp62096_c1_seq2	Aspof_comp69948_c0_seq1	Aspof_comp64132_c0_seq7	Aspof_comp49681_c0_seq3	Aspof_comp45673_c0_seq1	Aspof_comp31288_c0_seq1	Aspof_comp61619_c2_seq21	Aspof_comp44582_c0_seq1	Aspof_comp64560_c0_seq9	Aspof_comp52933_c0_seq2	Aspof_comp54746_c0_seq1	Aspof_comp44223_c1_seq3	0	Aspof_comp62648_c0_seq5	0	0	0	0	0	Aspof_comp61311_c3_seq5
Aspof_comp62115_c0_seq17	Aspof_comp70019_c0_seq1	Aspof_comp64135_c1_seq12	Aspof_comp49744_c0_seq2	Aspof_comp45762_c0_seq1	Aspof_comp313702_c0_seq1	Aspof_comp61619_c2_seq22	Aspof_comp44590_c0_seq1	Aspof_comp64597_c3_seq4	Aspof_comp52942_c0_seq1	Aspof_comp54765_c1_seq4	Aspof_comp44254_c0_seq1	0	Aspof_comp62648_c0_seq7	0	0	0	0	0	Aspof_comp61344_c1_seq4
Aspof_comp62121_c0_seq5	Aspof_comp70140_c0_seq1	Aspof_comp64174_c0_seq25	Aspof_comp49786_c0_seq1	Aspof_comp45762_c1_seq1	Aspof_comp31374_c0_seq1	Aspof_comp61623_c2_seq10	Aspof_comp44590_c0_seq2	Aspof_comp64672_c0_seq12	Aspof_comp52971_c0_seq1	Aspof_comp54779_c1_seq1	Aspof_comp44268_c0_seq2	0	Aspof_comp62743_c0_seq1	0	0	0	0	0	Aspof_comp61435_c2_seq1
Aspof_comp62137_c6_seq3	Aspof_comp70149_c0_seq1	Aspof_comp64260_c0_seq1	Aspof_comp49824_c1_seq1	Aspof_comp45789_c0_seq1	Aspof_comp31374_c1_seq1	Aspof_comp61623_c2_seq4	Aspof_comp44687_c0_seq1	Aspof_comp64730_c2_seq14	Aspof_comp52987_c0_seq1	Aspof_comp54783_c0_seq1	Aspof_comp44268_c0_seq4	0	Aspof_comp62743_c0_seq2	0	0	0	0	0	Aspof_comp61473_c6_seq24
Aspof_comp62137_c6_seq4	Aspof_comp70733_c0_seq1	Aspof_comp64347_c1_seq13	Aspof_comp49887_c0_seq2	Aspof_comp45813_c0_seq1	Aspof_comp31380_c0_seq1	Aspof_comp61632_c3_seq2	Aspof_comp44706_c0_seq1	Aspof_comp64760_c0_seq1	Aspof_comp52987_c0_seq2	Aspof_comp54783_c0_seq2	Aspof_comp44351_c0_seq1	0	Aspof_comp62743_c0_seq5	0	0	0	0	0	Aspof_comp61596_c2_seq3
Aspof_comp62141_c1_seq6	Aspof_comp71225_c0_seq1	Aspof_comp64369_c1_seq2	Aspof_comp49905_c0_seq2	Aspof_comp45865_c0_seq1	Aspof_comp31383_c0_seq1	Aspof_comp61687_c0_seq1	Aspof_comp44735_c0_seq1	Aspof_comp64760_c0_seq15	Aspof_comp53031_c0_seq2	Aspof_comp54813_c1_seq1	Aspof_comp44359_c0_seq2	0	Aspof_comp62743_c0_seq6	0	0	0	0	0	Aspof_comp61610_c0_seq12
Aspof_comp62156_c1_seq2	Aspof_comp71936_c0_seq1	Aspof_comp64374_c1_seq9	Aspof_comp49905_c1_seq1	Aspof_comp45879_c0_seq1	Aspof_comp31388_c0_seq1	Aspof_comp61705_c0_seq14	Aspof_comp44821_c0_seq1	Aspof_comp64760_c0_seq3	Aspof_comp53062_c0_seq1	Aspof_comp54813_c1_seq2	Aspof_comp44455_c0_seq2	0	Aspof_comp62760_c1_seq1	0	0	0	0	0	Aspof_comp61623_c2_seq3
Aspof_comp62171_c0_seq14	Aspof_comp72542_c0_seq1	Aspof_comp64415_c0_seq1	Aspof_comp49905_c2_seq1	Aspof_comp45879_c1_seq1	Aspof_comp314330_c0_seq1	Aspof_comp61713_c0_seq47	Aspof_comp44875_c0_seq1	Aspof_comp64760_c0_seq7	Aspof_comp53098_c1_seq1	Aspof_comp54832_c0_seq1	Aspof_comp44474_c1_seq1	0	Aspof_comp62767_c0_seq2	0	0	0	0	0	Aspof_comp61760_c1_seq1
Aspof_comp62178_c3_seq2	Aspof_comp73368_c0_seq1	Aspof_comp64419_c0_seq5	Aspof_comp49942_c0_seq1	Aspof_comp45916_c0_seq1	Aspof_comp31457_c0_seq1	Aspof_comp61760_c1_seq1	Aspof_comp44971_c0_seq1	Aspof_comp64765_c0_seq10	Aspof_comp53131_c2_seq3	Aspof_comp54832_c0_seq2	Aspof_comp445168_c0_seq1	0	Aspof_comp62879_c0_seq3	0	0	0	0	0	Aspof_comp61815_c0_seq2
Aspof_comp62184_c0_seq15	Aspof_comp73427_c0_seq1	Aspof_comp64433_c0_seq2	Aspof_comp49996_c0_seq1	Aspof_comp45917_c0_seq1	Aspof_comp31488_c0_seq1	Aspof_comp61792_c2_seq10	Aspof_comp450097_c0_seq1	Aspof_comp64774_c2_seq13	Aspof_comp53214_c0_seq1	Aspof_comp54856_c0_seq1	Aspof_comp44583_c0_seq1	0	Aspof_comp62917_c1_seq4	0	0	0	0	0	Aspof_comp61911_c0_seq15
Aspof_comp62209_c0_seq10	Aspof_comp76397_c0_seq1	Aspof_comp64450_c0_seq1	Aspof_comp50159_c0_seq1	Aspof_comp45922_c0_seq1	Aspof_comp31559_c0_seq1	Aspof_comp61805_c1_seq22	Aspof_comp45018_c0_seq1	Aspof_comp64795_c3_seq2	Aspof_comp53223_c0_seq1	Aspof_comp54895_c0_seq4	Aspof_comp44617_c1_seq1	0	Aspof_comp62946_c1_seq10	0	0	0	0	0	Aspof_comp61911_c0_seq19
Aspof_comp62209_c0_seq2	Aspof_comp76452_c0_seq1	Aspof_comp64463_c0_seq8	Aspof_comp50181_c0_seq1	Aspof_comp45925_c0_seq1	Aspof_comp315653_c0_seq1	Aspof_comp61879_c2_seq16	Aspof_comp45057_c0_seq1	Aspof_comp64828_c0_seq1	Aspof_comp53223_c1_seq1	Aspof_comp54911_c0_seq13	Aspof_comp44673_c1_seq1	0	Aspof_comp62946_c1_seq3	0	0	0	0	0	Aspof_comp61911_c0_seq22
Aspof_comp62242_c2_seq7	Aspof_comp81530_c0_seq1	Aspof_comp64484_c0_seq58	Aspof_comp50416_c0_seq1	Aspof_comp45957_c0_seq1	Aspof_comp31577_c0_seq1	Aspof_comp61882_c2_seq5	Aspof_comp45057_c1_seq1	Aspof_comp64828_c0_seq10	Aspof_comp53307_c1_seq1	Aspof_comp54934_c0_seq1	Aspof_comp44673_c1_seq2	0	Aspof_comp63008_c0_seq12	0	0	0	0	0	Aspof_comp61920_c1_seq1
Aspof_comp62306_c2_seq1	Aspof_comp83989_c0_seq1	Aspof_comp64534_c2_seq42	Aspof_comp50426_c1_seq1	Aspof_comp45958_c1_seq1	Aspof_comp31581_c0_seq1	Aspof_comp61919_c0_seq1	Aspof_comp45171_c0_seq1	Aspof_comp64828_c0_seq18	Aspof_comp53307_c1_seq2	Aspof_comp54944_c1_seq1	Aspof_comp44694_c0_seq1	0	Aspof_comp63008_c0_seq9	0	0	0	0	0	Aspof_comp61962_c2_seq1
Aspof_comp62317_c2_seq1	Aspof_comp84642_c0_seq1	Aspof_comp64544_c0_seq36	Aspof_comp50426_c1_seq2	Aspof_comp45960_c1_seq2	Aspof_comp31640_c0_seq1	Aspof_comp61930_c1_seq11	Aspof_comp45232_c0_seq2	Aspof_comp64828_c0_seq26	Aspof_comp53426_c0_seq6	Aspof_comp54944_c1_seq3	Aspof_comp44813_c0_seq1	0	Aspof_comp63082_c2_seq13	0	0	0	0	0	Aspof_comp61962_c2_seq2
Aspof_comp62322_c0_seq1	Aspof_comp89753_c0_seq1	Aspof_comp64544_c0_seq67	Aspof_comp50443_c0_seq1	Aspof_comp45965_c0_seq1	Aspof_comp31643_c0_seq1	Aspof_comp61930_c1_seq39	Aspof_comp45353_c0_seq1	Aspof_comp64828_c0_seq3	Aspof_comp53590_c0_seq1	Aspof_comp54982_c0_seq1	Aspof_comp44818_c0_seq2	0	Aspof_comp63082_c2_seq16	0	0	0	0	0	Aspof_comp62059_c1_seq5
Aspof_comp62337_c1_seq7	Aspof_comp90106_c0_seq1	Aspof_comp64560_c0_seq10	Aspof_comp50444_c0_seq1	Aspof_comp45976_c0_seq1	Aspof_comp316551_c0_seq1	Aspof_comp62122_c0_seq8	Aspof_comp45353_c0_seq2	Aspof_comp64828_c0_seq39	Aspof_comp53642_c0_seq2	Aspof_comp55009_c0_seq1	Aspof_comp44818_c0_seq3	0	Aspof_comp63082_c2_seq4	0	0	0	0	0	Aspof_comp62059_c2_seq1
Aspof_comp62377_c1_seq7	Aspof_comp95788_c0_seq1	Aspof_comp64560_c0_seq9	Aspof_comp50510_c0_seq1	Aspof_comp45985_c0_seq1	Aspof_comp31676_c0_seq1	Aspof_comp62132_c2_seq1	Aspof_comp45353_c0_seq3	Aspof_comp64828_c0_seq4	Aspof_comp53681_c0_seq1	Aspof_comp55022_c0_seq1	Aspof_comp44875_c0_seq1	0	Aspof_comp63281_c0_seq1	0	0	0	0	0	Aspof_comp62062_c0_seq2
Aspof_comp62404_c0_seq3	Aspof_comp99159_c0_seq1	Aspof_comp64564_c2_seq12	Aspof_comp50607_c0_seq1	Aspof_comp45988_c0_seq1	Aspof_comp316807_c0_seq1	Aspof_comp62165_c0_seq5	Aspof_comp45375_c0_seq2	Aspof_comp64828_c0_seq41	Aspof_comp53718_c0_seq1	Aspof_comp55064_c0_seq1	Aspof_comp44885_c0_seq1	0	Aspof_comp63313_c0_seq3	0	0	0	0	0	Aspof_comp62096_c1_seq2
Aspof_comp62404_c1_seq1	0	Aspof_comp64569_c2_seq2	Aspof_comp50607_c1_seq1	Aspof_comp46009_c0_seq1	Aspof_comp31684_c0_seq1	Aspof_comp62178_c3_seq2	Aspof_comp45388_c1_seq1	Aspof_comp64861_c0_seq9	Aspof_comp53718_c0_seq2	Aspof_comp55106_c0_seq3	Aspof_comp44908_c0_seq1	0	Aspof_comp63399_c0_seq1	0	0	0	0	0	Aspof_comp62097_c2_seq2
Aspof_comp62404_c1_seq2	0	Aspof_comp64601_c1_seq16	Aspof_comp50607_c2_seq1	Aspof_comp46009_c0_seq3	Aspof_comp31684_c0_seq2	Aspof_comp62184_c0_seq15	Aspof_comp45588_c0_seq1	Aspof_comp64897_c0_seq12	Aspof_comp53774_c0_seq2	Aspof_comp55113_c0_seq2	Aspof_comp44957_c0_seq2	0	Aspof_comp63463_c0_seq3	0	0	0	0	0	Aspof_comp62097_c2_seq4
Aspof_comp62436_c0_seq14	0	Aspof_comp64601_c1_seq2	Aspof_comp50630_c0_seq3	Aspof_comp46011_c1_seq2	Aspof_comp317198_c0_seq1	Aspof_comp62201_c0_seq2	Aspof_comp45596_c0_seq1	Aspof_comp64912_c1_seq1	Aspof_comp53801_c0_seq1	Aspof_comp55127_c0_seq3	Aspof_comp45018_c0_seq1	0	Aspof_comp63463_c0_seq39	0	0	0	0	0	Aspof_comp62149_c0_seq1
Aspof_comp62436_c0_seq6	0	Aspof_comp64601_c1_seq20	Aspof_comp50647_c0_seq1	Aspof_comp46017_c0_seq1	Aspof_comp317279_c0_seq1	Aspof_comp62219_c1_seq13	Aspof_comp45598_c0_seq1	Aspof_comp64946_c0_seq20	Aspof_comp53805_c0_seq18	Aspof_comp55127_c0_seq4	Aspof_comp451242_c0_seq1	0	Aspof_comp63476_c0_seq5	0	0	0	0	0	Aspof_comp62255_c2_seq44
Aspof_comp62504_c0_seq24	0	Aspof_comp64610_c0_seq3	Aspof_comp50647_c0_seq2	Aspof_comp46017_c0_seq2	Aspof_comp31775_c0_seq3	Aspof_comp62219_c1_seq6	Aspof_comp45655_c0_seq2	Aspof_comp64946_c1_seq1	Aspof_comp53820_c0_seq1	Aspof_comp55146_c0_seq2	Aspof_comp452015_c0_seq1	0	Aspof_comp63506_c0_seq14	0	0	0	0	0	Aspof_comp62255_c2_seq82
Aspof_comp62522_c1_seq7	0	Aspof_comp64699_c2_seq7	Aspof_comp50647_c0_seq3	Aspof_comp46017_c0_seq3	Aspof_comp31779_c0_seq1	Aspof_comp62220_c3_seq5	Aspof_comp45671_c0_seq1	Aspof_comp64987_c0_seq2	Aspof_comp53822_c0_seq1	Aspof_comp55245_c0_seq1	Aspof_comp45207_c0_seq1	0	Aspof_comp63524_c0_seq1	0	0	0	0	0	Aspof_comp62255_c2_seq83
Aspof_comp62627_c0_seq1	0	Aspof_comp64742_c1_seq9	Aspof_comp50662_c1_seq4	Aspof_comp46017_c0_seq4	Aspof_comp31786_c0_seq1	Aspof_comp62232_c1_seq15	Aspof_comp45687_c0_seq1	Aspof_comp65010_c1_seq3	Aspof_comp53884_c0_seq1	Aspof_comp55253_c0_seq1	Aspof_comp45229_c0_seq1	0	Aspof_comp63524_c0_seq2	0	0	0	0	0	Aspof_comp62306_c2_seq1
Aspof_comp62627_c2_seq1	0	Aspof_comp64787_c2_seq14	Aspof_comp50770_c1_seq3	Aspof_comp46031_c0_seq1	Aspof_comp31847_c0_seq1	Aspof_comp62232_c1_seq2	Aspof_comp45687_c1_seq1	Aspof_comp65030_c2_seq13	Aspof_comp53884_c1_seq1	Aspof_comp55253_c0_seq2	Aspof_comp45229_c0_seq2	0	Aspof_comp63532_c1_seq21	0	0	0	0	0	Aspof_comp62321_c0_seq10
Aspof_comp62631_c0_seq32	0	Aspof_comp64826_c0_seq2	Aspof_comp50832_c0_seq1	Aspof_comp46070_c0_seq1	Aspof_comp31847_c1_seq1	Aspof_comp62248_c0_seq1	Aspof_comp45737_c0_seq2	Aspof_comp65030_c2_seq9	Aspof_comp53884_c1_seq2	Aspof_comp55260_c0_seq2	Aspof_comp45291_c0_seq1	0	Aspof_comp63580_c1_seq2	0	0	0	0	0	Aspof_comp62321_c0_seq14
Aspof_comp62648_c0_seq1	0	Aspof_comp64861_c0_seq9	Aspof_comp50845_c0_seq1	Aspof_comp46081_c0_seq1	Aspof_comp31874_c0_seq1	Aspof_comp62248_c3_seq1	Aspof_comp45748_c0_seq1	Aspof_comp65030_c3_seq1	Aspof_comp53890_c0_seq1	Aspof_comp55269_c0_seq7	Aspof_comp45381_c0_seq1	0	Aspof_comp63615_c0_seq11	0	0	0	0	0	Aspof_comp62326_c2_seq7
Aspof_comp62648_c0_seq11	0	Aspof_comp64934_c0_seq4	Aspof_comp50862_c0_seq1	Aspof_comp46088_c0_seq1	Aspof_comp31882_c0_seq1	Aspof_comp62258_c1_seq4	Aspof_comp45832_c0_seq1	Aspof_comp65054_c1_seq13	Aspof_comp53914_c0_seq1	Aspof_comp55293_c0_seq1	Aspof_comp45388_c0_seq1	0	Aspof_comp63626_c2_seq1	0	0	0	0	0	Aspof_comp62336_c0_seq1
Aspof_comp62648_c0_seq12	0	Aspof_comp64967_c2_seq11	Aspof_comp50889_c0_seq1	Aspof_comp46108_c0_seq1	Aspof_comp31954_c0_seq1	Aspof_comp62276_c0_seq2	Aspof_comp45839_c0_seq1	Aspof_comp65097_c0_seq3	Aspof_comp53914_c0_seq2	Aspof_comp55303_c0_seq1	Aspof_comp45388_c1_seq1	0	Aspof_comp63725_c0_seq1	0	0	0	0	0	Aspof_comp62336_c0_seq4
Aspof_comp62679_c0_seq6	0	Aspof_comp64967_c2_seq3	Aspof_comp50889_c0_seq3	Aspof_comp46110_c0_seq1	Aspof_comp319807_c0_seq1	Aspof_comp62321_c0_seq7	Aspof_comp45863_c0_seq1	Aspof_comp65151_c0_seq18	Aspof_comp54099_c0_seq1	Aspof_comp55335_c0_seq11	Aspof_comp454070_c0_seq1	0	Aspof_comp63725_c0_seq17	0	0	0	0	0	Aspof_comp62336_c0_seq5
Aspof_comp62686_c0_seq1	0	Aspof_comp65042_c2_seq4	Aspof_comp50889_c0_seq4	Aspof_comp46116_c0_seq4	Aspof_comp32012_c1_seq1	Aspof_comp62357_c0_seq7	Aspof_comp45882_c0_seq2	Aspof_comp65178_c1_seq1	Aspof_comp54099_c1_seq1	Aspof_comp55377_c0_seq1	Aspof_comp45472_c0_seq1	0	Aspof_comp63836_c0_seq1	0	0	0	0	0	Aspof_comp62336_c0_seq6
Aspof_comp62688_c1_seq1	0	Aspof_comp65046_c1_seq29	Aspof_comp50967_c1_seq2	Aspof_comp46119_c0_seq1	Aspof_comp32023_c0_seq1	Aspof_comp62452_c0_seq2	Aspof_comp45953_c0_seq1	Aspof_comp65178_c1_seq2	Aspof_comp54104_c0_seq5	Aspof_comp55426_c0_seq2	Aspof_comp45506_c0_seq1	0	Aspof_comp63840_c2_seq18	0	0	0	0	0	Aspof_comp62412_c0_seq5
Aspof_comp62768_c1_seq24	0	Aspof_comp65047_c0_seq23	Aspof_comp50970_c1_seq1	Aspof_comp46119_c0_seq2	Aspof_comp32051_c0_seq1	Aspof_comp62452_c1_seq31	Aspof_comp45953_c0_seq2	Aspof_comp65181_c0_seq3	Aspof_comp54245_c0_seq1	Aspof_comp55479_c0_seq2	Aspof_comp45608_c0_seq1	0	Aspof_comp63840_c2_seq4	0	0	0	0	0	Aspof_comp62475_c3_seq2
Aspof_comp62794_c1_seq2	0	Aspof_comp65073_c4_seq40	Aspof_comp50970_c2_seq3	Aspof_comp46120_c0_seq1	Aspof_comp32060_c0_seq1	Aspof_comp62523_c1_seq9	Aspof_comp45983_c0_seq1	Aspof_comp65229_c0_seq26	Aspof_comp54245_c0_seq2	Aspof_comp55502_c0_seq3	Aspof_comp45610_c0_seq3	0	Aspof_comp63907_c0_seq3	0	0	0	0	0	Aspof_comp62563_c0_seq5
Aspof_comp62794_c1_seq4	0	Aspof_comp65075_c1_seq9	Aspof_comp51012_c0_seq3	Aspof_comp46126_c1_seq1	Aspof_comp32101_c0_seq1	Aspof_comp62535_c1_seq1	Aspof_comp46004_c0_seq1	Aspof_comp65250_c1_seq1	Aspof_comp543095_c0_seq1	Aspof_comp55548_c0_seq1	Aspof_comp45675_c0_seq1	0	Aspof_comp63934_c0_seq6	0	0	0	0	0	Aspof_comp62647_c0_seq11
Aspof_comp62839_c1_seq2	0	Aspof_comp65083_c7_seq1	Aspof_comp51040_c0_seq4	Aspof_comp46126_c2_seq1	Aspof_comp321118_c0_seq1	Aspof_comp62553_c0_seq4	Aspof_comp46004_c0_seq2	Aspof_comp65258_c2_seq10	Aspof_comp54326_c0_seq1	Aspof_comp55561_c1_seq7	Aspof_comp45736_c0_seq2	0	Aspof_comp64184_c1_seq2	0	0	0	0	0	Aspof_comp62647_c0_seq3
Aspof_comp62858_c4_seq10	0	Aspof_comp65090_c0_seq5	Aspof_comp51045_c0_seq1	Aspof_comp46126_c2_seq2	Aspof_comp32115_c0_seq1	Aspof_comp62576_c0_seq11	Aspof_comp46043_c0_seq1	Aspof_comp65258_c2_seq28	Aspof_comp54369_c0_seq1	Aspof_comp55609_c0_seq1	Aspof_comp45736_c1_seq1	0	Aspof_comp64219_c2_seq10	0	0	0	0	0	Aspof_comp62647_c0_seq4
Aspof_comp62861_c2_seq11	0	Aspof_comp65112_c1_seq2	Aspof_comp51045_c0_seq2	Aspof_comp46127_c0_seq1	Aspof_comp32132_c0_seq1	Aspof_comp62576_c0_seq20	Aspof_comp46096_c0_seq1	Aspof_comp65286_c0_seq26	Aspof_comp54369_c0_seq2	Aspof_comp55637_c1_seq1	Aspof_comp45737_c0_seq1	0	Aspof_comp64219_c2_seq12	0	0	0	0	0	Aspof_comp62647_c0_seq6
Aspof_comp62861_c2_seq9	0	Aspof_comp65142_c0_seq1	Aspof_comp51045_c0_seq3	Aspof_comp46127_c0_seq2	Aspof_comp321875_c0_seq1	Aspof_comp62590_c0_seq3	Aspof_comp46112_c0_seq1	Aspof_comp65286_c0_seq35	Aspof_comp54369_c1_seq1	Aspof_comp55649_c0_seq1	Aspof_comp45737_c0_seq2	0	Aspof_comp64219_c2_seq16	0	0	0	0	0	Aspof_comp62652_c3_seq13
Aspof_comp62903_c0_seq3	0	Aspof_comp65142_c1_seq5	Aspof_comp51045_c0_seq4	Aspof_comp46165_c0_seq1	Aspof_comp32213_c0_seq1	Aspof_comp62626_c1_seq17	Aspof_comp46206_c0_seq1	Aspof_comp65286_c0_seq42	Aspof_comp54400_c2_seq1	Aspof_comp55653_c1_seq1	Aspof_comp45761_c1_seq2	0	Aspof_comp64219_c2_seq2	0	0	0	0	0	Aspof_comp62789_c0_seq2
Aspof_comp62917_c2_seq12	0	Aspof_comp65160_c0_seq4	Aspof_comp51045_c0_seq5	Aspof_comp46178_c0_seq1	Aspof_comp32270_c0_seq1	Aspof_comp62631_c0_seq4	Aspof_comp46215_c0_seq1	Aspof_comp65286_c0_seq47	Aspof_comp54423_c0_seq1	Aspof_comp55654_c0_seq1	Aspof_comp45772_c0_seq1	0	Aspof_comp64219_c2_seq4	0	0	0	0	0	Aspof_comp62794_c1_seq2
Aspof_comp62967_c1_seq19	0	Aspof_comp65190_c0_seq25	Aspof_comp51045_c0_seq6	Aspof_comp46178_c0_seq3	Aspof_comp32270_c0_seq2	Aspof_comp62632_c2_seq1	Aspof_comp46241_c1_seq1	Aspof_comp65291_c0_seq7	Aspof_comp54423_c0_seq3	Aspof_comp55654_c0_seq3	Aspof_comp45783_c0_seq1	0	Aspof_comp64219_c2_seq6	0	0	0	0	0	Aspof_comp62794_c1_seq4
Aspof_comp62972_c0_seq9	0	Aspof_comp65198_c1_seq8	Aspof_comp51045_c0_seq7	Aspof_comp46195_c0_seq1	Aspof_comp32284_c0_seq1	Aspof_comp62638_c1_seq12	Aspof_comp46295_c1_seq1	Aspof_comp65293_c0_seq27	Aspof_comp54525_c0_seq1	Aspof_comp55657_c0_seq1	Aspof_comp45816_c0_seq1	0	Aspof_comp64219_c2_seq7	0	0	0	0	0	Aspof_comp62858_c0_seq11
Aspof_comp62983_c0_seq5	0	Aspof_comp65212_c0_seq12	Aspof_comp51168_c0_seq1	Aspof_comp46227_c0_seq1	Aspof_comp32317_c0_seq1	Aspof_comp62638_c1_seq4	Aspof_comp46319_c0_seq1	Aspof_comp65320_c2_seq10	Aspof_comp54525_c1_seq1	Aspof_comp55657_c0_seq2	Aspof_comp45865_c0_seq1	0	Aspof_comp64219_c2_seq8	0	0	0	0	0	Aspof_comp62891_c3_seq1
Aspof_comp63009_c4_seq10	0	Aspof_comp65230_c1_seq21	Aspof_comp51181_c0_seq1	Aspof_comp46231_c0_seq1	Aspof_comp32327_c0_seq1	Aspof_comp62673_c1_seq3	Aspof_comp46330_c0_seq1	Aspof_comp65320_c2_seq7	Aspof_comp54525_c2_seq1	Aspof_comp55657_c0_seq3	Aspof_comp45870_c1_seq1	0	Aspof_comp64371_c0_seq1	0	0	0	0	0	Aspof_comp62891_c3_seq2
Aspof_comp63009_c4_seq19	0	Aspof_comp65230_c1_seq9	Aspof_comp51246_c1_seq1	Aspof_comp46249_c0_seq1	Aspof_comp323300_c0_seq1	Aspof_comp62689_c1_seq21	Aspof_comp46364_c0_seq1	Aspof_comp65328_c2_seq16	Aspof_comp54558_c0_seq3	Aspof_comp55674_c1_seq1	Aspof_comp45881_c0_seq1	0	Aspof_comp64371_c0_seq2	0	0	0	0	0	Aspof_comp62891_c3_seq5
Aspof_comp63009_c4_seq9	0	Aspof_comp65252_c0_seq4	Aspof_comp51268_c0_seq1	Aspof_comp46249_c0_seq2	Aspof_comp32332_c0_seq1	Aspof_comp62761_c0_seq27	Aspof_comp46376_c0_seq1	Aspof_comp65441_c4_seq12	Aspof_comp54561_c0_seq2	Aspof_comp55677_c1_seq1	Aspof_comp45899_c0_seq1	0	Aspof_comp64517_c0_seq12	0	0	0	0	0	Aspof_comp62946_c1_seq1
Aspof_comp63016_c0_seq13	0	Aspof_comp65252_c0_seq5	Aspof_comp51268_c0_seq2	Aspof_comp46250_c0_seq1	Aspof_comp32332_c0_seq2	Aspof_comp62767_c0_seq4	Aspof_comp46376_c1_seq1	Aspof_comp65441_c4_seq13	Aspof_comp54620_c0_seq1	Aspof_comp55687_c1_seq2	Aspof_comp45947_c0_seq2	0	Aspof_comp64547_c2_seq1	0	0	0	0	0	Aspof_comp62946_c1_seq10
Aspof_comp63026_c0_seq39	0	Aspof_comp65252_c0_seq6	Aspof_comp51326_c0_seq1	Aspof_comp46276_c1_seq1	Aspof_comp32332_c1_seq1	Aspof_comp62778_c0_seq1	Aspof_comp46409_c0_seq1	Aspof_comp65441_c4_seq14	Aspof_comp54620_c1_seq1	Aspof_comp55794_c0_seq1	Aspof_comp45963_c0_seq1	0	Aspof_comp64574_c1_seq10	0	0	0	0	0	Aspof_comp62946_c1_seq11
Aspof_comp63064_c2_seq12	0	Aspof_comp65258_c2_seq10	Aspof_comp51357_c0_seq1	Aspof_comp46292_c0_seq1	Aspof_comp32412_c0_seq1	Aspof_comp62794_c1_seq13	Aspof_comp46424_c0_seq1	Aspof_comp65441_c4_seq16	Aspof_comp54620_c2_seq2	Aspof_comp55831_c0_seq1	Aspof_comp45971_c0_seq1	0	Aspof_comp64574_c1_seq14	0	0	0	0	0	Aspof_comp62946_c1_seq12
Aspof_comp63064_c2_seq4	0	Aspof_comp65258_c2_seq28	Aspof_comp51370_c1_seq1	Aspof_comp46302_c0_seq1	Aspof_comp324199_c0_seq1	Aspof_comp62794_c1_seq4	Aspof_comp46557_c0_seq1	Aspof_comp65441_c4_seq3	Aspof_comp54659_c0_seq3	Aspof_comp55831_c0_seq2	Aspof_comp45983_c0_seq1	0	Aspof_comp64574_c1_seq2	0	0	0	0	0	Aspof_comp62946_c1_seq5
Aspof_comp63073_c0_seq37	0	Aspof_comp65271_c0_seq6	Aspof_comp51389_c0_seq1	Aspof_comp46329_c0_seq1	Aspof_comp32480_c0_seq1	Aspof_comp62851_c0_seq3	Aspof_comp46557_c1_seq1	Aspof_comp65441_c4_seq5	Aspof_comp54697_c1_seq1	Aspof_comp55831_c1_seq1	Aspof_comp45988_c0_seq1	0	Aspof_comp64591_c4_seq1	0	0	0	0	0	Aspof_comp62946_c1_seq7
Aspof_comp63129_c0_seq1	0	Aspof_comp65271_c0_seq8	Aspof_comp51389_c0_seq2	Aspof_comp46329_c1_seq2	Aspof_comp32522_c0_seq1	Aspof_comp62853_c2_seq13	Aspof_comp46565_c0_seq1	Aspof_comp65441_c4_seq6	Aspof_comp54730_c0_seq1	Aspof_comp55841_c0_seq1	Aspof_comp46009_c0_seq1	0	Aspof_comp64669_c1_seq5	0	0	0	0	0	Aspof_comp62946_c1_seq8
Aspof_comp63142_c0_seq2	0	Aspof_comp65279_c0_seq8	Aspof_comp51391_c0_seq2	Aspof_comp46338_c0_seq1	Aspof_comp32542_c0_seq1	Aspof_comp62858_c0_seq10	Aspof_comp46608_c0_seq1	Aspof_comp65441_c4_seq9	Aspof_comp54730_c0_seq2	Aspof_comp55841_c0_seq2	Aspof_comp46011_c1_seq2	0	Aspof_comp64759_c5_seq11	0	0	0	0	0	Aspof_comp62946_c1_seq9
Aspof_comp63147_c1_seq5	0	Aspof_comp65293_c0_seq27	Aspof_comp51391_c0_seq3	Aspof_comp46363_c0_seq2	Aspof_comp32574_c0_seq1	Aspof_comp62858_c0_seq9	Aspof_comp46698_c0_seq1	Aspof_comp65444_c5_seq2	Aspof_comp54730_c0_seq3	Aspof_comp55867_c0_seq4	Aspof_comp46019_c0_seq1	0	Aspof_comp64759_c5_seq18	0	0	0	0	0	Aspof_comp63082_c2_seq13
Aspof_comp63176_c2_seq4	0	Aspof_comp65369_c0_seq1	Aspof_comp51391_c0_seq4	Aspof_comp4644_c0_seq1	Aspof_comp326095_c0_seq1	Aspof_comp62861_c2_seq11	Aspof_comp46723_c1_seq1	Aspof_comp65450_c1_seq2	Aspof_comp54731_c0_seq1	Aspof_comp55918_c0_seq2	Aspof_comp46027_c1_seq1	0	Aspof_comp64759_c5_seq24	0	0	0	0	0	Aspof_comp63082_c2_seq16
Aspof_comp63188_c0_seq24	0	Aspof_comp65376_c4_seq6	Aspof_comp51391_c0_seq5	Aspof_comp46455_c0_seq1	Aspof_comp32616_c0_seq1	Aspof_comp62890_c0_seq1	Aspof_comp46723_c2_seq1	Aspof_comp65450_c1_seq8	Aspof_comp54731_c0_seq2	Aspof_comp55932_c0_seq1	Aspof_comp46035_c0_seq1	0	Aspof_comp64759_c5_seq9	0	0	0	0	0	Aspof_comp63082_c2_seq2
Aspof_comp63273_c3_seq2	0	Aspof_comp65450_c1_seq9	Aspof_comp51423_c0_seq1	Aspof_comp46455_c1_seq1	Aspof_comp326492_c0_seq1	Aspof_comp62923_c0_seq8	Aspof_comp46750_c0_seq1	Aspof_comp65450_c1_seq9	Aspof_comp54763_c0_seq3	Aspof_comp55938_c0_seq2	Aspof_comp46036_c0_seq1	0	Aspof_comp64766_c0_seq20	0	0	0	0	0	Aspof_comp63082_c2_seq8
Aspof_comp63303_c1_seq11	0	Aspof_comp65454_c1_seq2	Aspof_comp51438_c0_seq1	Aspof_comp46467_c0_seq1	Aspof_comp32675_c0_seq1	Aspof_comp62931_c0_seq13	Aspof_comp46788_c0_seq1	Aspof_comp65453_c2_seq3	Aspof_comp54773_c0_seq4	Aspof_comp55979_c0_seq1	Aspof_comp46046_c0_seq1	0	Aspof_comp64814_c0_seq12	0	0	0	0	0	Aspof_comp63101_c1_seq5
Aspof_comp63334_c1_seq2	0	Aspof_comp65455_c1_seq1	Aspof_comp51521_c0_seq1	Aspof_comp46564_c0_seq1	Aspof_comp32679_c0_seq1	Aspof_comp62933_c1_seq5	Aspof_comp46788_c0_seq2	Aspof_comp65454_c1_seq2	Aspof_comp54832_c0_seq1	Aspof_comp55979_c0_seq2	Aspof_comp46112_c0_seq1	0	Aspof_comp64814_c0_seq17	0	0	0	0	0	Aspof_comp63144_c0_seq1
Aspof_comp63339_c1_seq16	0	Aspof_comp65455_c1_seq2	Aspof_comp51521_c1_seq2	Aspof_comp46579_c0_seq1	Aspof_comp32679_c1_seq1	Aspof_comp62935_c3_seq8	Aspof_comp46817_c0_seq1	Aspof_comp65537_c2_seq2	Aspof_comp54832_c0_seq2	Aspof_comp56028_c0_seq3	Aspof_comp46129_c0_seq2	0	Aspof_comp64882_c1_seq1	0	0	0	0	0	Aspof_comp63259_c0_seq1
Aspof_comp63355_c1_seq11	0	Aspof_comp65474_c0_seq9	Aspof_comp51532_c0_seq1	Aspof_comp46612_c1_seq1	Aspof_comp32689_c0_seq2	Aspof_comp62976_c1_seq14	Aspof_comp46966_c0_seq1	Aspof_comp65539_c2_seq8	Aspof_comp54858_c0_seq3	Aspof_comp56067_c0_seq2	Aspof_comp46129_c0_seq3	0	Aspof_comp64963_c2_seq18	0	0	0	0	0	Aspof_comp63259_c1_seq1
Aspof_comp63382_c0_seq8	0	Aspof_comp65503_c0_seq22	Aspof_comp51537_c0_seq2	Aspof_comp46612_c1_seq2	Aspof_comp32690_c0_seq1	Aspof_comp62976_c1_seq5	Aspof_comp46991_c1_seq1	Aspof_comp65579_c1_seq1	Aspof_comp54871_c1_seq2	Aspof_comp56081_c0_seq1	Aspof_comp46155_c0_seq1	0	Aspof_comp65060_c0_seq1	0	0	0	0	0	Aspof_comp63311_c0_seq5
Aspof_comp63383_c2_seq1	0	Aspof_comp65562_c1_seq11	Aspof_comp51571_c0_seq1	Aspof_comp46669_c0_seq1	Aspof_comp327220_c0_seq1	Aspof_comp62982_c0_seq5	Aspof_comp46991_c2_seq1	Aspof_comp65606_c5_seq1	Aspof_comp54871_c1_seq3	Aspof_comp56127_c0_seq1	Aspof_comp46166_c0_seq1	0	Aspof_comp65105_c0_seq6	0	0	0	0	0	Aspof_comp63311_c0_seq7
Aspof_comp63406_c0_seq2	0	Aspof_comp65569_c0_seq1	Aspof_comp51792_c0_seq1	Aspof_comp46815_c0_seq1	Aspof_comp327492_c0_seq1	Aspof_comp63016_c0_seq13	Aspof_comp47034_c0_seq1	Aspof_comp65663_c0_seq1	Aspof_comp54871_c1_seq4	Aspof_comp56147_c0_seq1	Aspof_comp46172_c0_seq1	0	Aspof_comp65133_c0_seq11	0	0	0	0	0	Aspof_comp63339_c1_seq3
Aspof_comp63438_c1_seq10	0	Aspof_comp65569_c0_seq14	Aspof_comp51792_c1_seq1	Aspof_comp46838_c0_seq1	Aspof_comp32778_c0_seq1	Aspof_comp63048_c1_seq5	Aspof_comp47187_c0_seq1	Aspof_comp65667_c0_seq13	Aspof_comp54916_c1_seq1	Aspof_comp56174_c1_seq9	Aspof_comp461784_c0_seq1	0	Aspof_comp65133_c0_seq8	0	0	0	0	0	Aspof_comp63382_c0_seq8
Aspof_comp63438_c1_seq19	0	Aspof_comp65569_c0_seq15	Aspof_comp51940_c0_seq3	Aspof_comp46838_c0_seq2	Aspof_comp32780_c0_seq1	Aspof_comp63062_c1_seq1	Aspof_comp47187_c0_seq2	Aspof_comp65672_c0_seq11	Aspof_comp54916_c1_seq2	Aspof_comp56198_c0_seq1	Aspof_comp46196_c0_seq1	0	Aspof_comp65204_c2_seq7	0	0	0	0	0	Aspof_comp63382_c0_seq9
Aspof_comp63438_c1_seq29	0	Aspof_comp65569_c0_seq4	Aspof_comp51940_c0_seq5	Aspof_comp46838_c0_seq3	Aspof_comp32780_c1_seq1	Aspof_comp63062_c1_seq19	Aspof_comp47187_c0_seq3	Aspof_comp65672_c0_seq26	Aspof_comp54916_c1_seq3	Aspof_comp56198_c0_seq2	Aspof_comp46206_c0_seq1	0	Aspof_comp65333_c0_seq1	0	0	0	0	0	Aspof_comp63422_c1_seq29
Aspof_comp63463_c0_seq3	0	Aspof_comp65573_c4_seq9	Aspof_comp51940_c0_seq7	Aspof_comp46838_c0_seq4	Aspof_comp32811_c0_seq1	Aspof_comp63084_c1_seq2	Aspof_comp47187_c0_seq4	Aspof_comp65673_c1_seq6	Aspof_comp54916_c1_seq4	Aspof_comp56231_c0_seq1	Aspof_comp46305_c0_seq1	0	Aspof_comp65333_c0_seq14	0	0	0	0	0	Aspof_comp63422_c1_seq8
Aspof_comp63463_c0_seq39	0	Aspof_comp65609_c1_seq5	Aspof_comp51940_c0_seq8	Aspof_comp46858_c1_seq1	Aspof_comp32880_c0_seq1	Aspof_comp63089_c0_seq1	Aspof_comp47187_c0_seq5	Aspof_comp65677_c1_seq16	Aspof_comp54916_c1_seq5	Aspof_comp56231_c0_seq2	Aspof_comp46305_c0_seq2	0	Aspof_comp65333_c0_seq15	0	0	0	0	0	Aspof_comp63463_c0_seq3
Aspof_comp63476_c0_seq5	0	Aspof_comp65652_c1_seq8	Aspof_comp51948_c0_seq1	Aspof_comp46858_c1_seq5	Aspof_comp3289_c0_seq1	Aspof_comp63089_c0_seq12	Aspof_comp47233_c0_seq1	Aspof_comp65690_c0_seq1	Aspof_comp54916_c1_seq6	Aspof_comp56264_c0_seq2	Aspof_comp46330_c0_seq1	0	Aspof_comp65333_c0_seq8	0	0	0	0	0	Aspof_comp63463_c0_seq39
Aspof_comp63521_c2_seq17	0	Aspof_comp65663_c0_seq6	Aspof_comp51980_c0_seq1	Aspof_comp46893_c0_seq1	Aspof_comp3289_c0_seq2	Aspof_comp63096_c1_seq1	Aspof_comp47233_c0_seq2	Aspof_comp65707_c4_seq18	Aspof_comp54916_c2_seq1	Aspof_comp56268_c1_seq1	Aspof_comp46368_c0_seq1	0	Aspof_comp65380_c0_seq37	0	0	0	0	0	Aspof_comp63489_c2_seq12
Aspof_comp63581_c1_seq1	0	Aspof_comp65665_c1_seq5	Aspof_comp51980_c0_seq2	Aspof_comp46893_c0_seq2	Aspof_comp32921_c0_seq1	Aspof_comp63096_c1_seq3	Aspof_comp47253_c0_seq1	Aspof_comp65707_c4_seq38	Aspof_comp54955_c0_seq1	Aspof_comp56348_c2_seq9	Aspof_comp46470_c0_seq2	0	Aspof_comp65380_c0_seq40	0	0	0	0	0	Aspof_comp63493_c0_seq52
Aspof_comp63592_c0_seq3	0	Aspof_comp65672_c0_seq11	Aspof_comp51980_c0_seq3	Aspof_comp46893_c0_seq3	Aspof_comp32958_c0_seq2	Aspof_comp63110_c3_seq7	Aspof_comp47278_c0_seq1	Aspof_comp65707_c4_seq51	Aspof_comp54955_c0_seq2	Aspof_comp56361_c1_seq2	Aspof_comp46470_c0_seq3	0	Aspof_comp65385_c1_seq1	0	0	0	0	0	Aspof_comp63500_c3_seq3
Aspof_comp63615_c0_seq11	0	Aspof_comp65677_c1_seq16	Aspof_comp51980_c0_seq4	Aspof_comp46893_c0_seq4	Aspof_comp32958_c1_seq1	Aspof_comp63115_c0_seq6	Aspof_comp473669_c0_seq1	Aspof_comp65713_c0_seq11	Aspof_comp55009_c0_seq2	Aspof_comp56384_c0_seq3	Aspof_comp465042_c0_seq1	0	Aspof_comp65385_c1_seq10	0	0	0	0	0	Aspof_comp63659_c0_seq1
Aspof_comp63650_c0_seq17	0	Aspof_comp65691_c1_seq6	Aspof_comp51980_c0_seq5	Aspof_comp46893_c0_seq5	Aspof_comp32986_c0_seq1	Aspof_comp63147_c1_seq12	Aspof_comp47529_c1_seq1	Aspof_comp65771_c2_seq85	Aspof_comp55020_c0_seq1	Aspof_comp56386_c0_seq2	Aspof_comp46538_c1_seq1	0	Aspof_comp65385_c1_seq12	0	0	0	0	0	Aspof_comp63659_c0_seq3
Aspof_comp63654_c1_seq3	0	Aspof_comp65707_c4_seq18	Aspof_comp51998_c0_seq2	Aspof_comp46893_c0_seq6	Aspof_comp33024_c0_seq1	Aspof_comp63147_c1_seq5	Aspof_comp47686_c0_seq1	Aspof_comp65771_c2_seq86	Aspof_comp55020_c1_seq3	Aspof_comp56395_c1_seq2	Aspof_comp46564_c0_seq1	0	Aspof_comp65385_c1_seq16	0	0	0	0	0	Aspof_comp63659_c0_seq4
Aspof_comp63700_c1_seq37	0	Aspof_comp65729_c1_seq66	Aspof_comp52017_c0_seq4	Aspof_comp46893_c0_seq7	Aspof_comp330287_c0_seq1	Aspof_comp63172_c1_seq1	Aspof_comp47722_c0_seq1	Aspof_comp65780_c0_seq21	Aspof_comp55020_c2_seq4	Aspof_comp56410_c1_seq1	Aspof_comp46583_c0_seq1	0	Aspof_comp65385_c1_seq4	0	0	0	0	0	Aspof_comp63659_c7_seq3
Aspof_comp63727_c0_seq3	0	Aspof_comp65769_c0_seq17	Aspof_comp52048_c0_seq1	Aspof_comp46893_c0_seq8	Aspof_comp33130_c0_seq1	Aspof_comp63177_c0_seq28	Aspof_comp47722_c0_seq3	Aspof_comp65841_c0_seq2	Aspof_comp55035_c0_seq2	Aspof_comp56430_c0_seq2	Aspof_comp46583_c0_seq2	0	Aspof_comp65403_c1_seq34	0	0	0	0	0	Aspof_comp63659_c7_seq7
Aspof_comp63779_c1_seq1	0	Aspof_comp65777_c3_seq6	Aspof_comp52048_c0_seq2	Aspof_comp46951_c0_seq1	Aspof_comp33153_c0_seq1	Aspof_comp63193_c0_seq5	Aspof_comp47787_c0_seq1	Aspof_comp65858_c0_seq30	Aspof_comp55069_c0_seq1	Aspof_comp56433_c2_seq2	Aspof_comp46614_c0_seq1	0	Aspof_comp65480_c0_seq1	0	0	0	0	0	Aspof_comp63701_c2_seq1
Aspof_comp63779_c2_seq1	0	Aspof_comp65828_c0_seq1	Aspof_comp52048_c0_seq3	Aspof_comp46997_c0_seq1	Aspof_comp33169_c0_seq1	Aspof_comp63206_c2_seq5	Aspof_comp47787_c0_seq2	Aspof_comp65909_c0_seq1	Aspof_comp55069_c0_seq2	Aspof_comp56462_c1_seq1	Aspof_comp46644_c0_seq1	0	Aspof_comp65513_c0_seq63	0	0	0	0	0	Aspof_comp63714_c0_seq5
Aspof_comp63779_c3_seq29	0	Aspof_comp65833_c0_seq17	Aspof_comp52213_c0_seq1	Aspof_comp47119_c0_seq2	Aspof_comp331735_c0_seq1	Aspof_comp63222_c2_seq19	Aspof_comp47830_c0_seq1	Aspof_comp65909_c0_seq17	Aspof_comp551533_c0_seq1	Aspof_comp56470_c0_seq1	Aspof_comp46644_c1_seq1	0	Aspof_comp65523_c1_seq4	0	0	0	0	0	Aspof_comp63719_c1_seq11
Aspof_comp63779_c3_seq4	0	Aspof_comp65841_c0_seq21	Aspof_comp52239_c0_seq1	Aspof_comp47127_c0_seq2	Aspof_comp3318_c0_seq1	Aspof_comp63222_c2_seq2	Aspof_comp47880_c1_seq1	Aspof_comp65909_c0_seq4	Aspof_comp55156_c0_seq5	Aspof_comp56470_c0_seq2	Aspof_comp46676_c0_seq1	0	Aspof_comp65523_c1_seq7	0	0	0	0	0	Aspof_comp63725_c0_seq1
Aspof_comp63840_c2_seq8	0	Aspof_comp65860_c0_seq1	Aspof_comp52239_c1_seq1	Aspof_comp47202_c0_seq2	Aspof_comp33208_c0_seq1	Aspof_comp63256_c2_seq1	Aspof_comp48042_c0_seq1	Aspof_comp65939_c2_seq10	Aspof_comp55198_c0_seq1	Aspof_comp56480_c0_seq2	Aspof_comp46676_c1_seq1	0	Aspof_comp65563_c1_seq3	0	0	0	0	0	Aspof_comp63725_c0_seq17
Aspof_comp63861_c0_seq17	0	Aspof_comp65860_c0_seq2	Aspof_comp52274_c2_seq1	Aspof_comp47255_c0_seq1	Aspof_comp33269_c0_seq1	Aspof_comp63266_c0_seq2	Aspof_comp48053_c0_seq1	Aspof_comp65939_c2_seq2	Aspof_comp55198_c0_seq2	Aspof_comp56484_c0_seq2	Aspof_comp46683_c0_seq1	0	Aspof_comp65580_c1_seq3	0	0	0	0	0	Aspof_comp63781_c1_seq8
Aspof_comp63886_c0_seq1	0	Aspof_comp65860_c0_seq3	Aspof_comp52301_c0_seq1	Aspof_comp47255_c0_seq2	Aspof_comp33269_c0_seq2	Aspof_comp63273_c3_seq13	Aspof_comp48053_c1_seq2	Aspof_comp66004_c0_seq1	Aspof_comp55214_c0_seq4	Aspof_comp56493_c1_seq4	Aspof_comp46683_c1_seq1	0	Aspof_comp65589_c1_seq14	0	0	0	0	0	Aspof_comp63802_c0_seq12
Aspof_comp63886_c0_seq7	0	Aspof_comp65860_c1_seq1	Aspof_comp52301_c1_seq1	Aspof_comp47284_c0_seq1	Aspof_comp33330_c0_seq3	Aspof_comp63284_c0_seq5	Aspof_comp481429_c0_seq1	Aspof_comp66009_c1_seq16	Aspof_comp55311_c0_seq1	Aspof_comp56573_c0_seq3	Aspof_comp46683_c1_seq2	0	Aspof_comp65622_c2_seq4	0	0	0	0	0	Aspof_comp63830_c0_seq25
Aspof_comp63886_c0_seq8	0	Aspof_comp65860_c1_seq2	Aspof_comp52301_c1_seq2	Aspof_comp47284_c0_seq2	Aspof_comp33330_c0_seq4	Aspof_comp63284_c0_seq7	Aspof_comp48153_c0_seq2	Aspof_comp66068_c0_seq21	Aspof_comp55311_c0_seq2	Aspof_comp56600_c0_seq4	Aspof_comp46793_c0_seq1	0	Aspof_comp65646_c1_seq2	0	0	0	0	0	Aspof_comp63934_c0_seq2
Aspof_comp63909_c1_seq5	0	Aspof_comp65860_c1_seq3	Aspof_comp52391_c0_seq1	Aspof_comp47284_c0_seq3	Aspof_comp33331_c0_seq1	Aspof_comp63293_c0_seq22	Aspof_comp48191_c0_seq1	Aspof_comp66075_c0_seq15	Aspof_comp55343_c0_seq1	Aspof_comp56623_c0_seq2	Aspof_comp46824_c0_seq3	0	Aspof_comp65646_c1_seq3	0	0	0	0	0	Aspof_comp63934_c0_seq4
Aspof_comp63970_c0_seq8	0	Aspof_comp65860_c1_seq4	Aspof_comp52437_c0_seq1	Aspof_comp47316_c0_seq1	Aspof_comp33436_c0_seq1	Aspof_comp63363_c1_seq1	Aspof_comp48201_c0_seq1	Aspof_comp66075_c0_seq28	Aspof_comp55343_c0_seq2	Aspof_comp56623_c0_seq3	Aspof_comp46835_c0_seq1	0	Aspof_comp65646_c1_seq4	0	0	0	0	0	Aspof_comp63934_c0_seq6
Aspof_comp63980_c2_seq9	0	Aspof_comp65860_c1_seq5	Aspof_comp52632_c0_seq1	Aspof_comp47342_c0_seq1	Aspof_comp334576_c0_seq1	Aspof_comp63363_c1_seq12	Aspof_comp48201_c0_seq2	Aspof_comp66075_c0_seq36	Aspof_comp55396_c0_seq1	Aspof_comp56623_c0_seq4	Aspof_comp469422_c0_seq1	0	Aspof_comp65672_c0_seq26	0	0	0	0	0	Aspof_comp63934_c0_seq9
Aspof_comp64025_c0_seq5	0	Aspof_comp65875_c0_seq1	Aspof_comp52638_c0_seq1	Aspof_comp47342_c0_seq2	Aspof_comp33465_c0_seq1	Aspof_comp63364_c3_seq16	Aspof_comp48273_c0_seq1	Aspof_comp66075_c0_seq44	Aspof_comp55508_c0_seq1	Aspof_comp56646_c3_seq4	Aspof_comp46979_c0_seq1	0	Aspof_comp65984_c2_seq13	0	0	0	0	0	Aspof_comp63936_c1_seq3
Aspof_comp64053_c1_seq5	0	Aspof_comp65883_c2_seq1	Aspof_comp526555_c0_seq1	Aspof_comp47342_c1_seq1	Aspof_comp334673_c0_seq1	Aspof_comp63392_c3_seq12	Aspof_comp48301_c0_seq1	Aspof_comp66075_c0_seq8	Aspof_comp55598_c0_seq1	Aspof_comp56646_c4_seq1	Aspof_comp46991_c0_seq1	0	Aspof_comp66068_c0_seq3	0	0	0	0	0	Aspof_comp63991_c1_seq6
Aspof_comp64064_c0_seq16	0	Aspof_comp65926_c1_seq1	Aspof_comp52766_c1_seq1	Aspof_comp47343_c0_seq1	Aspof_comp33475_c0_seq1	Aspof_comp63392_c3_seq8	Aspof_comp48421_c0_seq1	Aspof_comp66084_c0_seq1	Aspof_comp55598_c0_seq2	Aspof_comp56669_c1_seq15	Aspof_comp46993_c0_seq2	0	Aspof_comp66077_c0_seq21	0	0	0	0	0	Aspof_comp64059_c3_seq1
Aspof_comp64109_c0_seq3	0	Aspof_comp65931_c0_seq1	Aspof_comp52940_c0_seq1	Aspof_comp47401_c0_seq1	Aspof_comp334864_c0_seq1	Aspof_comp63397_c0_seq6	Aspof_comp48467_c0_seq1	Aspof_comp66121_c0_seq10	Aspof_comp55602_c0_seq1	Aspof_comp56669_c1_seq19	Aspof_comp47032_c0_seq1	0	Aspof_comp66171_c0_seq1	0	0	0	0	0	Aspof_comp64302_c1_seq1
Aspof_comp64109_c0_seq4	0	Aspof_comp65931_c0_seq2	Aspof_comp52944_c0_seq1	Aspof_comp47401_c0_seq2	Aspof_comp33524_c0_seq1	Aspof_comp63404_c1_seq1	Aspof_comp48535_c0_seq3	Aspof_comp66121_c0_seq9	Aspof_comp55616_c0_seq1	Aspof_comp56669_c1_seq3	Aspof_comp47034_c0_seq1	0	Aspof_comp66531_c0_seq1	0	0	0	0	0	Aspof_comp64318_c5_seq13
Aspof_comp64174_c0_seq25	0	Aspof_comp65931_c0_seq3	Aspof_comp52944_c0_seq2	Aspof_comp47426_c0_seq1	Aspof_comp33539_c0_seq1	Aspof_comp63404_c2_seq23	Aspof_comp48567_c0_seq1	Aspof_comp66154_c0_seq2	Aspof_comp55616_c0_seq2	Aspof_comp56669_c1_seq9	Aspof_comp470796_c0_seq1	0	Aspof_comp66761_c0_seq1	0	0	0	0	0	Aspof_comp64318_c5_seq2
Aspof_comp64267_c0_seq12	0	Aspof_comp65931_c0_seq4	Aspof_comp52944_c0_seq3	Aspof_comp47437_c0_seq1	Aspof_comp33540_c0_seq1	Aspof_comp63404_c2_seq24	Aspof_comp48590_c0_seq1	Aspof_comp66171_c0_seq1	Aspof_comp55616_c0_seq3	Aspof_comp56675_c0_seq9	Aspof_comp47154_c0_seq3	0	Aspof_comp67840_c0_seq1	0	0	0	0	0	Aspof_comp64318_c5_seq4
Aspof_comp64270_c0_seq12	0	Aspof_comp65931_c0_seq5	Aspof_comp52968_c0_seq2	Aspof_comp47441_c0_seq1	Aspof_comp33545_c0_seq2	Aspof_comp63404_c2_seq40	Aspof_comp48615_c0_seq1	Aspof_comp66584_c0_seq1	Aspof_comp55616_c0_seq6	Aspof_comp56678_c0_seq1	Aspof_comp47284_c0_seq1	0	Aspof_comp67960_c0_seq1	0	0	0	0	0	Aspof_comp64318_c5_seq5
Aspof_comp64274_c0_seq6	0	Aspof_comp65931_c0_seq7	Aspof_comp52968_c0_seq7	Aspof_comp474492_c0_seq1	Aspof_comp33577_c0_seq1	Aspof_comp63404_c2_seq51	Aspof_comp48674_c0_seq1	Aspof_comp67826_c0_seq1	Aspof_comp55616_c0_seq7	Aspof_comp56687_c0_seq1	Aspof_comp47284_c0_seq2	0	Aspof_comp68121_c0_seq1	0	0	0	0	0	Aspof_comp64329_c1_seq1
Aspof_comp64281_c1_seq20	0	Aspof_comp65931_c0_seq9	Aspof_comp52974_c0_seq2	Aspof_comp47471_c0_seq1	Aspof_comp335899_c0_seq1	Aspof_comp63404_c2_seq9	Aspof_comp48675_c0_seq1	Aspof_comp67840_c0_seq1	Aspof_comp55616_c0_seq9	Aspof_comp56726_c2_seq13	Aspof_comp47299_c0_seq1	0	Aspof_comp68138_c0_seq1	0	0	0	0	0	Aspof_comp64329_c3_seq5
Aspof_comp64286_c0_seq38	0	Aspof_comp65938_c1_seq38	Aspof_comp52977_c0_seq1	Aspof_comp47480_c0_seq1	Aspof_comp33603_c0_seq1	Aspof_comp63424_c0_seq3	Aspof_comp48690_c0_seq1	Aspof_comp68233_c0_seq1	Aspof_comp55650_c1_seq1	Aspof_comp56726_c2_seq14	Aspof_comp47299_c1_seq1	0	Aspof_comp68455_c0_seq1	0	0	0	0	0	Aspof_comp64329_c3_seq6
Aspof_comp64333_c0_seq5	0	Aspof_comp65975_c0_seq1	Aspof_comp52977_c0_seq2	Aspof_comp47550_c0_seq1	Aspof_comp33619_c0_seq2	Aspof_comp63438_c1_seq18	Aspof_comp48690_c0_seq2	Aspof_comp68266_c0_seq1	Aspof_comp55650_c1_seq2	Aspof_comp56738_c1_seq1	Aspof_comp47299_c2_seq1	0	Aspof_comp68560_c0_seq1	0	0	0	0	0	Aspof_comp64371_c0_seq1
Aspof_comp64333_c0_seq8	0	Aspof_comp65975_c0_seq2	Aspof_comp53002_c0_seq1	Aspof_comp47581_c0_seq1	Aspof_comp33623_c0_seq1	Aspof_comp63438_c1_seq20	Aspof_comp48705_c0_seq1	Aspof_comp68443_c0_seq1	Aspof_comp55739_c0_seq1	Aspof_comp56740_c1_seq2	Aspof_comp47395_c0_seq1	0	Aspof_comp68805_c0_seq1	0	0	0	0	0	Aspof_comp64461_c0_seq1
Aspof_comp64342_c2_seq1	0	Aspof_comp65975_c0_seq3	Aspof_comp53106_c0_seq2	Aspof_comp47581_c0_seq2	Aspof_comp33632_c0_seq1	Aspof_comp63469_c2_seq1	Aspof_comp48760_c0_seq1	Aspof_comp68669_c0_seq1	Aspof_comp55739_c0_seq2	Aspof_comp56759_c5_seq1	Aspof_comp47529_c0_seq1	0	Aspof_comp68899_c0_seq1	0	0	0	0	0	Aspof_comp64461_c0_seq15
Aspof_comp64342_c2_seq18	0	Aspof_comp65975_c0_seq4	Aspof_comp53130_c0_seq1	Aspof_comp47609_c0_seq1	Aspof_comp33640_c0_seq1	Aspof_comp63473_c3_seq2	Aspof_comp48760_c1_seq1	Aspof_comp69827_c0_seq1	Aspof_comp55739_c0_seq3	Aspof_comp56770_c0_seq4	Aspof_comp47555_c0_seq1	0	Aspof_comp69272_c0_seq1	0	0	0	0	0	Aspof_comp64461_c0_seq16
Aspof_comp64342_c2_seq22	0	Aspof_comp65993_c2_seq45	Aspof_comp53130_c1_seq2	Aspof_comp47636_c0_seq2	Aspof_comp336759_c0_seq1	Aspof_comp63499_c0_seq12	Aspof_comp48774_c0_seq2	Aspof_comp72042_c0_seq1	Aspof_comp55904_c0_seq1	Aspof_comp56786_c0_seq6	Aspof_comp47556_c0_seq1	0	Aspof_comp69379_c0_seq1	0	0	0	0	0	Aspof_comp64461_c0_seq18
Aspof_comp64342_c2_seq24	0	Aspof_comp66033_c0_seq10	Aspof_comp53152_c0_seq10	Aspof_comp47641_c0_seq1	Aspof_comp33677_c0_seq1	Aspof_comp63517_c2_seq4	Aspof_comp48847_c0_seq1	Aspof_comp73501_c0_seq1	Aspof_comp55904_c0_seq3	Aspof_comp56793_c1_seq1	Aspof_comp47670_c0_seq2	0	Aspof_comp69407_c0_seq1	0	0	0	0	0	Aspof_comp64465_c0_seq1
Aspof_comp64342_c2_seq29	0	Aspof_comp66171_c0_seq1	Aspof_comp53157_c0_seq1	Aspof_comp47669_c0_seq1	Aspof_comp33731_c0_seq1	Aspof_comp63521_c2_seq8	Aspof_comp48847_c0_seq2	Aspof_comp97560_c0_seq1	Aspof_comp56090_c0_seq1	Aspof_comp56838_c0_seq2	Aspof_comp47787_c0_seq1	0	Aspof_comp69861_c0_seq1	0	0	0	0	0	Aspof_comp64465_c0_seq2
Aspof_comp64342_c2_seq30	0	Aspof_comp66584_c0_seq1	Aspof_comp53178_c0_seq1	Aspof_comp47670_c0_seq1	Aspof_comp33748_c0_seq1	Aspof_comp63529_c0_seq1	Aspof_comp48847_c0_seq3	Aspof_comp9996_c0_seq1	Aspof_comp56090_c1_seq1	Aspof_comp56873_c0_seq6	Aspof_comp47787_c0_seq2	0	Aspof_comp69940_c0_seq1	0	0	0	0	0	Aspof_comp64465_c0_seq3
Aspof_comp64342_c2_seq36	0	Aspof_comp67683_c0_seq1	Aspof_comp53178_c0_seq2	Aspof_comp47670_c0_seq2	Aspof_comp33749_c0_seq1	Aspof_comp63551_c0_seq9	Aspof_comp48947_c0_seq1	0	Aspof_comp56202_c0_seq1	Aspof_comp56873_c0_seq9	Aspof_comp47813_c1_seq1	0	Aspof_comp70059_c0_seq1	0	0	0	0	0	Aspof_comp64465_c0_seq4
Aspof_comp64342_c2_seq51	0	Aspof_comp6783_c0_seq1	Aspof_comp53178_c0_seq3	Aspof_comp47670_c0_seq4	Aspof_comp33769_c0_seq1	Aspof_comp63592_c0_seq3	Aspof_comp48947_c0_seq2	0	Aspof_comp56202_c1_seq1	Aspof_comp56885_c0_seq6	Aspof_comp47813_c3_seq1	0	Aspof_comp70501_c0_seq1	0	0	0	0	0	Aspof_comp64465_c0_seq5
Aspof_comp64342_c2_seq53	0	Aspof_comp67840_c0_seq1	Aspof_comp53178_c0_seq4	Aspof_comp47686_c0_seq3	Aspof_comp33774_c0_seq1	Aspof_comp63638_c0_seq3	Aspof_comp49025_c0_seq1	0	Aspof_comp56202_c1_seq2	Aspof_comp56922_c1_seq2	Aspof_comp47837_c0_seq1	0	Aspof_comp96815_c0_seq1	0	0	0	0	0	Aspof_comp64479_c2_seq1
Aspof_comp64342_c2_seq55	0	Aspof_comp68121_c0_seq1	Aspof_comp53190_c0_seq1	Aspof_comp47687_c0_seq2	Aspof_comp33783_c0_seq1	Aspof_comp63663_c0_seq11	Aspof_comp49051_c0_seq1	0	Aspof_comp56202_c1_seq3	Aspof_comp56926_c1_seq1	Aspof_comp47856_c0_seq2	0	0	0	0	0	0	0	Aspof_comp64573_c0_seq1
Aspof_comp64342_c2_seq56	0	Aspof_comp68266_c0_seq1	Aspof_comp53190_c0_seq2	Aspof_comp47701_c0_seq1	Aspof_comp33783_c0_seq2	Aspof_comp63666_c2_seq10	Aspof_comp49051_c0_seq2	0	Aspof_comp56228_c0_seq2	Aspof_comp56926_c2_seq1	Aspof_comp479474_c0_seq1	0	0	0	0	0	0	0	Aspof_comp64574_c1_seq11
Aspof_comp64342_c2_seq6	0	Aspof_comp68443_c0_seq1	Aspof_comp53198_c0_seq1	Aspof_comp47701_c0_seq2	Aspof_comp33786_c0_seq1	Aspof_comp63666_c2_seq13	Aspof_comp49111_c0_seq2	0	Aspof_comp56282_c0_seq1	Aspof_comp56926_c5_seq1	Aspof_comp479925_c0_seq1	0	0	0	0	0	0	0	Aspof_comp64592_c1_seq12
Aspof_comp64342_c2_seq8	0	Aspof_comp68793_c0_seq1	Aspof_comp53205_c1_seq1	Aspof_comp47726_c0_seq1	Aspof_comp33786_c0_seq2	Aspof_comp63666_c2_seq7	Aspof_comp49136_c0_seq1	0	Aspof_comp56307_c0_seq1	Aspof_comp56944_c0_seq2	Aspof_comp48041_c1_seq1	0	0	0	0	0	0	0	Aspof_comp64639_c1_seq10
Aspof_comp64447_c0_seq23	0	Aspof_comp69584_c0_seq1	Aspof_comp53205_c2_seq2	Aspof_comp47776_c0_seq1	Aspof_comp33802_c0_seq1	Aspof_comp63675_c0_seq20	Aspof_comp49136_c0_seq2	0	Aspof_comp56314_c2_seq2	Aspof_comp56944_c1_seq3	Aspof_comp48191_c0_seq1	0	0	0	0	0	0	0	Aspof_comp64664_c0_seq1
Aspof_comp64450_c0_seq1	0	Aspof_comp69861_c0_seq1	Aspof_comp53214_c0_seq1	Aspof_comp47811_c0_seq1	Aspof_comp33802_c0_seq2	Aspof_comp63681_c0_seq1	Aspof_comp49136_c0_seq3	0	Aspof_comp56314_c2_seq3	Aspof_comp56961_c0_seq3	Aspof_comp48255_c0_seq1	0	0	0	0	0	0	0	Aspof_comp64664_c0_seq10
Aspof_comp64461_c0_seq12	0	Aspof_comp70489_c0_seq1	Aspof_comp53223_c1_seq1	Aspof_comp47829_c0_seq1	Aspof_comp338046_c0_seq1	Aspof_comp63694_c1_seq9	Aspof_comp49136_c0_seq4	0	Aspof_comp56314_c2_seq5	Aspof_comp56961_c4_seq1	Aspof_comp48296_c0_seq2	0	0	0	0	0	0	0	Aspof_comp64664_c0_seq13
Aspof_comp64461_c0_seq13	0	Aspof_comp70831_c0_seq1	Aspof_comp53323_c0_seq1	Aspof_comp47841_c0_seq1	Aspof_comp33809_c0_seq1	Aspof_comp63725_c0_seq17	Aspof_comp49176_c0_seq1	0	Aspof_comp56314_c2_seq6	Aspof_comp56981_c0_seq2	Aspof_comp48313_c0_seq2	0	0	0	0	0	0	0	Aspof_comp64664_c0_seq6
Aspof_comp64461_c0_seq14	0	Aspof_comp71852_c0_seq1	Aspof_comp53323_c0_seq2	Aspof_comp47841_c0_seq2	Aspof_comp33850_c0_seq1	Aspof_comp63765_c4_seq15	Aspof_comp49214_c0_seq1	0	Aspof_comp56314_c2_seq7	Aspof_comp57074_c1_seq2	Aspof_comp48467_c0_seq1	0	0	0	0	0	0	0	Aspof_comp64664_c0_seq7
Aspof_comp64461_c0_seq7	0	Aspof_comp73101_c0_seq1	Aspof_comp53327_c0_seq1	Aspof_comp47849_c0_seq1	Aspof_comp33888_c0_seq1	Aspof_comp63765_c4_seq9	Aspof_comp49217_c0_seq1	0	Aspof_comp56314_c2_seq8	Aspof_comp57126_c1_seq1	Aspof_comp48558_c0_seq1	0	0	0	0	0	0	0	Aspof_comp64672_c0_seq4
Aspof_comp64463_c0_seq4	0	Aspof_comp73479_c0_seq1	Aspof_comp53327_c0_seq2	Aspof_comp47851_c0_seq1	Aspof_comp33909_c0_seq1	Aspof_comp63795_c1_seq2	Aspof_comp49237_c0_seq1	0	Aspof_comp56314_c2_seq9	Aspof_comp57133_c1_seq1	Aspof_comp48558_c0_seq2	0	0	0	0	0	0	0	Aspof_comp64759_c5_seq11
Aspof_comp64463_c0_seq42	0	Aspof_comp74910_c0_seq1	Aspof_comp53437_c0_seq2	Aspof_comp47851_c1_seq1	Aspof_comp33911_c0_seq1	Aspof_comp63804_c3_seq1	Aspof_comp49237_c0_seq2	0	Aspof_comp56493_c1_seq3	Aspof_comp57141_c0_seq3	Aspof_comp48562_c0_seq2	0	0	0	0	0	0	0	Aspof_comp64759_c5_seq18
Aspof_comp64463_c0_seq53	0	Aspof_comp76603_c0_seq1	Aspof_comp53559_c0_seq1	Aspof_comp47877_c0_seq1	Aspof_comp33911_c0_seq2	Aspof_comp63804_c3_seq4	Aspof_comp49303_c0_seq1	0	Aspof_comp56537_c0_seq2	Aspof_comp57141_c2_seq1	Aspof_comp48567_c0_seq1	0	0	0	0	0	0	0	Aspof_comp64759_c5_seq24
Aspof_comp64463_c0_seq8	0	Aspof_comp78004_c0_seq1	Aspof_comp53626_c0_seq2	Aspof_comp47934_c0_seq1	Aspof_comp33932_c0_seq1	Aspof_comp63804_c3_seq7	Aspof_comp49313_c3_seq1	0	Aspof_comp56549_c1_seq1	Aspof_comp57141_c2_seq2	Aspof_comp48774_c0_seq2	0	0	0	0	0	0	0	Aspof_comp64759_c5_seq6
Aspof_comp64543_c0_seq2	0	Aspof_comp78174_c0_seq1	Aspof_comp53645_c0_seq1	Aspof_comp47941_c1_seq1	Aspof_comp33935_c0_seq1	Aspof_comp63810_c1_seq1	Aspof_comp49315_c0_seq1	0	Aspof_comp56693_c0_seq4	Aspof_comp57260_c0_seq2	Aspof_comp48847_c0_seq1	0	0	0	0	0	0	0	Aspof_comp64759_c5_seq7
Aspof_comp64544_c0_seq50	0	Aspof_comp78465_c0_seq1	Aspof_comp53674_c0_seq1	Aspof_comp47953_c0_seq2	Aspof_comp33939_c0_seq1	Aspof_comp63861_c0_seq15	Aspof_comp49341_c0_seq1	0	Aspof_comp56693_c0_seq5	Aspof_comp57319_c1_seq1	Aspof_comp48847_c0_seq2	0	0	0	0	0	0	0	Aspof_comp64759_c5_seq9
Aspof_comp64560_c0_seq10	0	Aspof_comp87730_c0_seq1	Aspof_comp53685_c0_seq1	Aspof_comp47963_c0_seq1	Aspof_comp33993_c0_seq1	Aspof_comp63861_c0_seq17	Aspof_comp49342_c0_seq1	0	Aspof_comp56693_c0_seq6	Aspof_comp57339_c2_seq6	Aspof_comp48847_c0_seq3	0	0	0	0	0	0	0	Aspof_comp64845_c0_seq13
Aspof_comp64560_c0_seq9	0	Aspof_comp89272_c0_seq1	Aspof_comp53685_c0_seq2	Aspof_comp47963_c0_seq2	Aspof_comp34009_c0_seq1	Aspof_comp63861_c0_seq2	Aspof_comp49418_c0_seq1	0	Aspof_comp56693_c1_seq2	Aspof_comp57349_c0_seq1	Aspof_comp48861_c0_seq1	0	0	0	0	0	0	0	Aspof_comp65027_c0_seq16
Aspof_comp64573_c0_seq1	0	Aspof_comp91434_c0_seq1	Aspof_comp53685_c0_seq3	Aspof_comp47963_c1_seq1	Aspof_comp34009_c2_seq1	Aspof_comp63880_c0_seq5	Aspof_comp49453_c0_seq1	0	Aspof_comp56693_c1_seq4	Aspof_comp57355_c0_seq1	Aspof_comp48861_c1_seq1	0	0	0	0	0	0	0	Aspof_comp65105_c0_seq1
Aspof_comp64573_c1_seq20	0	Aspof_comp96784_c0_seq1	Aspof_comp53685_c2_seq1	Aspof_comp47963_c2_seq1	Aspof_comp34052_c0_seq1	Aspof_comp63888_c0_seq7	Aspof_comp49508_c0_seq1	0	Aspof_comp56693_c1_seq6	Aspof_comp57401_c0_seq1	Aspof_comp48861_c2_seq1	0	0	0	0	0	0	0	Aspof_comp65105_c0_seq2
Aspof_comp64574_c0_seq1	0	Aspof_comp97560_c0_seq1	Aspof_comp53724_c0_seq1	Aspof_comp47966_c0_seq2	Aspof_comp340563_c0_seq1	Aspof_comp63895_c0_seq3	Aspof_comp49508_c0_seq2	0	Aspof_comp56694_c0_seq2	Aspof_comp57433_c0_seq4	Aspof_comp48905_c0_seq1	0	0	0	0	0	0	0	Aspof_comp65105_c0_seq6
Aspof_comp64601_c1_seq16	0	0	Aspof_comp53749_c0_seq1	Aspof_comp48003_c1_seq1	Aspof_comp34061_c0_seq1	Aspof_comp63916_c0_seq10	Aspof_comp49514_c0_seq1	0	Aspof_comp56694_c0_seq4	Aspof_comp57447_c0_seq1	Aspof_comp48913_c0_seq2	0	0	0	0	0	0	0	Aspof_comp65151_c4_seq5
Aspof_comp64601_c1_seq2	0	0	Aspof_comp53760_c0_seq2	Aspof_comp48061_c1_seq1	Aspof_comp340753_c0_seq1	Aspof_comp63930_c1_seq102	Aspof_comp49548_c1_seq1	0	Aspof_comp56786_c0_seq5	Aspof_comp57479_c0_seq2	Aspof_comp48933_c0_seq1	0	0	0	0	0	0	0	Aspof_comp65252_c0_seq2
Aspof_comp64601_c1_seq20	0	0	Aspof_comp53780_c3_seq1	Aspof_comp48074_c0_seq1	Aspof_comp34092_c0_seq1	Aspof_comp63970_c0_seq8	Aspof_comp49568_c0_seq1	0	Aspof_comp56786_c0_seq6	Aspof_comp57490_c0_seq1	Aspof_comp48938_c1_seq1	0	0	0	0	0	0	0	Aspof_comp65299_c2_seq16
Aspof_comp64601_c1_seq8	0	0	Aspof_comp53780_c4_seq1	Aspof_comp48159_c0_seq1	Aspof_comp34093_c0_seq1	Aspof_comp63978_c0_seq1	Aspof_comp49568_c0_seq2	0	Aspof_comp56850_c1_seq5	Aspof_comp57562_c0_seq1	Aspof_comp49001_c0_seq1	0	0	0	0	0	0	0	Aspof_comp65311_c1_seq1
Aspof_comp64610_c0_seq10	0	0	Aspof_comp53790_c0_seq1	Aspof_comp48204_c0_seq1	Aspof_comp341158_c0_seq1	Aspof_comp63978_c4_seq1	Aspof_comp49568_c0_seq3	0	Aspof_comp56866_c0_seq1	Aspof_comp57576_c0_seq1	Aspof_comp49111_c0_seq2	0	0	0	0	0	0	0	Aspof_comp65311_c1_seq8
Aspof_comp64610_c0_seq13	0	0	Aspof_comp53831_c0_seq1	Aspof_comp48401_c0_seq1	Aspof_comp34120_c0_seq1	Aspof_comp63992_c0_seq18	Aspof_comp49568_c0_seq4	0	Aspof_comp56920_c1_seq1	Aspof_comp57653_c0_seq1	Aspof_comp49145_c0_seq1	0	0	0	0	0	0	0	Aspof_comp65357_c1_seq1
Aspof_comp64610_c0_seq2	0	0	Aspof_comp53831_c1_seq1	Aspof_comp48466_c0_seq1	Aspof_comp34120_c1_seq1	Aspof_comp63992_c0_seq22	Aspof_comp49650_c0_seq2	0	Aspof_comp56933_c0_seq1	Aspof_comp57653_c0_seq2	Aspof_comp49176_c0_seq1	0	0	0	0	0	0	0	Aspof_comp65375_c5_seq1
Aspof_comp64610_c0_seq3	0	0	Aspof_comp53831_c2_seq2	Aspof_comp48468_c1_seq1	Aspof_comp341485_c0_seq1	Aspof_comp64000_c1_seq17	Aspof_comp49657_c0_seq1	0	Aspof_comp56933_c0_seq2	Aspof_comp57664_c0_seq3	Aspof_comp49185_c0_seq1	0	0	0	0	0	0	0	Aspof_comp65377_c3_seq1
Aspof_comp64610_c0_seq7	0	0	Aspof_comp53846_c0_seq1	Aspof_comp48480_c0_seq1	Aspof_comp34156_c0_seq1	Aspof_comp64025_c0_seq5	Aspof_comp49659_c0_seq1	0	Aspof_comp56933_c0_seq3	Aspof_comp57696_c0_seq1	Aspof_comp49213_c0_seq2	0	0	0	0	0	0	0	Aspof_comp65377_c3_seq2
Aspof_comp64613_c0_seq25	0	0	Aspof_comp53877_c0_seq1	Aspof_comp48508_c0_seq1	Aspof_comp34163_c0_seq1	Aspof_comp64041_c0_seq8	Aspof_comp49726_c0_seq2	0	Aspof_comp5695_c0_seq1	Aspof_comp57696_c0_seq2	Aspof_comp49228_c0_seq1	0	0	0	0	0	0	0	Aspof_comp65420_c0_seq2
Aspof_comp64645_c0_seq19	0	0	Aspof_comp53877_c0_seq2	Aspof_comp48508_c1_seq1	Aspof_comp341677_c0_seq1	Aspof_comp64070_c1_seq17	Aspof_comp49744_c0_seq2	0	Aspof_comp56972_c0_seq1	Aspof_comp57700_c0_seq1	Aspof_comp49228_c0_seq2	0	0	0	0	0	0	0	Aspof_comp65420_c0_seq3
Aspof_comp64678_c2_seq10	0	0	Aspof_comp53886_c0_seq1	Aspof_comp48513_c0_seq1	Aspof_comp34185_c0_seq1	Aspof_comp64138_c1_seq2	Aspof_comp49892_c0_seq1	0	Aspof_comp56972_c0_seq2	Aspof_comp57722_c0_seq1	Aspof_comp49228_c0_seq3	0	0	0	0	0	0	0	Aspof_comp65440_c0_seq5
Aspof_comp64699_c2_seq2	0	0	Aspof_comp53914_c0_seq1	Aspof_comp48533_c0_seq1	Aspof_comp341924_c0_seq1	Aspof_comp64169_c0_seq21	Aspof_comp49913_c0_seq1	0	Aspof_comp57002_c0_seq2	Aspof_comp57723_c1_seq2	Aspof_comp49228_c0_seq4	0	0	0	0	0	0	0	Aspof_comp65492_c0_seq12
Aspof_comp64699_c2_seq3	0	0	Aspof_comp53914_c0_seq2	Aspof_comp48539_c0_seq1	Aspof_comp342227_c0_seq1	Aspof_comp64193_c4_seq18	Aspof_comp50102_c0_seq7	0	Aspof_comp57002_c0_seq3	Aspof_comp57729_c0_seq5	Aspof_comp49255_c0_seq1	0	0	0	0	0	0	0	Aspof_comp65492_c0_seq7
Aspof_comp64699_c2_seq7	0	0	Aspof_comp53945_c1_seq4	Aspof_comp48548_c0_seq1	Aspof_comp34239_c0_seq1	Aspof_comp64204_c1_seq42	Aspof_comp50145_c0_seq1	0	Aspof_comp57087_c0_seq1	Aspof_comp57737_c0_seq2	Aspof_comp49342_c0_seq1	0	0	0	0	0	0	0	Aspof_comp65506_c3_seq23
Aspof_comp64699_c2_seq8	0	0	Aspof_comp53988_c0_seq11	Aspof_comp48548_c0_seq2	Aspof_comp34239_c0_seq2	Aspof_comp64219_c2_seq11	Aspof_comp50168_c0_seq1	0	Aspof_comp57087_c0_seq2	Aspof_comp57737_c0_seq3	Aspof_comp49366_c0_seq1	0	0	0	0	0	0	0	Aspof_comp65573_c4_seq11
Aspof_comp64742_c1_seq9	0	0	Aspof_comp53988_c0_seq12	Aspof_comp48588_c0_seq1	Aspof_comp342605_c0_seq1	Aspof_comp64219_c2_seq2	Aspof_comp50235_c0_seq1	0	Aspof_comp57087_c0_seq3	Aspof_comp57742_c0_seq1	Aspof_comp49366_c0_seq2	0	0	0	0	0	0	0	Aspof_comp65573_c4_seq16
Aspof_comp64757_c1_seq44	0	0	Aspof_comp53988_c0_seq13	Aspof_comp48588_c0_seq2	Aspof_comp34295_c0_seq1	Aspof_comp64219_c2_seq4	Aspof_comp50235_c1_seq1	0	Aspof_comp57087_c0_seq4	Aspof_comp57763_c0_seq4	Aspof_comp493720_c0_seq1	0	0	0	0	0	0	0	Aspof_comp65573_c4_seq17
Aspof_comp64787_c2_seq14	0	0	Aspof_comp53988_c0_seq14	Aspof_comp48588_c0_seq3	Aspof_comp34333_c0_seq1	Aspof_comp64219_c2_seq6	Aspof_comp50310_c0_seq1	0	Aspof_comp57087_c0_seq5	Aspof_comp57777_c0_seq6	Aspof_comp49418_c0_seq1	0	0	0	0	0	0	0	Aspof_comp65573_c4_seq19
Aspof_comp64805_c0_seq3	0	0	Aspof_comp53988_c0_seq2	Aspof_comp48588_c0_seq4	Aspof_comp34368_c0_seq1	Aspof_comp64219_c2_seq7	Aspof_comp50314_c0_seq1	0	Aspof_comp57219_c0_seq2	Aspof_comp57810_c0_seq3	Aspof_comp49424_c1_seq1	0	0	0	0	0	0	0	Aspof_comp65573_c4_seq3
Aspof_comp64844_c4_seq1	0	0	Aspof_comp53988_c0_seq4	Aspof_comp48594_c0_seq2	Aspof_comp34381_c0_seq1	Aspof_comp64220_c2_seq2	Aspof_comp50328_c0_seq1	0	Aspof_comp57366_c0_seq1	Aspof_comp57851_c0_seq1	Aspof_comp49450_c0_seq1	0	0	0	0	0	0	0	Aspof_comp65573_c4_seq8
Aspof_comp64864_c0_seq10	0	0	Aspof_comp53988_c0_seq5	Aspof_comp48607_c0_seq1	Aspof_comp34406_c0_seq1	Aspof_comp64272_c3_seq7	Aspof_comp50328_c0_seq2	0	Aspof_comp57366_c0_seq4	Aspof_comp57851_c0_seq12	Aspof_comp49450_c0_seq2	0	0	0	0	0	0	0	Aspof_comp65573_c4_seq9
Aspof_comp64895_c2_seq9	0	0	Aspof_comp53988_c0_seq8	Aspof_comp48607_c1_seq2	Aspof_comp34406_c1_seq1	Aspof_comp64272_c4_seq1	Aspof_comp50328_c0_seq3	0	Aspof_comp57366_c0_seq6	Aspof_comp57851_c0_seq2	Aspof_comp49474_c0_seq1	0	0	0	0	0	0	0	Aspof_comp65601_c6_seq9
Aspof_comp64906_c0_seq15	0	0	Aspof_comp54006_c0_seq1	Aspof_comp48651_c0_seq5	Aspof_comp34418_c0_seq1	Aspof_comp64272_c4_seq2	Aspof_comp50347_c0_seq1	0	Aspof_comp57366_c0_seq9	Aspof_comp57851_c0_seq3	Aspof_comp49490_c0_seq1	0	0	0	0	0	0	0	Aspof_comp65652_c0_seq2
Aspof_comp64934_c0_seq4	0	0	Aspof_comp54006_c0_seq2	Aspof_comp48651_c2_seq1	Aspof_comp34435_c0_seq1	Aspof_comp64272_c4_seq3	Aspof_comp50409_c0_seq1	0	Aspof_comp57371_c0_seq1	Aspof_comp57851_c0_seq4	Aspof_comp49525_c1_seq1	0	0	0	0	0	0	0	Aspof_comp65652_c0_seq5
Aspof_comp64935_c2_seq47	0	0	Aspof_comp54006_c0_seq3	Aspof_comp48651_c2_seq2	Aspof_comp34435_c0_seq2	Aspof_comp64272_c4_seq7	Aspof_comp50418_c0_seq1	0	Aspof_comp57371_c0_seq2	Aspof_comp57851_c0_seq6	Aspof_comp49525_c1_seq3	0	0	0	0	0	0	0	Aspof_comp65656_c1_seq11
Aspof_comp64975_c4_seq5	0	0	Aspof_comp54069_c0_seq1	Aspof_comp48680_c0_seq3	Aspof_comp34435_c0_seq3	Aspof_comp64272_c4_seq8	Aspof_comp50444_c0_seq1	0	Aspof_comp57371_c0_seq3	Aspof_comp57851_c0_seq8	Aspof_comp495385_c0_seq1	0	0	0	0	0	0	0	Aspof_comp65826_c1_seq3
Aspof_comp65042_c2_seq4	0	0	Aspof_comp54069_c0_seq2	Aspof_comp48681_c1_seq3	Aspof_comp34440_c0_seq1	Aspof_comp64274_c0_seq13	Aspof_comp50461_c1_seq1	0	Aspof_comp57371_c0_seq4	Aspof_comp57851_c0_seq9	Aspof_comp49584_c0_seq1	0	0	0	0	0	0	0	Aspof_comp65921_c0_seq1
Aspof_comp65046_c1_seq11	0	0	Aspof_comp54077_c0_seq1	Aspof_comp48722_c0_seq1	Aspof_comp34452_c0_seq1	Aspof_comp64274_c0_seq14	Aspof_comp50468_c0_seq2	0	Aspof_comp57371_c1_seq1	Aspof_comp57885_c1_seq4	Aspof_comp49589_c0_seq1	0	0	0	0	0	0	0	Aspof_comp65939_c2_seq7
Aspof_comp65046_c1_seq29	0	0	Aspof_comp54144_c0_seq1	Aspof_comp48741_c0_seq1	Aspof_comp34452_c0_seq2	Aspof_comp64305_c1_seq10	Aspof_comp50479_c0_seq2	0	Aspof_comp57385_c0_seq4	Aspof_comp57901_c0_seq5	Aspof_comp49649_c1_seq1	0	0	0	0	0	0	0	Aspof_comp66171_c0_seq1
Aspof_comp65047_c0_seq23	0	0	Aspof_comp54169_c0_seq1	Aspof_comp48741_c0_seq2	Aspof_comp34452_c0_seq3	Aspof_comp64305_c1_seq21	Aspof_comp50479_c0_seq3	0	Aspof_comp57456_c0_seq1	Aspof_comp57907_c0_seq1	Aspof_comp49666_c2_seq1	0	0	0	0	0	0	0	Aspof_comp67250_c0_seq1
Aspof_comp65112_c1_seq2	0	0	Aspof_comp54172_c0_seq1	Aspof_comp48741_c0_seq3	Aspof_comp34486_c0_seq1	Aspof_comp64305_c1_seq5	Aspof_comp50479_c2_seq1	0	Aspof_comp57493_c0_seq1	Aspof_comp57907_c1_seq1	Aspof_comp49679_c0_seq1	0	0	0	0	0	0	0	Aspof_comp67585_c0_seq1
Aspof_comp65142_c0_seq1	0	0	Aspof_comp54174_c1_seq2	Aspof_comp48771_c0_seq1	Aspof_comp34498_c0_seq1	Aspof_comp64314_c2_seq12	Aspof_comp50510_c0_seq1	0	Aspof_comp57518_c0_seq2	Aspof_comp57955_c0_seq3	Aspof_comp49689_c0_seq1	0	0	0	0	0	0	0	Aspof_comp67960_c0_seq1
Aspof_comp65155_c3_seq41	0	0	Aspof_comp54174_c3_seq1	Aspof_comp48790_c0_seq1	Aspof_comp34501_c0_seq1	Aspof_comp64314_c2_seq3	Aspof_comp50696_c0_seq1	0	Aspof_comp57573_c0_seq1	Aspof_comp57974_c0_seq3	Aspof_comp49705_c0_seq1	0	0	0	0	0	0	0	Aspof_comp67963_c0_seq1
Aspof_comp65160_c0_seq30	0	0	Aspof_comp54201_c0_seq1	Aspof_comp48790_c0_seq2	Aspof_comp34536_c0_seq1	Aspof_comp64314_c2_seq9	Aspof_comp50723_c0_seq1	0	Aspof_comp57578_c0_seq1	Aspof_comp58010_c1_seq1	Aspof_comp49715_c0_seq1	0	0	0	0	0	0	0	Aspof_comp68092_c0_seq1
Aspof_comp65160_c0_seq4	0	0	Aspof_comp54224_c0_seq1	Aspof_comp48790_c0_seq3	Aspof_comp345375_c0_seq1	Aspof_comp64333_c0_seq8	Aspof_comp50723_c0_seq2	0	Aspof_comp57692_c0_seq1	Aspof_comp58018_c1_seq1	Aspof_comp49715_c0_seq2	0	0	0	0	0	0	0	Aspof_comp68266_c0_seq1
Aspof_comp65190_c0_seq25	0	0	Aspof_comp54224_c0_seq2	Aspof_comp48790_c0_seq4	Aspof_comp34538_c0_seq1	Aspof_comp64347_c1_seq1	Aspof_comp50723_c2_seq1	0	Aspof_comp57726_c0_seq4	Aspof_comp58025_c0_seq3	Aspof_comp49744_c0_seq2	0	0	0	0	0	0	0	Aspof_comp68899_c0_seq1
Aspof_comp65198_c1_seq8	0	0	Aspof_comp54278_c0_seq1	Aspof_comp48790_c0_seq5	Aspof_comp34545_c0_seq1	Aspof_comp64347_c1_seq13	Aspof_comp50770_c1_seq1	0	Aspof_comp57753_c0_seq1	Aspof_comp58065_c1_seq1	Aspof_comp49817_c0_seq2	0	0	0	0	0	0	0	Aspof_comp69438_c0_seq1
Aspof_comp65229_c0_seq14	0	0	Aspof_comp54307_c0_seq2	Aspof_comp48791_c0_seq1	Aspof_comp34604_c0_seq1	Aspof_comp64369_c1_seq23	Aspof_comp50770_c1_seq3	0	Aspof_comp57791_c0_seq1	Aspof_comp58072_c0_seq1	Aspof_comp49886_c0_seq1	0	0	0	0	0	0	0	Aspof_comp69444_c0_seq1
Aspof_comp65230_c1_seq21	0	0	Aspof_comp54319_c0_seq1	Aspof_comp48791_c0_seq2	Aspof_comp34604_c1_seq1	Aspof_comp64369_c1_seq27	Aspof_comp50794_c0_seq1	0	Aspof_comp57791_c0_seq2	Aspof_comp58172_c0_seq4	Aspof_comp49886_c0_seq2	0	0	0	0	0	0	0	Aspof_comp70019_c0_seq1
Aspof_comp65252_c0_seq2	0	0	Aspof_comp54319_c0_seq2	Aspof_comp48798_c0_seq1	Aspof_comp34677_c0_seq1	Aspof_comp64387_c1_seq1	Aspof_comp50794_c0_seq2	0	Aspof_comp57791_c0_seq3	Aspof_comp58207_c0_seq4	Aspof_comp49886_c0_seq3	0	0	0	0	0	0	0	Aspof_comp70074_c0_seq1
Aspof_comp65252_c0_seq4	0	0	Aspof_comp54319_c0_seq3	Aspof_comp48798_c0_seq2	Aspof_comp34703_c0_seq2	Aspof_comp64426_c1_seq11	Aspof_comp50794_c0_seq3	0	Aspof_comp57844_c0_seq1	Aspof_comp58232_c0_seq1	Aspof_comp49892_c0_seq1	0	0	0	0	0	0	0	Aspof_comp70821_c0_seq1
Aspof_comp65252_c0_seq5	0	0	Aspof_comp54355_c0_seq1	Aspof_comp48798_c0_seq3	Aspof_comp34703_c0_seq3	Aspof_comp64465_c0_seq2	Aspof_comp50794_c0_seq5	0	Aspof_comp57863_c2_seq7	Aspof_comp58246_c1_seq1	Aspof_comp49939_c0_seq1	0	0	0	0	0	0	0	Aspof_comp71566_c0_seq1
Aspof_comp65252_c0_seq6	0	0	Aspof_comp54355_c0_seq2	Aspof_comp48801_c0_seq1	Aspof_comp349033_c0_seq1	Aspof_comp64465_c0_seq5	Aspof_comp50927_c0_seq1	0	Aspof_comp57928_c0_seq1	Aspof_comp58264_c0_seq1	Aspof_comp49956_c0_seq1	0	0	0	0	0	0	0	Aspof_comp76603_c0_seq1
Aspof_comp65258_c2_seq10	0	0	Aspof_comp54452_c0_seq2	Aspof_comp48896_c0_seq1	Aspof_comp34939_c0_seq1	Aspof_comp64472_c0_seq10	Aspof_comp50940_c0_seq1	0	Aspof_comp57979_c0_seq4	Aspof_comp58268_c0_seq21	Aspof_comp49956_c0_seq2	0	0	0	0	0	0	0	Aspof_comp78174_c0_seq1
Aspof_comp65271_c0_seq6	0	0	Aspof_comp54490_c0_seq2	Aspof_comp48922_c0_seq1	Aspof_comp349762_c0_seq1	Aspof_comp64472_c0_seq25	Aspof_comp50967_c1_seq2	0	Aspof_comp58055_c0_seq1	Aspof_comp58268_c0_seq5	Aspof_comp49987_c0_seq1	0	0	0	0	0	0	0	0
Aspof_comp65271_c0_seq8	0	0	Aspof_comp54535_c0_seq1	Aspof_comp48927_c0_seq1	Aspof_comp349999_c0_seq1	Aspof_comp64483_c3_seq1	Aspof_comp50974_c0_seq1	0	Aspof_comp58055_c0_seq10	Aspof_comp58308_c0_seq1	Aspof_comp50056_c0_seq1	0	0	0	0	0	0	0	0
Aspof_comp65279_c0_seq8	0	0	Aspof_comp54597_c1_seq3	Aspof_comp48941_c0_seq1	Aspof_comp35044_c0_seq1	Aspof_comp64488_c0_seq19	Aspof_comp51047_c0_seq1	0	Aspof_comp58055_c0_seq11	Aspof_comp58327_c0_seq1	Aspof_comp50111_c0_seq1	0	0	0	0	0	0	0	0
Aspof_comp65293_c0_seq27	0	0	Aspof_comp54606_c0_seq3	Aspof_comp48941_c0_seq2	Aspof_comp350881_c0_seq1	Aspof_comp64509_c2_seq10	Aspof_comp51079_c0_seq1	0	Aspof_comp58055_c0_seq12	Aspof_comp58327_c1_seq1	Aspof_comp50140_c0_seq2	0	0	0	0	0	0	0	0
Aspof_comp65293_c0_seq48	0	0	Aspof_comp54649_c1_seq1	Aspof_comp48941_c0_seq3	Aspof_comp351246_c0_seq1	Aspof_comp64509_c2_seq18	Aspof_comp51098_c0_seq1	0	Aspof_comp58055_c0_seq13	Aspof_comp58353_c1_seq8	Aspof_comp50145_c0_seq1	0	0	0	0	0	0	0	0
Aspof_comp65296_c1_seq13	0	0	Aspof_comp54655_c0_seq1	Aspof_comp48941_c0_seq4	Aspof_comp351523_c0_seq1	Aspof_comp64509_c2_seq19	Aspof_comp510_c0_seq1	0	Aspof_comp58055_c0_seq14	Aspof_comp58364_c7_seq13	Aspof_comp50145_c1_seq1	0	0	0	0	0	0	0	0
Aspof_comp65344_c0_seq7	0	0	Aspof_comp54655_c0_seq2	Aspof_comp48941_c1_seq1	Aspof_comp35344_c0_seq1	Aspof_comp64509_c2_seq8	Aspof_comp51246_c1_seq1	0	Aspof_comp58055_c0_seq15	Aspof_comp58364_c7_seq8	Aspof_comp50180_c0_seq1	0	0	0	0	0	0	0	0
Aspof_comp65385_c0_seq2	0	0	Aspof_comp54655_c0_seq3	Aspof_comp48985_c0_seq1	Aspof_comp35516_c0_seq1	Aspof_comp64510_c0_seq1	Aspof_comp51322_c0_seq1	0	Aspof_comp58055_c0_seq16	Aspof_comp58427_c0_seq1	Aspof_comp50199_c1_seq1	0	0	0	0	0	0	0	0
Aspof_comp65450_c1_seq9	0	0	Aspof_comp54655_c0_seq4	Aspof_comp49029_c0_seq1	Aspof_comp35516_c0_seq2	Aspof_comp64510_c1_seq2	Aspof_comp51330_c0_seq1	0	Aspof_comp58055_c0_seq17	Aspof_comp58454_c0_seq7	Aspof_comp50205_c0_seq1	0	0	0	0	0	0	0	0
Aspof_comp65455_c1_seq1	0	0	Aspof_comp54659_c0_seq2	Aspof_comp49029_c0_seq2	Aspof_comp35541_c0_seq1	Aspof_comp64544_c0_seq50	Aspof_comp51332_c0_seq1	0	Aspof_comp58055_c0_seq18	Aspof_comp58486_c0_seq14	Aspof_comp50230_c0_seq4	0	0	0	0	0	0	0	0
Aspof_comp65455_c1_seq2	0	0	Aspof_comp54676_c1_seq1	Aspof_comp49049_c0_seq1	Aspof_comp35541_c1_seq1	Aspof_comp64560_c0_seq10	Aspof_comp51434_c0_seq1	0	Aspof_comp58055_c0_seq19	Aspof_comp58499_c1_seq10	Aspof_comp50264_c0_seq1	0	0	0	0	0	0	0	0
Aspof_comp65455_c2_seq13	0	0	Aspof_comp54676_c2_seq1	Aspof_comp49077_c1_seq2	Aspof_comp356211_c0_seq1	Aspof_comp64560_c0_seq14	Aspof_comp51471_c0_seq2	0	Aspof_comp58055_c0_seq2	Aspof_comp58499_c1_seq2	Aspof_comp50314_c0_seq1	0	0	0	0	0	0	0	0
Aspof_comp65464_c0_seq42	0	0	Aspof_comp54700_c0_seq1	Aspof_comp49093_c0_seq1	Aspof_comp35635_c0_seq1	Aspof_comp64560_c0_seq4	Aspof_comp51493_c0_seq1	0	Aspof_comp58055_c0_seq20	Aspof_comp58499_c1_seq3	Aspof_comp503252_c0_seq1	0	0	0	0	0	0	0	0
Aspof_comp65492_c0_seq7	0	0	Aspof_comp54700_c0_seq2	Aspof_comp49100_c0_seq1	Aspof_comp356604_c0_seq1	Aspof_comp64560_c0_seq6	Aspof_comp51493_c0_seq2	0	Aspof_comp58055_c0_seq21	Aspof_comp58512_c0_seq1	Aspof_comp50326_c0_seq1	0	0	0	0	0	0	0	0
Aspof_comp65503_c0_seq22	0	0	Aspof_comp54700_c0_seq3	Aspof_comp49101_c0_seq1	Aspof_comp356694_c0_seq1	Aspof_comp64560_c0_seq9	Aspof_comp51583_c0_seq1	0	Aspof_comp58055_c0_seq22	Aspof_comp58513_c0_seq1	Aspof_comp50328_c0_seq1	0	0	0	0	0	0	0	0
Aspof_comp65546_c0_seq1	0	0	Aspof_comp54700_c0_seq4	Aspof_comp49111_c0_seq1	Aspof_comp35689_c0_seq1	Aspof_comp64597_c3_seq4	Aspof_comp51583_c1_seq1	0	Aspof_comp58055_c0_seq23	Aspof_comp58618_c3_seq1	Aspof_comp50328_c0_seq2	0	0	0	0	0	0	0	0
Aspof_comp65573_c4_seq9	0	0	Aspof_comp54707_c0_seq1	Aspof_comp49139_c0_seq3	Aspof_comp35689_c1_seq1	Aspof_comp64617_c2_seq1	Aspof_comp51682_c0_seq1	0	Aspof_comp58055_c0_seq24	Aspof_comp58618_c5_seq1	Aspof_comp50328_c0_seq3	0	0	0	0	0	0	0	0
Aspof_comp65609_c1_seq36	0	0	Aspof_comp54707_c0_seq2	Aspof_comp49184_c0_seq2	Aspof_comp35697_c0_seq1	Aspof_comp64672_c0_seq10	Aspof_comp51698_c0_seq3	0	Aspof_comp58055_c0_seq25	Aspof_comp58635_c0_seq4	Aspof_comp50337_c0_seq2	0	0	0	0	0	0	0	0
Aspof_comp65609_c1_seq5	0	0	Aspof_comp54731_c0_seq1	Aspof_comp49185_c0_seq2	Aspof_comp35721_c0_seq1	Aspof_comp64672_c0_seq12	Aspof_comp51730_c1_seq1	0	Aspof_comp58055_c0_seq26	Aspof_comp58650_c0_seq1	Aspof_comp50343_c1_seq2	0	0	0	0	0	0	0	0
Aspof_comp65655_c0_seq11	0	0	Aspof_comp54731_c0_seq2	Aspof_comp49255_c0_seq1	Aspof_comp35781_c1_seq1	Aspof_comp64685_c2_seq14	Aspof_comp51742_c0_seq1	0	Aspof_comp58055_c0_seq27	Aspof_comp58650_c0_seq3	Aspof_comp50347_c0_seq1	0	0	0	0	0	0	0	0
Aspof_comp65665_c1_seq5	0	0	Aspof_comp54841_c0_seq1	Aspof_comp49355_c0_seq1	Aspof_comp358627_c0_seq1	Aspof_comp64730_c2_seq14	Aspof_comp51742_c1_seq1	0	Aspof_comp58055_c0_seq28	Aspof_comp58654_c0_seq1	Aspof_comp50347_c1_seq1	0	0	0	0	0	0	0	0
Aspof_comp65672_c0_seq11	0	0	Aspof_comp54841_c0_seq10	Aspof_comp49366_c0_seq1	Aspof_comp35881_c0_seq1	Aspof_comp64760_c0_seq1	Aspof_comp51742_c1_seq2	0	Aspof_comp58055_c0_seq3	Aspof_comp58682_c0_seq4	Aspof_comp50384_c0_seq1	0	0	0	0	0	0	0	0
Aspof_comp65672_c0_seq26	0	0	Aspof_comp54841_c0_seq11	Aspof_comp49366_c0_seq2	Aspof_comp35914_c0_seq1	Aspof_comp64760_c0_seq15	Aspof_comp51875_c0_seq1	0	Aspof_comp58055_c0_seq4	Aspof_comp58698_c0_seq1	Aspof_comp50384_c0_seq2	0	0	0	0	0	0	0	0
Aspof_comp65677_c1_seq16	0	0	Aspof_comp54841_c0_seq12	Aspof_comp49377_c0_seq1	Aspof_comp359327_c0_seq1	Aspof_comp64760_c0_seq3	Aspof_comp51881_c0_seq1	0	Aspof_comp58055_c0_seq5	Aspof_comp58718_c1_seq6	Aspof_comp50384_c0_seq3	0	0	0	0	0	0	0	0
Aspof_comp65705_c0_seq25	0	0	Aspof_comp54841_c0_seq13	Aspof_comp49378_c0_seq1	Aspof_comp36001_c0_seq1	Aspof_comp64760_c0_seq7	Aspof_comp51881_c0_seq2	0	Aspof_comp58055_c0_seq6	Aspof_comp58725_c1_seq1	Aspof_comp50384_c0_seq4	0	0	0	0	0	0	0	0
Aspof_comp65713_c0_seq7	0	0	Aspof_comp54841_c0_seq15	Aspof_comp49413_c1_seq2	Aspof_comp36227_c1_seq1	Aspof_comp64774_c2_seq13	Aspof_comp51886_c0_seq1	0	Aspof_comp58055_c0_seq7	Aspof_comp58737_c0_seq4	Aspof_comp50444_c0_seq1	0	0	0	0	0	0	0	0
Aspof_comp65727_c0_seq8	0	0	Aspof_comp54841_c0_seq3	Aspof_comp49417_c0_seq1	Aspof_comp36299_c0_seq1	Aspof_comp64787_c2_seq14	Aspof_comp51886_c0_seq2	0	Aspof_comp58055_c0_seq8	Aspof_comp58737_c0_seq5	Aspof_comp50451_c0_seq1	0	0	0	0	0	0	0	0
Aspof_comp65757_c0_seq17	0	0	Aspof_comp54841_c0_seq4	Aspof_comp49430_c0_seq1	Aspof_comp36535_c0_seq1	Aspof_comp64795_c3_seq2	Aspof_comp51913_c0_seq2	0	Aspof_comp58055_c0_seq9	Aspof_comp58739_c0_seq2	Aspof_comp50461_c0_seq1	0	0	0	0	0	0	0	0
Aspof_comp65768_c0_seq18	0	0	Aspof_comp54841_c0_seq5	Aspof_comp49431_c0_seq2	Aspof_comp365587_c0_seq1	Aspof_comp64828_c0_seq1	Aspof_comp51957_c1_seq2	0	Aspof_comp58084_c0_seq1	Aspof_comp58763_c0_seq3	Aspof_comp50461_c1_seq1	0	0	0	0	0	0	0	0
Aspof_comp65833_c0_seq17	0	0	Aspof_comp54841_c0_seq6	Aspof_comp49456_c0_seq4	Aspof_comp36608_c0_seq1	Aspof_comp64828_c0_seq10	Aspof_comp52026_c0_seq1	0	Aspof_comp58210_c0_seq1	Aspof_comp58774_c0_seq8	Aspof_comp50487_c0_seq1	0	0	0	0	0	0	0	0
Aspof_comp65860_c1_seq3	0	0	Aspof_comp54916_c1_seq1	Aspof_comp49486_c0_seq1	Aspof_comp36815_c0_seq3	Aspof_comp64828_c0_seq18	Aspof_comp52076_c0_seq2	0	Aspof_comp58210_c0_seq2	Aspof_comp58779_c6_seq7	Aspof_comp50542_c1_seq2	0	0	0	0	0	0	0	0
Aspof_comp65860_c1_seq5	0	0	Aspof_comp54916_c1_seq2	Aspof_comp49486_c0_seq2	Aspof_comp36815_c0_seq4	Aspof_comp64828_c0_seq19	Aspof_comp52101_c0_seq1	0	Aspof_comp58210_c0_seq3	Aspof_comp58780_c0_seq2	Aspof_comp50548_c0_seq2	0	0	0	0	0	0	0	0
Aspof_comp65862_c1_seq34	0	0	Aspof_comp54916_c1_seq4	Aspof_comp49486_c0_seq3	Aspof_comp36865_c0_seq1	Aspof_comp64828_c0_seq2	Aspof_comp52107_c0_seq1	0	Aspof_comp58210_c0_seq4	Aspof_comp58805_c1_seq2	Aspof_comp50548_c0_seq3	0	0	0	0	0	0	0	0
Aspof_comp65912_c0_seq2	0	0	Aspof_comp54916_c1_seq5	Aspof_comp49486_c0_seq4	Aspof_comp36883_c0_seq1	Aspof_comp64828_c0_seq26	Aspof_comp52107_c0_seq2	0	Aspof_comp58223_c0_seq1	Aspof_comp58862_c4_seq1	Aspof_comp50557_c0_seq1	0	0	0	0	0	0	0	0
Aspof_comp65925_c0_seq23	0	0	Aspof_comp54916_c1_seq6	Aspof_comp49486_c0_seq5	Aspof_comp36921_c0_seq1	Aspof_comp64828_c0_seq29	Aspof_comp52113_c0_seq1	0	Aspof_comp58223_c0_seq2	Aspof_comp58862_c4_seq4	Aspof_comp50634_c0_seq2	0	0	0	0	0	0	0	0
Aspof_comp65926_c1_seq1	0	0	Aspof_comp54981_c0_seq1	Aspof_comp49486_c0_seq6	Aspof_comp37075_c0_seq1	Aspof_comp64828_c0_seq3	Aspof_comp52118_c0_seq2	0	Aspof_comp58223_c0_seq3	Aspof_comp58867_c1_seq8	Aspof_comp50695_c0_seq1	0	0	0	0	0	0	0	0
Aspof_comp65938_c1_seq10	0	0	Aspof_comp54998_c0_seq1	Aspof_comp49486_c0_seq7	Aspof_comp37122_c0_seq1	Aspof_comp64828_c0_seq39	Aspof_comp52134_c0_seq1	0	Aspof_comp58255_c4_seq1	Aspof_comp58873_c1_seq2	Aspof_comp50770_c1_seq1	0	0	0	0	0	0	0	0
Aspof_comp65938_c1_seq25	0	0	Aspof_comp55012_c1_seq1	Aspof_comp49502_c0_seq1	Aspof_comp37122_c0_seq2	Aspof_comp64828_c0_seq4	Aspof_comp52149_c0_seq1	0	Aspof_comp58435_c0_seq1	Aspof_comp58875_c4_seq1	Aspof_comp50805_c0_seq1	0	0	0	0	0	0	0	0
Aspof_comp65938_c1_seq38	0	0	Aspof_comp55050_c0_seq1	Aspof_comp49560_c0_seq1	Aspof_comp37122_c0_seq3	Aspof_comp64828_c0_seq41	Aspof_comp52174_c0_seq1	0	Aspof_comp585020_c0_seq1	Aspof_comp58891_c1_seq1	Aspof_comp50862_c0_seq1	0	0	0	0	0	0	0	0
Aspof_comp65938_c1_seq39	0	0	Aspof_comp55084_c0_seq1	Aspof_comp49563_c0_seq1	Aspof_comp37210_c0_seq1	Aspof_comp64861_c0_seq9	Aspof_comp52174_c0_seq2	0	Aspof_comp58504_c0_seq13	Aspof_comp58891_c1_seq3	Aspof_comp50863_c1_seq1	0	0	0	0	0	0	0	0
Aspof_comp65938_c1_seq42	0	0	Aspof_comp55277_c0_seq1	Aspof_comp49572_c0_seq1	Aspof_comp37267_c0_seq1	Aspof_comp64897_c0_seq12	Aspof_comp52174_c1_seq1	0	Aspof_comp58504_c0_seq16	Aspof_comp58946_c0_seq3	Aspof_comp50889_c0_seq1	0	0	0	0	0	0	0	0
Aspof_comp65938_c1_seq43	0	0	Aspof_comp55343_c0_seq2	Aspof_comp49612_c1_seq1	Aspof_comp37267_c0_seq2	Aspof_comp64912_c1_seq1	Aspof_comp52174_c2_seq1	0	Aspof_comp58777_c2_seq2	Aspof_comp58946_c0_seq7	Aspof_comp50889_c0_seq3	0	0	0	0	0	0	0	0
Aspof_comp65938_c1_seq47	0	0	Aspof_comp55376_c0_seq1	Aspof_comp49636_c1_seq1	Aspof_comp37287_c0_seq1	Aspof_comp64946_c0_seq20	Aspof_comp52174_c2_seq3	0	Aspof_comp58843_c1_seq5	Aspof_comp58958_c1_seq14	Aspof_comp50889_c0_seq4	0	0	0	0	0	0	0	0
Aspof_comp65938_c1_seq50	0	0	Aspof_comp55376_c0_seq2	Aspof_comp49638_c0_seq1	Aspof_comp37298_c0_seq1	Aspof_comp64946_c1_seq1	Aspof_comp52176_c0_seq1	0	Aspof_comp58850_c1_seq1	Aspof_comp58958_c1_seq6	Aspof_comp50928_c0_seq1	0	0	0	0	0	0	0	0
Aspof_comp65956_c2_seq1	0	0	Aspof_comp55399_c0_seq1	Aspof_comp49681_c0_seq3	Aspof_comp37298_c1_seq1	Aspof_comp64986_c0_seq2	Aspof_comp52201_c0_seq1	0	Aspof_comp58851_c1_seq15	Aspof_comp58970_c0_seq1	Aspof_comp51005_c0_seq1	0	0	0	0	0	0	0	0
Aspof_comp65956_c2_seq7	0	0	Aspof_comp55399_c0_seq2	Aspof_comp49705_c0_seq1	Aspof_comp37298_c2_seq1	Aspof_comp64987_c0_seq2	Aspof_comp52202_c1_seq3	0	Aspof_comp58867_c0_seq1	Aspof_comp58979_c0_seq21	Aspof_comp51012_c0_seq1	0	0	0	0	0	0	0	0
Aspof_comp65975_c0_seq1	0	0	Aspof_comp55399_c0_seq3	Aspof_comp49710_c0_seq2	Aspof_comp37392_c0_seq1	Aspof_comp64997_c1_seq1	Aspof_comp52216_c0_seq1	0	Aspof_comp58908_c1_seq10	Aspof_comp58979_c0_seq23	Aspof_comp51012_c0_seq3	0	0	0	0	0	0	0	0
Aspof_comp66001_c1_seq6	0	0	Aspof_comp55399_c0_seq4	Aspof_comp49729_c0_seq1	Aspof_comp37434_c0_seq1	Aspof_comp65010_c1_seq3	Aspof_comp52216_c1_seq1	0	Aspof_comp58979_c0_seq28	Aspof_comp58979_c0_seq30	Aspof_comp51012_c0_seq4	0	0	0	0	0	0	0	0
Aspof_comp66023_c0_seq1	0	0	Aspof_comp55417_c0_seq2	Aspof_comp49741_c0_seq2	Aspof_comp37582_c0_seq1	Aspof_comp65011_c0_seq4	Aspof_comp52264_c0_seq1	0	Aspof_comp58979_c0_seq3	Aspof_comp58992_c0_seq1	Aspof_comp51012_c1_seq1	0	0	0	0	0	0	0	0
Aspof_comp66033_c0_seq10	0	0	Aspof_comp55435_c0_seq1	Aspof_comp49753_c0_seq1	Aspof_comp37582_c0_seq2	Aspof_comp65013_c1_seq3	Aspof_comp52264_c0_seq2	0	Aspof_comp59018_c0_seq3	Aspof_comp59003_c0_seq1	Aspof_comp51012_c2_seq1	0	0	0	0	0	0	0	0
Aspof_comp66033_c0_seq23	0	0	Aspof_comp55625_c0_seq2	Aspof_comp49753_c1_seq1	Aspof_comp37582_c1_seq1	Aspof_comp65032_c1_seq3	Aspof_comp52268_c0_seq1	0	Aspof_comp59018_c0_seq4	Aspof_comp59003_c0_seq2	Aspof_comp51012_c2_seq2	0	0	0	0	0	0	0	0
Aspof_comp66033_c0_seq37	0	0	Aspof_comp55658_c0_seq1	Aspof_comp49753_c2_seq1	Aspof_comp37616_c0_seq1	Aspof_comp65054_c1_seq13	Aspof_comp52268_c0_seq2	0	Aspof_comp59018_c0_seq9	Aspof_comp59003_c1_seq1	Aspof_comp510247_c0_seq1	0	0	0	0	0	0	0	0
Aspof_comp66072_c0_seq5	0	0	Aspof_comp55658_c0_seq2	Aspof_comp49766_c1_seq1	Aspof_comp37647_c0_seq1	Aspof_comp65084_c0_seq3	Aspof_comp52285_c0_seq2	0	Aspof_comp59200_c0_seq16	Aspof_comp59012_c0_seq1	Aspof_comp51083_c0_seq1	0	0	0	0	0	0	0	0
Aspof_comp66110_c0_seq1	0	0	Aspof_comp55761_c0_seq1	Aspof_comp49766_c1_seq2	Aspof_comp37784_c0_seq1	Aspof_comp65097_c0_seq3	Aspof_comp52300_c0_seq1	0	Aspof_comp59200_c0_seq28	Aspof_comp59022_c2_seq1	Aspof_comp51149_c0_seq2	0	0	0	0	0	0	0	0
Aspof_comp66117_c0_seq12	0	0	Aspof_comp55781_c1_seq3	Aspof_comp49804_c0_seq1	Aspof_comp37874_c0_seq1	Aspof_comp65150_c0_seq24	Aspof_comp52300_c0_seq2	0	Aspof_comp59200_c0_seq4	Aspof_comp59033_c0_seq4	Aspof_comp51154_c0_seq1	0	0	0	0	0	0	0	0
Aspof_comp66148_c0_seq1	0	0	Aspof_comp55786_c0_seq1	Aspof_comp49836_c0_seq1	Aspof_comp380268_c0_seq1	Aspof_comp65154_c0_seq3	Aspof_comp52300_c0_seq3	0	Aspof_comp59275_c0_seq1	Aspof_comp59033_c0_seq5	Aspof_comp51154_c1_seq1	0	0	0	0	0	0	0	0
Aspof_comp66148_c0_seq2	0	0	Aspof_comp55786_c1_seq1	Aspof_comp49836_c0_seq2	Aspof_comp380575_c0_seq1	Aspof_comp65161_c0_seq3	Aspof_comp52300_c0_seq4	0	Aspof_comp59275_c0_seq2	Aspof_comp59036_c0_seq3	Aspof_comp51207_c0_seq1	0	0	0	0	0	0	0	0
Aspof_comp66148_c0_seq5	0	0	Aspof_comp55822_c0_seq1	Aspof_comp50082_c0_seq1	Aspof_comp38057_c0_seq1	Aspof_comp65164_c0_seq3	Aspof_comp52311_c1_seq1	0	Aspof_comp59275_c0_seq3	Aspof_comp59049_c2_seq3	Aspof_comp51207_c0_seq3	0	0	0	0	0	0	0	0
Aspof_comp66171_c0_seq1	0	0	Aspof_comp55943_c0_seq2	Aspof_comp50092_c0_seq1	Aspof_comp38183_c0_seq1	Aspof_comp65164_c0_seq4	Aspof_comp52368_c0_seq1	0	Aspof_comp59365_c1_seq1	Aspof_comp59094_c3_seq5	Aspof_comp51250_c0_seq1	0	0	0	0	0	0	0	0
Aspof_comp66584_c0_seq1	0	0	Aspof_comp55966_c0_seq2	Aspof_comp50092_c0_seq3	Aspof_comp38183_c1_seq1	Aspof_comp65164_c0_seq6	Aspof_comp52368_c0_seq3	0	Aspof_comp59397_c0_seq36	Aspof_comp59120_c4_seq2	Aspof_comp51326_c0_seq1	0	0	0	0	0	0	0	0
Aspof_comp67585_c0_seq1	0	0	Aspof_comp55996_c0_seq1	Aspof_comp50173_c0_seq2	Aspof_comp38274_c0_seq1	Aspof_comp65168_c1_seq1	Aspof_comp52368_c0_seq4	0	Aspof_comp59397_c0_seq8	Aspof_comp59127_c1_seq1	Aspof_comp51344_c1_seq13	0	0	0	0	0	0	0	0
Aspof_comp67683_c0_seq1	0	0	Aspof_comp55996_c0_seq10	Aspof_comp50264_c0_seq1	Aspof_comp38355_c0_seq1	Aspof_comp65170_c1_seq3	Aspof_comp52368_c0_seq5	0	Aspof_comp59397_c0_seq83	Aspof_comp59127_c2_seq1	Aspof_comp51344_c1_seq9	0	0	0	0	0	0	0	0
Aspof_comp67963_c0_seq1	0	0	Aspof_comp55996_c0_seq2	Aspof_comp50264_c0_seq2	Aspof_comp38355_c0_seq2	Aspof_comp65178_c1_seq1	Aspof_comp52368_c0_seq8	0	Aspof_comp59397_c0_seq9	Aspof_comp59131_c0_seq29	Aspof_comp51364_c0_seq1	0	0	0	0	0	0	0	0
Aspof_comp68121_c0_seq1	0	0	Aspof_comp55996_c0_seq3	Aspof_comp50320_c0_seq1	Aspof_comp38579_c0_seq1	Aspof_comp65178_c1_seq2	Aspof_comp52450_c0_seq1	0	Aspof_comp59436_c0_seq10	Aspof_comp59159_c1_seq11	Aspof_comp51435_c0_seq1	0	0	0	0	0	0	0	0
Aspof_comp68266_c0_seq1	0	0	Aspof_comp55996_c0_seq4	Aspof_comp503252_c0_seq1	Aspof_comp38670_c0_seq1	Aspof_comp65181_c0_seq3	Aspof_comp52535_c0_seq1	0	Aspof_comp59436_c0_seq11	Aspof_comp59159_c1_seq12	Aspof_comp51435_c1_seq1	0	0	0	0	0	0	0	0
Aspof_comp68844_c0_seq1	0	0	Aspof_comp55996_c0_seq5	Aspof_comp50328_c0_seq1	Aspof_comp39021_c0_seq1	Aspof_comp65229_c0_seq26	Aspof_comp52598_c0_seq1	0	Aspof_comp59436_c0_seq8	Aspof_comp59159_c1_seq16	Aspof_comp51435_c1_seq2	0	0	0	0	0	0	0	0
Aspof_comp68967_c0_seq1	0	0	Aspof_comp55996_c0_seq7	Aspof_comp50357_c2_seq1	Aspof_comp39021_c1_seq1	Aspof_comp65250_c1_seq1	Aspof_comp52598_c0_seq2	0	Aspof_comp59436_c0_seq9	Aspof_comp59159_c1_seq17	Aspof_comp51438_c0_seq1	0	0	0	0	0	0	0	0
Aspof_comp69407_c0_seq1	0	0	Aspof_comp55996_c0_seq9	Aspof_comp50357_c2_seq2	Aspof_comp39040_c0_seq1	Aspof_comp65250_c1_seq2	Aspof_comp52632_c0_seq1	0	Aspof_comp59446_c2_seq2	Aspof_comp59179_c1_seq4	Aspof_comp51470_c0_seq1	0	0	0	0	0	0	0	0
Aspof_comp69861_c0_seq1	0	0	Aspof_comp56039_c0_seq4	Aspof_comp50378_c0_seq1	Aspof_comp39040_c1_seq1	Aspof_comp65258_c2_seq10	Aspof_comp52649_c0_seq1	0	Aspof_comp59446_c2_seq3	Aspof_comp59200_c0_seq29	Aspof_comp51470_c0_seq2	0	0	0	0	0	0	0	0
Aspof_comp70129_c0_seq1	0	0	Aspof_comp56105_c1_seq5	Aspof_comp50378_c0_seq2	Aspof_comp39063_c0_seq1	Aspof_comp65258_c2_seq28	Aspof_comp52649_c0_seq2	0	Aspof_comp59446_c2_seq4	Aspof_comp59200_c0_seq3	Aspof_comp51479_c0_seq1	0	0	0	0	0	0	0	0
Aspof_comp70831_c0_seq1	0	0	Aspof_comp56134_c0_seq1	Aspof_comp50378_c0_seq4	Aspof_comp39220_c3_seq1	Aspof_comp65264_c1_seq9	Aspof_comp52663_c0_seq1	0	Aspof_comp59446_c2_seq8	Aspof_comp59203_c2_seq1	Aspof_comp51479_c0_seq2	0	0	0	0	0	0	0	0
Aspof_comp72362_c0_seq1	0	0	Aspof_comp56138_c0_seq1	Aspof_comp50414_c0_seq1	Aspof_comp39294_c0_seq1	Aspof_comp65271_c0_seq16	Aspof_comp52663_c0_seq2	0	Aspof_comp59449_c2_seq7	Aspof_comp59216_c0_seq3	Aspof_comp51481_c0_seq1	0	0	0	0	0	0	0	0
Aspof_comp74585_c0_seq1	0	0	Aspof_comp56225_c1_seq14	Aspof_comp50416_c0_seq1	Aspof_comp39433_c1_seq1	Aspof_comp65286_c0_seq26	Aspof_comp52683_c0_seq1	0	Aspof_comp59480_c0_seq1	Aspof_comp59216_c0_seq4	Aspof_comp51527_c0_seq2	0	0	0	0	0	0	0	0
Aspof_comp74910_c0_seq1	0	0	Aspof_comp56225_c1_seq15	Aspof_comp50424_c0_seq1	Aspof_comp39464_c0_seq1	Aspof_comp65286_c0_seq35	Aspof_comp52683_c2_seq1	0	Aspof_comp59480_c0_seq2	Aspof_comp59222_c1_seq2	Aspof_comp51527_c0_seq3	0	0	0	0	0	0	0	0
Aspof_comp78004_c0_seq1	0	0	Aspof_comp56225_c1_seq19	Aspof_comp50436_c0_seq1	Aspof_comp39464_c1_seq1	Aspof_comp65286_c0_seq47	Aspof_comp52780_c0_seq1	0	Aspof_comp59480_c0_seq3	Aspof_comp59259_c1_seq3	Aspof_comp51571_c0_seq1	0	0	0	0	0	0	0	0
Aspof_comp78088_c0_seq1	0	0	Aspof_comp56225_c1_seq5	Aspof_comp50438_c0_seq1	Aspof_comp39464_c1_seq2	Aspof_comp65293_c0_seq27	Aspof_comp52780_c1_seq2	0	Aspof_comp59515_c1_seq1	Aspof_comp59259_c1_seq9	Aspof_comp51671_c0_seq1	0	0	0	0	0	0	0	0
Aspof_comp78174_c0_seq1	0	0	Aspof_comp56225_c1_seq6	Aspof_comp50438_c0_seq2	Aspof_comp39574_c0_seq3	Aspof_comp65311_c1_seq4	Aspof_comp52830_c1_seq1	0	Aspof_comp59531_c0_seq1	Aspof_comp59264_c1_seq7	Aspof_comp51671_c0_seq2	0	0	0	0	0	0	0	0
Aspof_comp79300_c0_seq1	0	0	Aspof_comp56225_c1_seq9	Aspof_comp50439_c0_seq1	Aspof_comp39574_c0_seq4	Aspof_comp65328_c2_seq16	Aspof_comp52933_c0_seq2	0	Aspof_comp59556_c0_seq12	Aspof_comp59300_c0_seq3	Aspof_comp51671_c0_seq3	0	0	0	0	0	0	0	0
Aspof_comp79668_c0_seq1	0	0	Aspof_comp56239_c0_seq2	Aspof_comp50439_c0_seq2	Aspof_comp39677_c0_seq1	Aspof_comp65397_c0_seq1	Aspof_comp52939_c0_seq1	0	Aspof_comp59556_c0_seq2	Aspof_comp59300_c0_seq8	Aspof_comp51671_c0_seq4	0	0	0	0	0	0	0	0
Aspof_comp79933_c0_seq1	0	0	Aspof_comp56243_c0_seq5	Aspof_comp50443_c0_seq1	Aspof_comp396977_c0_seq1	Aspof_comp65441_c4_seq12	Aspof_comp52939_c1_seq1	0	Aspof_comp59604_c0_seq3	Aspof_comp59361_c1_seq1	Aspof_comp51742_c0_seq1	0	0	0	0	0	0	0	0
Aspof_comp79951_c0_seq1	0	0	Aspof_comp56281_c0_seq7	Aspof_comp50448_c0_seq1	Aspof_comp39843_c0_seq1	Aspof_comp65441_c4_seq13	Aspof_comp52942_c0_seq1	0	Aspof_comp59679_c3_seq5	Aspof_comp59361_c4_seq1	Aspof_comp51835_c0_seq2	0	0	0	0	0	0	0	0
Aspof_comp82358_c0_seq1	0	0	Aspof_comp56282_c1_seq1	Aspof_comp50449_c1_seq1	Aspof_comp40008_c0_seq2	Aspof_comp65441_c4_seq14	Aspof_comp52971_c0_seq1	0	Aspof_comp59679_c3_seq7	Aspof_comp59366_c0_seq14	Aspof_comp5183_c0_seq1	0	0	0	0	0	0	0	0
Aspof_comp86358_c0_seq1	0	0	Aspof_comp56282_c1_seq2	Aspof_comp50450_c0_seq1	Aspof_comp40012_c0_seq1	Aspof_comp65441_c4_seq16	Aspof_comp52987_c0_seq2	0	Aspof_comp59693_c1_seq11	Aspof_comp59369_c0_seq1	Aspof_comp51909_c0_seq1	0	0	0	0	0	0	0	0
Aspof_comp87730_c0_seq1	0	0	Aspof_comp56326_c0_seq2	Aspof_comp50466_c0_seq1	Aspof_comp40012_c1_seq1	Aspof_comp65441_c4_seq3	Aspof_comp53031_c0_seq1	0	Aspof_comp59754_c0_seq15	Aspof_comp59369_c0_seq4	Aspof_comp51909_c0_seq2	0	0	0	0	0	0	0	0
Aspof_comp88126_c0_seq1	0	0	Aspof_comp56326_c0_seq6	Aspof_comp50466_c0_seq2	Aspof_comp40018_c0_seq1	Aspof_comp65441_c4_seq5	Aspof_comp53031_c0_seq2	0	Aspof_comp59776_c4_seq5	Aspof_comp59375_c0_seq1	Aspof_comp51913_c0_seq2	0	0	0	0	0	0	0	0
Aspof_comp89272_c0_seq1	0	0	Aspof_comp56357_c0_seq12	Aspof_comp50473_c0_seq1	Aspof_comp40027_c0_seq1	Aspof_comp65441_c4_seq6	Aspof_comp53033_c0_seq1	0	Aspof_comp59776_c4_seq6	Aspof_comp59410_c2_seq5	Aspof_comp52028_c0_seq1	0	0	0	0	0	0	0	0
Aspof_comp91434_c0_seq1	0	0	Aspof_comp56357_c0_seq7	Aspof_comp50503_c0_seq1	Aspof_comp40027_c1_seq1	Aspof_comp65441_c4_seq9	Aspof_comp53033_c1_seq1	0	Aspof_comp59812_c2_seq30	Aspof_comp59426_c0_seq35	Aspof_comp52050_c3_seq1	0	0	0	0	0	0	0	0
Aspof_comp9650_c0_seq1	0	0	Aspof_comp56368_c1_seq1	Aspof_comp50503_c0_seq2	Aspof_comp401136_c0_seq1	Aspof_comp65444_c5_seq2	Aspof_comp53033_c2_seq1	0	Aspof_comp59889_c2_seq10	Aspof_comp59430_c1_seq15	Aspof_comp52077_c0_seq1	0	0	0	0	0	0	0	0
Aspof_comp96784_c0_seq1	0	0	Aspof_comp56368_c2_seq1	Aspof_comp50503_c0_seq3	Aspof_comp40173_c0_seq1	Aspof_comp65448_c8_seq2	Aspof_comp53033_c3_seq1	0	Aspof_comp59891_c0_seq12	Aspof_comp59434_c1_seq36	Aspof_comp52096_c0_seq1	0	0	0	0	0	0	0	0
Aspof_comp97560_c0_seq1	0	0	Aspof_comp56407_c1_seq2	Aspof_comp50503_c0_seq4	Aspof_comp403200_c0_seq1	Aspof_comp65448_c8_seq5	Aspof_comp53093_c0_seq1	0	Aspof_comp59940_c1_seq2	Aspof_comp59451_c1_seq1	Aspof_comp52158_c0_seq1	0	0	0	0	0	0	0	0
Aspof_comp98710_c0_seq1	0	0	Aspof_comp56455_c0_seq5	Aspof_comp50541_c0_seq1	Aspof_comp40410_c1_seq2	Aspof_comp65448_c8_seq8	Aspof_comp53093_c0_seq2	0	Aspof_comp60001_c2_seq1	Aspof_comp59480_c0_seq4	Aspof_comp52158_c0_seq3	0	0	0	0	0	0	0	0
0	0	0	Aspof_comp56537_c0_seq2	Aspof_comp50541_c0_seq2	Aspof_comp40494_c0_seq1	Aspof_comp65449_c3_seq13	Aspof_comp53093_c0_seq3	0	Aspof_comp60001_c2_seq2	Aspof_comp59495_c1_seq4	Aspof_comp52206_c0_seq1	0	0	0	0	0	0	0	0
0	0	0	Aspof_comp56549_c1_seq1	Aspof_comp50572_c0_seq1	Aspof_comp40494_c0_seq2	Aspof_comp65450_c1_seq8	Aspof_comp53093_c0_seq4	0	Aspof_comp60082_c4_seq3	Aspof_comp59506_c3_seq1	Aspof_comp52206_c1_seq1	0	0	0	0	0	0	0	0
0	0	0	Aspof_comp56602_c1_seq1	Aspof_comp50572_c0_seq2	Aspof_comp40561_c0_seq1	Aspof_comp65450_c1_seq9	Aspof_comp53097_c0_seq1	0	Aspof_comp60126_c0_seq3	Aspof_comp59515_c4_seq1	Aspof_comp52215_c0_seq1	0	0	0	0	0	0	0	0
0	0	0	Aspof_comp56617_c0_seq1	Aspof_comp50572_c1_seq1	Aspof_comp40561_c1_seq1	Aspof_comp65453_c2_seq3	Aspof_comp53097_c0_seq2	0	Aspof_comp60136_c0_seq10	Aspof_comp59515_c4_seq3	Aspof_comp52301_c1_seq1	0	0	0	0	0	0	0	0
0	0	0	Aspof_comp56626_c0_seq1	Aspof_comp50582_c0_seq1	Aspof_comp40777_c1_seq1	Aspof_comp65453_c2_seq5	Aspof_comp53097_c1_seq3	0	Aspof_comp60136_c0_seq12	Aspof_comp59530_c3_seq4	Aspof_comp52389_c0_seq1	0	0	0	0	0	0	0	0
0	0	0	Aspof_comp56626_c0_seq2	Aspof_comp50582_c0_seq2	Aspof_comp40923_c0_seq1	Aspof_comp65455_c2_seq2	Aspof_comp53105_c1_seq1	0	Aspof_comp60136_c0_seq17	Aspof_comp59544_c3_seq1	Aspof_comp52431_c0_seq1	0	0	0	0	0	0	0	0
0	0	0	Aspof_comp56637_c0_seq1	Aspof_comp50594_c0_seq1	Aspof_comp40972_c0_seq1	Aspof_comp65539_c2_seq16	Aspof_comp53105_c1_seq2	0	Aspof_comp60136_c0_seq21	Aspof_comp59558_c0_seq16	Aspof_comp52431_c0_seq2	0	0	0	0	0	0	0	0
0	0	0	Aspof_comp56637_c0_seq2	Aspof_comp50612_c0_seq1	Aspof_comp40984_c0_seq1	Aspof_comp65539_c2_seq8	Aspof_comp53105_c1_seq3	0	Aspof_comp60136_c0_seq22	Aspof_comp59568_c0_seq4	Aspof_comp52431_c0_seq3	0	0	0	0	0	0	0	0
0	0	0	Aspof_comp56637_c0_seq3	Aspof_comp50620_c0_seq1	Aspof_comp41041_c0_seq2	Aspof_comp65579_c1_seq1	Aspof_comp53108_c0_seq1	0	Aspof_comp60136_c0_seq23	Aspof_comp59589_c0_seq1	Aspof_comp52431_c0_seq4	0	0	0	0	0	0	0	0
0	0	0	Aspof_comp56637_c0_seq4	Aspof_comp50621_c0_seq1	Aspof_comp41076_c0_seq1	Aspof_comp65595_c0_seq1	Aspof_comp53117_c0_seq2	0	Aspof_comp60136_c0_seq25	Aspof_comp59589_c0_seq3	Aspof_comp52441_c0_seq2	0	0	0	0	0	0	0	0
0	0	0	Aspof_comp56638_c0_seq1	Aspof_comp50641_c0_seq1	Aspof_comp41082_c0_seq1	Aspof_comp65604_c4_seq7	Aspof_comp53165_c0_seq1	0	Aspof_comp60136_c0_seq5	Aspof_comp59591_c0_seq1	Aspof_comp52442_c0_seq1	0	0	0	0	0	0	0	0
0	0	0	Aspof_comp56638_c1_seq1	Aspof_comp50641_c0_seq2	Aspof_comp41082_c1_seq1	Aspof_comp65606_c5_seq1	Aspof_comp53214_c0_seq1	0	Aspof_comp60136_c0_seq7	Aspof_comp59596_c0_seq7	Aspof_comp52632_c0_seq1	0	0	0	0	0	0	0	0
0	0	0	Aspof_comp56642_c0_seq2	Aspof_comp50641_c0_seq3	Aspof_comp41111_c0_seq1	Aspof_comp65609_c1_seq19	Aspof_comp53219_c0_seq1	0	Aspof_comp60148_c0_seq10	Aspof_comp59605_c0_seq1	Aspof_comp526555_c0_seq1	0	0	0	0	0	0	0	0
0	0	0	Aspof_comp56642_c0_seq27	Aspof_comp50673_c0_seq1	Aspof_comp41130_c0_seq1	Aspof_comp65617_c2_seq4	Aspof_comp53219_c0_seq2	0	Aspof_comp60167_c1_seq23	Aspof_comp59618_c0_seq1	Aspof_comp52683_c2_seq1	0	0	0	0	0	0	0	0
0	0	0	Aspof_comp56642_c0_seq34	Aspof_comp50681_c0_seq1	Aspof_comp41137_c0_seq1	Aspof_comp65619_c3_seq1	Aspof_comp53223_c0_seq1	0	Aspof_comp60254_c0_seq2	Aspof_comp59620_c1_seq1	Aspof_comp52685_c0_seq1	0	0	0	0	0	0	0	0
0	0	0	Aspof_comp56718_c0_seq2	Aspof_comp50681_c0_seq2	Aspof_comp41137_c1_seq1	Aspof_comp65625_c2_seq4	Aspof_comp53256_c1_seq1	0	Aspof_comp60262_c0_seq7	Aspof_comp59629_c0_seq5	Aspof_comp52732_c0_seq3	0	0	0	0	0	0	0	0
0	0	0	Aspof_comp56738_c0_seq1	Aspof_comp50690_c0_seq3	Aspof_comp41137_c2_seq1	Aspof_comp65655_c0_seq11	Aspof_comp53256_c2_seq1	0	Aspof_comp60273_c0_seq1	Aspof_comp59630_c0_seq1	Aspof_comp52734_c0_seq2	0	0	0	0	0	0	0	0
0	0	0	Aspof_comp56738_c1_seq1	Aspof_comp50713_c0_seq2	Aspof_comp41137_c3_seq1	Aspof_comp65663_c0_seq1	Aspof_comp53274_c0_seq1	0	Aspof_comp60273_c0_seq2	Aspof_comp59671_c3_seq9	Aspof_comp52888_c0_seq3	0	0	0	0	0	0	0	0
0	0	0	Aspof_comp56866_c0_seq1	Aspof_comp50713_c0_seq6	Aspof_comp41146_c0_seq1	Aspof_comp65672_c0_seq11	Aspof_comp53307_c1_seq2	0	Aspof_comp60273_c0_seq3	Aspof_comp59718_c0_seq1	Aspof_comp52909_c0_seq1	0	0	0	0	0	0	0	0
0	0	0	Aspof_comp56882_c0_seq2	Aspof_comp50719_c1_seq1	Aspof_comp41146_c1_seq1	Aspof_comp65672_c0_seq16	Aspof_comp53338_c0_seq1	0	Aspof_comp60273_c0_seq4	Aspof_comp59719_c0_seq1	Aspof_comp52909_c0_seq2	0	0	0	0	0	0	0	0
0	0	0	Aspof_comp56889_c0_seq1	Aspof_comp50726_c0_seq1	Aspof_comp41147_c0_seq1	Aspof_comp65672_c0_seq22	Aspof_comp53384_c0_seq1	0	Aspof_comp60273_c0_seq5	Aspof_comp59723_c8_seq1	Aspof_comp52925_c0_seq1	0	0	0	0	0	0	0	0
0	0	0	Aspof_comp56906_c0_seq1	Aspof_comp50743_c1_seq1	Aspof_comp41147_c0_seq2	Aspof_comp65672_c0_seq26	Aspof_comp53384_c0_seq2	0	Aspof_comp60273_c0_seq6	Aspof_comp59727_c0_seq1	Aspof_comp52942_c0_seq1	0	0	0	0	0	0	0	0
0	0	0	Aspof_comp56906_c0_seq2	Aspof_comp50750_c0_seq1	Aspof_comp411857_c0_seq1	Aspof_comp65673_c1_seq6	Aspof_comp53437_c0_seq1	0	Aspof_comp60293_c0_seq1	Aspof_comp59727_c0_seq2	Aspof_comp52996_c0_seq1	0	0	0	0	0	0	0	0
0	0	0	Aspof_comp56942_c0_seq1	Aspof_comp50786_c0_seq1	Aspof_comp41230_c0_seq2	Aspof_comp65677_c1_seq10	Aspof_comp53437_c0_seq3	0	Aspof_comp60293_c0_seq10	Aspof_comp59727_c0_seq4	Aspof_comp53033_c0_seq1	0	0	0	0	0	0	0	0
0	0	0	Aspof_comp56942_c0_seq3	Aspof_comp50786_c0_seq2	Aspof_comp41268_c0_seq1	Aspof_comp65677_c1_seq16	Aspof_comp53437_c0_seq5	0	Aspof_comp60293_c0_seq2	Aspof_comp59763_c2_seq2	Aspof_comp53033_c1_seq1	0	0	0	0	0	0	0	0
0	0	0	Aspof_comp56942_c0_seq4	Aspof_comp50786_c0_seq3	Aspof_comp41309_c0_seq1	Aspof_comp65707_c4_seq18	Aspof_comp53447_c0_seq2	0	Aspof_comp60293_c0_seq3	Aspof_comp59768_c4_seq8	Aspof_comp53033_c2_seq1	0	0	0	0	0	0	0	0
0	0	0	Aspof_comp57002_c0_seq3	Aspof_comp50786_c0_seq4	Aspof_comp41325_c0_seq1	Aspof_comp65707_c4_seq38	Aspof_comp53552_c0_seq1	0	Aspof_comp60293_c0_seq4	Aspof_comp59776_c4_seq32	Aspof_comp53033_c3_seq1	0	0	0	0	0	0	0	0
0	0	0	Aspof_comp57026_c0_seq1	Aspof_comp50795_c0_seq1	Aspof_comp41372_c0_seq1	Aspof_comp65707_c4_seq51	Aspof_comp53590_c0_seq1	0	Aspof_comp60293_c0_seq6	Aspof_comp59844_c0_seq2	Aspof_comp53045_c0_seq1	0	0	0	0	0	0	0	0
0	0	0	Aspof_comp57029_c0_seq3	Aspof_comp50815_c0_seq1	Aspof_comp41415_c0_seq1	Aspof_comp65713_c0_seq11	Aspof_comp53674_c0_seq1	0	Aspof_comp60293_c0_seq7	Aspof_comp59844_c0_seq3	Aspof_comp53045_c0_seq2	0	0	0	0	0	0	0	0
0	0	0	Aspof_comp57041_c0_seq1	Aspof_comp50815_c0_seq2	Aspof_comp41475_c0_seq2	Aspof_comp65715_c1_seq27	Aspof_comp53681_c0_seq1	0	Aspof_comp60293_c0_seq9	Aspof_comp59850_c0_seq1	Aspof_comp53052_c0_seq2	0	0	0	0	0	0	0	0
0	0	0	Aspof_comp57118_c1_seq7	Aspof_comp50815_c0_seq3	Aspof_comp41481_c0_seq1	Aspof_comp65771_c2_seq85	Aspof_comp53718_c0_seq1	0	Aspof_comp60308_c1_seq13	Aspof_comp59850_c0_seq2	Aspof_comp53093_c0_seq1	0	0	0	0	0	0	0	0
0	0	0	Aspof_comp57133_c0_seq6	Aspof_comp50815_c0_seq4	Aspof_comp41481_c0_seq2	Aspof_comp65771_c2_seq86	Aspof_comp53718_c0_seq2	0	Aspof_comp60308_c1_seq2	Aspof_comp59866_c0_seq5	Aspof_comp53095_c0_seq1	0	0	0	0	0	0	0	0
0	0	0	Aspof_comp57133_c2_seq2	Aspof_comp50825_c0_seq1	Aspof_comp41482_c0_seq1	Aspof_comp65778_c2_seq1	Aspof_comp53780_c4_seq2	0	Aspof_comp60406_c0_seq1	Aspof_comp59869_c1_seq5	Aspof_comp53095_c1_seq1	0	0	0	0	0	0	0	0
0	0	0	Aspof_comp57133_c2_seq3	Aspof_comp50832_c0_seq1	Aspof_comp41525_c0_seq1	Aspof_comp65780_c0_seq21	Aspof_comp53801_c0_seq1	0	Aspof_comp60421_c0_seq1	Aspof_comp59907_c0_seq1	Aspof_comp53123_c0_seq1	0	0	0	0	0	0	0	0
0	0	0	Aspof_comp57168_c0_seq2	Aspof_comp50838_c0_seq1	Aspof_comp41570_c0_seq1	Aspof_comp65798_c0_seq13	Aspof_comp53820_c0_seq1	0	Aspof_comp60421_c0_seq12	Aspof_comp59957_c1_seq6	Aspof_comp53160_c0_seq1	0	0	0	0	0	0	0	0
0	0	0	Aspof_comp57168_c0_seq3	Aspof_comp50845_c0_seq1	Aspof_comp41570_c1_seq1	Aspof_comp65841_c0_seq15	Aspof_comp53822_c0_seq1	0	Aspof_comp60421_c0_seq15	Aspof_comp59970_c1_seq4	Aspof_comp53162_c0_seq1	0	0	0	0	0	0	0	0
0	0	0	Aspof_comp57227_c0_seq2	Aspof_comp50845_c0_seq2	Aspof_comp41628_c0_seq1	Aspof_comp65841_c0_seq24	Aspof_comp53831_c0_seq1	0	Aspof_comp60421_c0_seq16	Aspof_comp59971_c0_seq3	Aspof_comp53201_c0_seq1	0	0	0	0	0	0	0	0
0	0	0	Aspof_comp57250_c0_seq3	Aspof_comp50850_c0_seq1	Aspof_comp41628_c1_seq1	Aspof_comp65858_c0_seq30	Aspof_comp53831_c1_seq1	0	Aspof_comp60421_c0_seq17	Aspof_comp59991_c1_seq1	Aspof_comp53214_c0_seq1	0	0	0	0	0	0	0	0
0	0	0	Aspof_comp57297_c0_seq3	Aspof_comp50850_c2_seq2	Aspof_comp41660_c0_seq1	Aspof_comp65883_c1_seq32	Aspof_comp53884_c0_seq1	0	Aspof_comp60421_c0_seq20	Aspof_comp60004_c0_seq2	Aspof_comp53223_c0_seq1	0	0	0	0	0	0	0	0
0	0	0	Aspof_comp57345_c0_seq1	Aspof_comp50851_c0_seq1	Aspof_comp41667_c0_seq1	Aspof_comp65885_c0_seq5	Aspof_comp54006_c0_seq1	0	Aspof_comp60421_c0_seq8	Aspof_comp60008_c2_seq2	Aspof_comp53223_c1_seq1	0	0	0	0	0	0	0	0
0	0	0	Aspof_comp57381_c1_seq5	Aspof_comp50862_c0_seq1	Aspof_comp41673_c0_seq1	Aspof_comp65903_c1_seq11	Aspof_comp54006_c0_seq2	0	Aspof_comp60435_c1_seq25	Aspof_comp60021_c0_seq3	Aspof_comp53239_c0_seq1	0	0	0	0	0	0	0	0
0	0	0	Aspof_comp57401_c0_seq1	Aspof_comp50877_c0_seq1	Aspof_comp41678_c0_seq1	Aspof_comp65909_c0_seq1	Aspof_comp54006_c0_seq3	0	Aspof_comp60498_c4_seq11	Aspof_comp60060_c2_seq2	Aspof_comp53251_c0_seq1	0	0	0	0	0	0	0	0
0	0	0	Aspof_comp57401_c0_seq2	Aspof_comp50912_c0_seq2	Aspof_comp41678_c0_seq2	Aspof_comp65909_c0_seq17	Aspof_comp54035_c0_seq2	0	Aspof_comp60498_c4_seq16	Aspof_comp60065_c1_seq11	Aspof_comp53251_c1_seq2	0	0	0	0	0	0	0	0
0	0	0	Aspof_comp57406_c0_seq20	Aspof_comp50922_c0_seq1	Aspof_comp41709_c0_seq1	Aspof_comp65909_c0_seq4	Aspof_comp54099_c1_seq1	0	Aspof_comp60535_c0_seq1	Aspof_comp60072_c3_seq7	Aspof_comp53275_c0_seq1	0	0	0	0	0	0	0	0
0	0	0	Aspof_comp57412_c0_seq1	Aspof_comp50922_c0_seq2	Aspof_comp41709_c0_seq2	Aspof_comp65931_c0_seq1	Aspof_comp54181_c0_seq1	0	Aspof_comp60535_c0_seq19	Aspof_comp60078_c1_seq1	Aspof_comp53275_c0_seq3	0	0	0	0	0	0	0	0
0	0	0	Aspof_comp57412_c1_seq2	Aspof_comp50931_c0_seq1	Aspof_comp41733_c0_seq1	Aspof_comp65938_c1_seq14	Aspof_comp54201_c0_seq1	0	Aspof_comp60567_c1_seq4	Aspof_comp60088_c1_seq3	Aspof_comp53275_c0_seq4	0	0	0	0	0	0	0	0
0	0	0	Aspof_comp57412_c1_seq3	Aspof_comp50946_c0_seq1	Aspof_comp4174_c0_seq2	Aspof_comp65939_c2_seq10	Aspof_comp54326_c0_seq1	0	Aspof_comp60604_c1_seq1	Aspof_comp60088_c1_seq5	Aspof_comp53280_c0_seq2	0	0	0	0	0	0	0	0
0	0	0	Aspof_comp57412_c1_seq5	Aspof_comp50952_c0_seq1	Aspof_comp41753_c0_seq1	Aspof_comp65939_c2_seq2	Aspof_comp54353_c0_seq1	0	Aspof_comp60604_c1_seq10	Aspof_comp60107_c0_seq3	Aspof_comp53286_c1_seq1	0	0	0	0	0	0	0	0
0	0	0	Aspof_comp57415_c0_seq1	Aspof_comp50954_c0_seq2	Aspof_comp41847_c0_seq1	Aspof_comp65974_c0_seq5	Aspof_comp54369_c0_seq2	0	Aspof_comp60604_c1_seq15	Aspof_comp60167_c3_seq1	Aspof_comp53293_c0_seq1	0	0	0	0	0	0	0	0
0	0	0	Aspof_comp57440_c0_seq10	Aspof_comp50960_c0_seq1	Aspof_comp41856_c0_seq1	Aspof_comp65993_c2_seq10	Aspof_comp54380_c0_seq1	0	Aspof_comp60604_c1_seq19	Aspof_comp60176_c0_seq2	Aspof_comp53385_c0_seq2	0	0	0	0	0	0	0	0
0	0	0	Aspof_comp57440_c0_seq4	Aspof_comp50960_c0_seq2	Aspof_comp41856_c0_seq2	Aspof_comp66009_c1_seq16	Aspof_comp54380_c1_seq1	0	Aspof_comp60604_c1_seq20	Aspof_comp60176_c0_seq7	Aspof_comp53423_c0_seq1	0	0	0	0	0	0	0	0
0	0	0	Aspof_comp57440_c0_seq9	Aspof_comp50960_c0_seq4	Aspof_comp41867_c0_seq1	Aspof_comp66068_c0_seq21	Aspof_comp54400_c2_seq1	0	Aspof_comp60604_c1_seq28	Aspof_comp60180_c0_seq8	Aspof_comp53423_c0_seq2	0	0	0	0	0	0	0	0
0	0	0	Aspof_comp57440_c4_seq1	Aspof_comp50966_c0_seq1	Aspof_comp41867_c0_seq2	Aspof_comp66075_c0_seq1	Aspof_comp54525_c0_seq1	0	Aspof_comp60604_c1_seq5	Aspof_comp60185_c0_seq7	Aspof_comp53431_c0_seq1	0	0	0	0	0	0	0	0
0	0	0	Aspof_comp57464_c0_seq4	Aspof_comp51011_c0_seq1	Aspof_comp41899_c0_seq1	Aspof_comp66075_c0_seq14	Aspof_comp54525_c2_seq1	0	Aspof_comp60604_c1_seq8	Aspof_comp60188_c1_seq1	Aspof_comp53431_c0_seq2	0	0	0	0	0	0	0	0
0	0	0	Aspof_comp57503_c0_seq2	Aspof_comp51020_c0_seq2	Aspof_comp41899_c1_seq1	Aspof_comp66075_c0_seq15	Aspof_comp54539_c1_seq2	0	Aspof_comp60731_c1_seq35	Aspof_comp60189_c3_seq2	Aspof_comp53442_c1_seq1	0	0	0	0	0	0	0	0
0	0	0	Aspof_comp57503_c0_seq3	Aspof_comp51020_c0_seq3	Aspof_comp41909_c0_seq1	Aspof_comp66075_c0_seq17	Aspof_comp54539_c1_seq3	0	Aspof_comp60836_c0_seq30	Aspof_comp60213_c0_seq1	Aspof_comp53520_c0_seq6	0	0	0	0	0	0	0	0
0	0	0	Aspof_comp57503_c0_seq4	Aspof_comp51022_c0_seq1	Aspof_comp41973_c1_seq1	Aspof_comp66075_c0_seq22	Aspof_comp54620_c0_seq1	0	Aspof_comp60836_c0_seq6	Aspof_comp60213_c0_seq2	Aspof_comp53593_c3_seq4	0	0	0	0	0	0	0	0
0	0	0	Aspof_comp57503_c0_seq6	Aspof_comp51040_c0_seq2	Aspof_comp41982_c0_seq1	Aspof_comp66075_c0_seq28	Aspof_comp54620_c2_seq2	0	Aspof_comp60869_c2_seq1	Aspof_comp60213_c0_seq3	Aspof_comp53599_c1_seq1	0	0	0	0	0	0	0	0
0	0	0	Aspof_comp57524_c0_seq2	Aspof_comp51107_c0_seq1	Aspof_comp42029_c0_seq1	Aspof_comp66075_c0_seq36	Aspof_comp54697_c1_seq1	0	Aspof_comp60928_c3_seq2	Aspof_comp60215_c3_seq1	Aspof_comp53622_c0_seq1	0	0	0	0	0	0	0	0
0	0	0	Aspof_comp57524_c0_seq4	Aspof_comp51210_c1_seq1	Aspof_comp42029_c1_seq1	Aspof_comp66075_c0_seq42	Aspof_comp54731_c0_seq1	0	Aspof_comp60933_c2_seq13	Aspof_comp60220_c2_seq1	Aspof_comp53642_c0_seq2	0	0	0	0	0	0	0	0
0	0	0	Aspof_comp57525_c0_seq2	Aspof_comp51266_c1_seq1	Aspof_comp42029_c1_seq2	Aspof_comp66075_c0_seq44	Aspof_comp54731_c0_seq2	0	Aspof_comp60933_c2_seq16	Aspof_comp60220_c6_seq3	Aspof_comp53674_c0_seq1	0	0	0	0	0	0	0	0
0	0	0	Aspof_comp57557_c1_seq1	Aspof_comp51301_c0_seq1	Aspof_comp42099_c0_seq1	Aspof_comp66075_c0_seq8	Aspof_comp54755_c0_seq1	0	Aspof_comp60933_c2_seq19	Aspof_comp60220_c7_seq2	Aspof_comp53686_c1_seq2	0	0	0	0	0	0	0	0
0	0	0	Aspof_comp57576_c1_seq1	Aspof_comp51318_c0_seq2	Aspof_comp42146_c0_seq1	Aspof_comp66121_c0_seq10	Aspof_comp54763_c0_seq1	0	Aspof_comp60933_c2_seq8	Aspof_comp60225_c0_seq2	Aspof_comp53814_c0_seq1	0	0	0	0	0	0	0	0
0	0	0	Aspof_comp57576_c1_seq2	Aspof_comp51344_c1_seq4	Aspof_comp42166_c0_seq1	Aspof_comp66121_c0_seq12	Aspof_comp54906_c0_seq1	0	Aspof_comp60940_c0_seq1	Aspof_comp60225_c0_seq3	Aspof_comp53853_c0_seq1	0	0	0	0	0	0	0	0
0	0	0	Aspof_comp57576_c1_seq3	Aspof_comp51377_c0_seq3	Aspof_comp42188_c0_seq1	Aspof_comp66121_c0_seq6	Aspof_comp54955_c0_seq1	0	Aspof_comp60940_c0_seq8	Aspof_comp60225_c0_seq8	Aspof_comp53914_c0_seq1	0	0	0	0	0	0	0	0
0	0	0	Aspof_comp57645_c1_seq4	Aspof_comp51377_c0_seq4	Aspof_comp42222_c0_seq1	Aspof_comp66121_c0_seq9	Aspof_comp54955_c0_seq2	0	Aspof_comp60940_c0_seq9	Aspof_comp60229_c0_seq2	Aspof_comp53938_c2_seq1	0	0	0	0	0	0	0	0
0	0	0	Aspof_comp57645_c1_seq9	Aspof_comp51390_c0_seq1	Aspof_comp42276_c1_seq1	Aspof_comp66171_c0_seq1	Aspof_comp55017_c0_seq5	0	Aspof_comp60940_c2_seq1	Aspof_comp60232_c1_seq2	Aspof_comp53970_c0_seq1	0	0	0	0	0	0	0	0
0	0	0	Aspof_comp57736_c0_seq1	Aspof_comp51405_c0_seq1	Aspof_comp42323_c0_seq1	Aspof_comp66584_c0_seq1	Aspof_comp55097_c0_seq1	0	Aspof_comp60970_c0_seq12	Aspof_comp60234_c2_seq28	Aspof_comp53975_c0_seq8	0	0	0	0	0	0	0	0
0	0	0	Aspof_comp57736_c1_seq1	Aspof_comp51414_c0_seq2	Aspof_comp42323_c1_seq1	Aspof_comp67826_c0_seq1	Aspof_comp55124_c0_seq1	0	Aspof_comp60970_c0_seq6	Aspof_comp60234_c2_seq31	Aspof_comp54056_c0_seq1	0	0	0	0	0	0	0	0
0	0	0	Aspof_comp57738_c1_seq1	Aspof_comp51419_c0_seq1	Aspof_comp42326_c0_seq1	Aspof_comp67840_c0_seq1	Aspof_comp551533_c0_seq1	0	Aspof_comp60990_c1_seq11	Aspof_comp60245_c0_seq1	Aspof_comp54056_c1_seq1	0	0	0	0	0	0	0	0
0	0	0	Aspof_comp57756_c0_seq1	Aspof_comp51419_c0_seq2	Aspof_comp42326_c0_seq2	Aspof_comp68266_c0_seq1	Aspof_comp55162_c0_seq1	0	Aspof_comp60990_c1_seq15	Aspof_comp60250_c0_seq1	Aspof_comp54099_c1_seq1	0	0	0	0	0	0	0	0
0	0	0	Aspof_comp57791_c0_seq1	Aspof_comp51419_c0_seq4	Aspof_comp42333_c0_seq2	Aspof_comp68360_c0_seq1	Aspof_comp55198_c0_seq1	0	Aspof_comp60990_c1_seq20	Aspof_comp60250_c0_seq2	Aspof_comp54144_c0_seq1	0	0	0	0	0	0	0	0
0	0	0	Aspof_comp57791_c0_seq2	Aspof_comp51419_c0_seq6	Aspof_comp42380_c0_seq2	Aspof_comp68669_c0_seq1	Aspof_comp55198_c0_seq2	0	Aspof_comp61005_c1_seq30	Aspof_comp60250_c4_seq26	Aspof_comp54178_c1_seq1	0	0	0	0	0	0	0	0
0	0	0	Aspof_comp57791_c0_seq3	Aspof_comp51419_c0_seq7	Aspof_comp424723_c0_seq1	Aspof_comp68869_c0_seq1	Aspof_comp55214_c0_seq4	0	Aspof_comp61012_c0_seq1	Aspof_comp60250_c4_seq4	Aspof_comp54209_c2_seq3	0	0	0	0	0	0	0	0
0	0	0	Aspof_comp57979_c0_seq2	Aspof_comp51419_c0_seq8	Aspof_comp42501_c0_seq1	Aspof_comp69154_c0_seq1	Aspof_comp55215_c0_seq1	0	Aspof_comp61050_c0_seq2	Aspof_comp60308_c1_seq15	Aspof_comp54254_c0_seq1	0	0	0	0	0	0	0	0
0	0	0	Aspof_comp58024_c0_seq16	Aspof_comp51423_c0_seq1	Aspof_comp425179_c0_seq1	Aspof_comp69584_c0_seq1	Aspof_comp55311_c0_seq1	0	Aspof_comp61071_c0_seq15	Aspof_comp60374_c1_seq1	Aspof_comp54254_c0_seq3	0	0	0	0	0	0	0	0
0	0	0	Aspof_comp58046_c0_seq3	Aspof_comp51455_c0_seq3	Aspof_comp42596_c0_seq1	Aspof_comp69801_c0_seq1	Aspof_comp55311_c0_seq2	0	Aspof_comp61071_c0_seq2	Aspof_comp60392_c0_seq4	Aspof_comp54254_c0_seq4	0	0	0	0	0	0	0	0
0	0	0	Aspof_comp58091_c2_seq11	Aspof_comp51455_c0_seq4	Aspof_comp42596_c1_seq1	Aspof_comp69827_c0_seq1	Aspof_comp5531_c0_seq1	0	Aspof_comp61086_c0_seq55	Aspof_comp60420_c2_seq1	Aspof_comp54256_c1_seq1	0	0	0	0	0	0	0	0
0	0	0	Aspof_comp58194_c0_seq4	Aspof_comp51479_c0_seq2	Aspof_comp42596_c2_seq1	Aspof_comp71432_c0_seq1	Aspof_comp55322_c0_seq2	0	Aspof_comp61113_c2_seq5	Aspof_comp60425_c1_seq15	Aspof_comp54256_c2_seq1	0	0	0	0	0	0	0	0
0	0	0	Aspof_comp58194_c0_seq6	Aspof_comp51481_c0_seq1	Aspof_comp42596_c2_seq2	Aspof_comp72042_c0_seq1	Aspof_comp55329_c0_seq1	0	Aspof_comp61119_c1_seq11	Aspof_comp60435_c5_seq1	Aspof_comp54257_c0_seq1	0	0	0	0	0	0	0	0
0	0	0	Aspof_comp58196_c0_seq9	Aspof_comp51500_c0_seq1	Aspof_comp42596_c2_seq3	Aspof_comp72318_c0_seq1	Aspof_comp55329_c0_seq2	0	Aspof_comp61138_c0_seq4	Aspof_comp60439_c0_seq2	Aspof_comp54257_c1_seq1	0	0	0	0	0	0	0	0
0	0	0	Aspof_comp58206_c4_seq2	Aspof_comp51505_c0_seq2	Aspof_comp42601_c0_seq1	Aspof_comp72421_c0_seq1	Aspof_comp55333_c0_seq1	0	Aspof_comp61138_c1_seq22	Aspof_comp60453_c0_seq9	Aspof_comp54326_c0_seq1	0	0	0	0	0	0	0	0
0	0	0	Aspof_comp58274_c0_seq1	Aspof_comp51517_c0_seq1	Aspof_comp42610_c0_seq1	Aspof_comp72930_c0_seq1	Aspof_comp55343_c0_seq1	0	Aspof_comp61138_c1_seq29	Aspof_comp60464_c0_seq22	Aspof_comp54340_c0_seq1	0	0	0	0	0	0	0	0
0	0	0	Aspof_comp58274_c0_seq2	Aspof_comp51549_c0_seq2	Aspof_comp42625_c1_seq2	Aspof_comp73501_c0_seq1	Aspof_comp55343_c0_seq2	0	Aspof_comp61138_c1_seq39	Aspof_comp60464_c0_seq55	Aspof_comp54340_c1_seq1	0	0	0	0	0	0	0	0
0	0	0	Aspof_comp58297_c0_seq1	Aspof_comp51549_c0_seq3	Aspof_comp42636_c0_seq2	Aspof_comp74412_c0_seq1	Aspof_comp55344_c0_seq1	0	Aspof_comp61147_c0_seq37	Aspof_comp60468_c0_seq4	Aspof_comp54340_c1_seq2	0	0	0	0	0	0	0	0
0	0	0	Aspof_comp58297_c0_seq2	Aspof_comp51549_c0_seq4	Aspof_comp426424_c0_seq1	Aspof_comp77043_c0_seq1	Aspof_comp55344_c0_seq3	0	Aspof_comp61179_c2_seq4	Aspof_comp60468_c0_seq5	Aspof_comp54340_c1_seq3	0	0	0	0	0	0	0	0
0	0	0	Aspof_comp58373_c0_seq1	Aspof_comp51572_c0_seq1	Aspof_comp42683_c0_seq1	Aspof_comp85726_c0_seq1	Aspof_comp55344_c0_seq4	0	Aspof_comp61213_c0_seq6	Aspof_comp60468_c1_seq1	Aspof_comp54369_c0_seq2	0	0	0	0	0	0	0	0
0	0	0	Aspof_comp58447_c2_seq3	Aspof_comp51614_c0_seq1	Aspof_comp42722_c1_seq1	Aspof_comp90173_c0_seq1	Aspof_comp55344_c0_seq5	0	Aspof_comp61251_c5_seq1	Aspof_comp60468_c1_seq3	Aspof_comp54428_c0_seq1	0	0	0	0	0	0	0	0
0	0	0	Aspof_comp58460_c2_seq1	Aspof_comp51670_c0_seq3	Aspof_comp42725_c0_seq1	Aspof_comp97560_c0_seq1	Aspof_comp55396_c0_seq1	0	Aspof_comp61253_c0_seq1	Aspof_comp60479_c0_seq4	Aspof_comp54460_c0_seq1	0	0	0	0	0	0	0	0
0	0	0	Aspof_comp58481_c1_seq1	Aspof_comp51674_c0_seq1	Aspof_comp42725_c1_seq1	Aspof_comp9996_c0_seq1	Aspof_comp55399_c0_seq1	0	Aspof_comp61253_c0_seq6	Aspof_comp60494_c0_seq1	Aspof_comp54460_c0_seq2	0	0	0	0	0	0	0	0
0	0	0	Aspof_comp58518_c0_seq3	Aspof_comp51702_c0_seq1	Aspof_comp42730_c0_seq1	0	Aspof_comp55399_c0_seq2	0	Aspof_comp61253_c0_seq7	Aspof_comp60494_c0_seq7	Aspof_comp54460_c1_seq1	0	0	0	0	0	0	0	0
0	0	0	Aspof_comp58573_c0_seq1	Aspof_comp51734_c1_seq2	Aspof_comp42730_c0_seq2	0	Aspof_comp55399_c0_seq3	0	Aspof_comp61264_c0_seq10	Aspof_comp60497_c0_seq2	Aspof_comp54460_c2_seq2	0	0	0	0	0	0	0	0
0	0	0	Aspof_comp58603_c7_seq3	Aspof_comp51760_c0_seq1	Aspof_comp42730_c1_seq1	0	Aspof_comp55399_c0_seq4	0	Aspof_comp61264_c0_seq2	Aspof_comp60497_c0_seq20	Aspof_comp54460_c2_seq3	0	0	0	0	0	0	0	0
0	0	0	Aspof_comp58663_c0_seq1	Aspof_comp51760_c0_seq2	Aspof_comp42752_c0_seq1	0	Aspof_comp55417_c0_seq1	0	Aspof_comp61274_c6_seq1	Aspof_comp60512_c0_seq5	Aspof_comp54529_c0_seq2	0	0	0	0	0	0	0	0
0	0	0	Aspof_comp58695_c1_seq1	Aspof_comp51819_c0_seq1	Aspof_comp42752_c0_seq2	0	Aspof_comp55417_c0_seq2	0	Aspof_comp61285_c2_seq3	Aspof_comp60512_c0_seq6	Aspof_comp54550_c0_seq9	0	0	0	0	0	0	0	0
0	0	0	Aspof_comp58767_c0_seq2	Aspof_comp51819_c0_seq2	Aspof_comp42765_c0_seq1	0	Aspof_comp55417_c0_seq3	0	Aspof_comp61303_c2_seq1	Aspof_comp60512_c1_seq1	Aspof_comp54622_c0_seq1	0	0	0	0	0	0	0	0
0	0	0	Aspof_comp58774_c0_seq1	Aspof_comp51819_c0_seq3	Aspof_comp42767_c0_seq1	0	Aspof_comp55419_c1_seq1	0	Aspof_comp61305_c2_seq11	Aspof_comp60534_c1_seq3	Aspof_comp54622_c0_seq2	0	0	0	0	0	0	0	0
0	0	0	Aspof_comp58782_c0_seq1	Aspof_comp51879_c0_seq1	Aspof_comp42782_c0_seq1	0	Aspof_comp55428_c0_seq1	0	Aspof_comp61305_c2_seq3	Aspof_comp60534_c1_seq4	Aspof_comp54668_c0_seq2	0	0	0	0	0	0	0	0
0	0	0	Aspof_comp5879_c0_seq1	Aspof_comp51901_c0_seq1	Aspof_comp42796_c0_seq1	0	Aspof_comp55441_c2_seq3	0	Aspof_comp61305_c2_seq4	Aspof_comp60534_c1_seq5	Aspof_comp54668_c0_seq3	0	0	0	0	0	0	0	0
0	0	0	Aspof_comp58824_c1_seq7	Aspof_comp51908_c0_seq2	Aspof_comp42796_c1_seq1	0	Aspof_comp55473_c0_seq3	0	Aspof_comp61305_c2_seq5	Aspof_comp60535_c0_seq18	Aspof_comp54668_c0_seq4	0	0	0	0	0	0	0	0
0	0	0	Aspof_comp58874_c0_seq1	Aspof_comp51947_c0_seq1	Aspof_comp42811_c0_seq1	0	Aspof_comp55534_c1_seq1	0	Aspof_comp61305_c2_seq7	Aspof_comp60535_c0_seq3	Aspof_comp54668_c0_seq5	0	0	0	0	0	0	0	0
0	0	0	Aspof_comp58875_c0_seq17	Aspof_comp52075_c0_seq1	Aspof_comp428355_c0_seq1	0	Aspof_comp55534_c1_seq3	0	Aspof_comp61380_c1_seq1	Aspof_comp60535_c0_seq8	Aspof_comp54668_c1_seq1	0	0	0	0	0	0	0	0
0	0	0	Aspof_comp58875_c0_seq19	Aspof_comp52085_c0_seq1	Aspof_comp42867_c0_seq2	0	Aspof_comp55583_c0_seq1	0	Aspof_comp61380_c1_seq10	Aspof_comp60544_c0_seq4	Aspof_comp54713_c1_seq1	0	0	0	0	0	0	0	0
0	0	0	Aspof_comp58875_c0_seq2	Aspof_comp52109_c0_seq1	Aspof_comp42867_c0_seq3	0	Aspof_comp55609_c0_seq1	0	Aspof_comp61380_c1_seq7	Aspof_comp60548_c0_seq27	Aspof_comp54752_c0_seq1	0	0	0	0	0	0	0	0
0	0	0	Aspof_comp58906_c0_seq3	Aspof_comp52160_c0_seq1	Aspof_comp42867_c1_seq1	0	Aspof_comp55616_c0_seq1	0	Aspof_comp61392_c1_seq2	Aspof_comp60582_c1_seq1	Aspof_comp54772_c0_seq1	0	0	0	0	0	0	0	0
0	0	0	Aspof_comp58906_c0_seq4	Aspof_comp52160_c0_seq2	Aspof_comp429262_c0_seq1	0	Aspof_comp55616_c0_seq2	0	Aspof_comp61426_c0_seq1	Aspof_comp60597_c1_seq12	Aspof_comp54772_c0_seq2	0	0	0	0	0	0	0	0
0	0	0	Aspof_comp58918_c0_seq16	Aspof_comp52198_c0_seq1	Aspof_comp42928_c0_seq1	0	Aspof_comp55616_c0_seq7	0	Aspof_comp61426_c1_seq9	Aspof_comp60597_c1_seq3	Aspof_comp54801_c0_seq10	0	0	0	0	0	0	0	0
0	0	0	Aspof_comp58932_c1_seq1	Aspof_comp52198_c0_seq2	Aspof_comp42997_c0_seq1	0	Aspof_comp55631_c0_seq1	0	Aspof_comp61432_c0_seq2	Aspof_comp60597_c2_seq1	Aspof_comp54801_c0_seq9	0	0	0	0	0	0	0	0
0	0	0	Aspof_comp58932_c1_seq2	Aspof_comp52202_c1_seq2	Aspof_comp43033_c0_seq1	0	Aspof_comp55650_c1_seq1	0	Aspof_comp61432_c4_seq4	Aspof_comp60605_c0_seq5	Aspof_comp54841_c0_seq3	0	0	0	0	0	0	0	0
0	0	0	Aspof_comp58943_c1_seq4	Aspof_comp52202_c1_seq3	Aspof_comp43033_c1_seq1	0	Aspof_comp55650_c1_seq2	0	Aspof_comp61432_c4_seq5	Aspof_comp60621_c1_seq4	Aspof_comp54843_c0_seq1	0	0	0	0	0	0	0	0
0	0	0	Aspof_comp58979_c0_seq22	Aspof_comp52213_c0_seq1	Aspof_comp43033_c2_seq1	0	Aspof_comp55687_c1_seq2	0	Aspof_comp61432_c6_seq1	Aspof_comp60621_c1_seq8	Aspof_comp54961_c1_seq2	0	0	0	0	0	0	0	0
0	0	0	Aspof_comp58979_c0_seq24	Aspof_comp52217_c0_seq1	Aspof_comp43033_c3_seq1	0	Aspof_comp55739_c0_seq3	0	Aspof_comp61435_c4_seq1	Aspof_comp60623_c0_seq3	Aspof_comp54973_c0_seq1	0	0	0	0	0	0	0	0
0	0	0	Aspof_comp58979_c0_seq26	Aspof_comp52217_c0_seq2	Aspof_comp43063_c0_seq1	0	Aspof_comp55811_c0_seq1	0	Aspof_comp61435_c5_seq8	Aspof_comp60634_c0_seq2	Aspof_comp55035_c0_seq1	0	0	0	0	0	0	0	0
0	0	0	Aspof_comp59033_c0_seq4	Aspof_comp52217_c0_seq3	Aspof_comp43063_c1_seq1	0	Aspof_comp55811_c0_seq2	0	Aspof_comp61462_c0_seq22	Aspof_comp60634_c0_seq3	Aspof_comp55035_c0_seq2	0	0	0	0	0	0	0	0
0	0	0	Aspof_comp59042_c5_seq4	Aspof_comp52217_c0_seq4	Aspof_comp43063_c2_seq1	0	Aspof_comp55811_c0_seq3	0	Aspof_comp61478_c4_seq14	Aspof_comp60646_c1_seq1	Aspof_comp55050_c0_seq1	0	0	0	0	0	0	0	0
0	0	0	Aspof_comp59082_c2_seq2	Aspof_comp52233_c0_seq1	Aspof_comp43102_c0_seq1	0	Aspof_comp55845_c0_seq1	0	Aspof_comp61478_c4_seq20	Aspof_comp60646_c2_seq11	Aspof_comp55052_c0_seq2	0	0	0	0	0	0	0	0
0	0	0	Aspof_comp59082_c2_seq3	Aspof_comp52239_c0_seq1	Aspof_comp43103_c0_seq1	0	Aspof_comp55845_c1_seq1	0	Aspof_comp61478_c4_seq7	Aspof_comp60651_c0_seq1	Aspof_comp55111_c0_seq3	0	0	0	0	0	0	0	0
0	0	0	Aspof_comp59084_c0_seq17	Aspof_comp52248_c0_seq1	Aspof_comp43103_c0_seq2	0	Aspof_comp55858_c0_seq1	0	Aspof_comp61508_c1_seq8	Aspof_comp60651_c0_seq5	Aspof_comp55124_c0_seq1	0	0	0	0	0	0	0	0
0	0	0	Aspof_comp59085_c1_seq3	Aspof_comp52281_c0_seq1	Aspof_comp43103_c0_seq3	0	Aspof_comp55904_c0_seq3	0	Aspof_comp61536_c0_seq14	Aspof_comp60686_c4_seq12	Aspof_comp55151_c0_seq1	0	0	0	0	0	0	0	0
0	0	0	Aspof_comp59096_c0_seq10	Aspof_comp52281_c0_seq4	Aspof_comp43103_c0_seq4	0	Aspof_comp55905_c0_seq1	0	Aspof_comp61536_c0_seq3	Aspof_comp60699_c0_seq5	Aspof_comp551533_c0_seq1	0	0	0	0	0	0	0	0
0	0	0	Aspof_comp59096_c0_seq13	Aspof_comp52327_c0_seq2	Aspof_comp43103_c0_seq5	0	Aspof_comp55944_c0_seq3	0	Aspof_comp61556_c2_seq1	Aspof_comp60710_c3_seq4	Aspof_comp55164_c0_seq1	0	0	0	0	0	0	0	0
0	0	0	Aspof_comp59096_c0_seq17	Aspof_comp52360_c0_seq3	Aspof_comp43103_c0_seq6	0	Aspof_comp55988_c0_seq1	0	Aspof_comp61566_c1_seq1	Aspof_comp60719_c3_seq2	Aspof_comp55187_c0_seq1	0	0	0	0	0	0	0	0
0	0	0	Aspof_comp59096_c3_seq1	Aspof_comp52431_c0_seq1	Aspof_comp43103_c0_seq7	0	Aspof_comp56016_c1_seq1	0	Aspof_comp61582_c0_seq12	Aspof_comp60731_c0_seq1	Aspof_comp55212_c0_seq1	0	0	0	0	0	0	0	0
0	0	0	Aspof_comp59123_c1_seq14	Aspof_comp52431_c0_seq2	Aspof_comp43103_c0_seq8	0	Aspof_comp56056_c0_seq1	0	Aspof_comp61582_c0_seq3	Aspof_comp60737_c0_seq1	Aspof_comp55215_c0_seq1	0	0	0	0	0	0	0	0
0	0	0	Aspof_comp59183_c0_seq2	Aspof_comp52431_c0_seq3	Aspof_comp43134_c0_seq1	0	Aspof_comp56067_c0_seq3	0	Aspof_comp61589_c3_seq3	Aspof_comp60737_c1_seq1	Aspof_comp55215_c0_seq2	0	0	0	0	0	0	0	0
0	0	0	Aspof_comp591_c0_seq1	Aspof_comp52431_c0_seq4	Aspof_comp43134_c1_seq1	0	Aspof_comp56099_c0_seq12	0	Aspof_comp61623_c0_seq1	Aspof_comp60769_c3_seq8	Aspof_comp55222_c0_seq1	0	0	0	0	0	0	0	0
0	0	0	Aspof_comp59200_c0_seq3	Aspof_comp52537_c0_seq2	Aspof_comp431442_c0_seq1	0	Aspof_comp56105_c1_seq2	0	Aspof_comp61623_c0_seq3	Aspof_comp60803_c0_seq7	Aspof_comp55222_c0_seq2	0	0	0	0	0	0	0	0
0	0	0	Aspof_comp59235_c3_seq1	Aspof_comp52578_c0_seq8	Aspof_comp4318_c0_seq1	0	Aspof_comp56105_c1_seq3	0	Aspof_comp61641_c4_seq11	Aspof_comp60809_c0_seq2	Aspof_comp55257_c1_seq1	0	0	0	0	0	0	0	0
0	0	0	Aspof_comp59264_c0_seq1	Aspof_comp52589_c0_seq1	Aspof_comp43198_c0_seq1	0	Aspof_comp56119_c0_seq1	0	Aspof_comp61645_c0_seq1	Aspof_comp60836_c0_seq13	Aspof_comp55264_c0_seq4	0	0	0	0	0	0	0	0
0	0	0	Aspof_comp59264_c1_seq8	Aspof_comp52603_c0_seq1	Aspof_comp43198_c1_seq1	0	Aspof_comp56140_c0_seq1	0	Aspof_comp61737_c0_seq21	Aspof_comp60844_c0_seq12	Aspof_comp55333_c0_seq1	0	0	0	0	0	0	0	0
0	0	0	Aspof_comp59277_c0_seq11	Aspof_comp52603_c0_seq2	Aspof_comp432163_c0_seq1	0	Aspof_comp56197_c0_seq4	0	Aspof_comp61771_c1_seq1	Aspof_comp60847_c0_seq2	Aspof_comp55399_c0_seq1	0	0	0	0	0	0	0	0
0	0	0	Aspof_comp59277_c0_seq17	Aspof_comp52614_c0_seq2	Aspof_comp4325_c0_seq1	0	Aspof_comp56197_c0_seq7	0	Aspof_comp61771_c2_seq2	Aspof_comp60847_c0_seq4	Aspof_comp55399_c0_seq2	0	0	0	0	0	0	0	0
0	0	0	Aspof_comp59277_c0_seq25	Aspof_comp52614_c0_seq3	Aspof_comp43291_c0_seq1	0	Aspof_comp56228_c0_seq2	0	Aspof_comp61771_c2_seq3	Aspof_comp60853_c2_seq1	Aspof_comp55399_c0_seq3	0	0	0	0	0	0	0	0
0	0	0	Aspof_comp59277_c0_seq27	Aspof_comp52616_c0_seq1	Aspof_comp43296_c0_seq1	0	Aspof_comp56231_c0_seq1	0	Aspof_comp61771_c2_seq7	Aspof_comp60853_c2_seq3	Aspof_comp55399_c0_seq4	0	0	0	0	0	0	0	0
0	0	0	Aspof_comp59277_c0_seq3	Aspof_comp52638_c0_seq1	Aspof_comp43446_c0_seq1	0	Aspof_comp56242_c2_seq24	0	Aspof_comp61772_c0_seq11	Aspof_comp60858_c1_seq20	Aspof_comp55524_c0_seq1	0	0	0	0	0	0	0	0
0	0	0	Aspof_comp59277_c0_seq30	Aspof_comp52677_c0_seq1	Aspof_comp434840_c0_seq1	0	Aspof_comp56243_c0_seq6	0	Aspof_comp61772_c0_seq2	Aspof_comp60861_c1_seq1	Aspof_comp55530_c0_seq1	0	0	0	0	0	0	0	0
0	0	0	Aspof_comp59295_c1_seq3	Aspof_comp52677_c0_seq2	Aspof_comp43489_c0_seq1	0	Aspof_comp56282_c0_seq1	0	Aspof_comp61772_c0_seq4	Aspof_comp60861_c1_seq2	Aspof_comp55616_c0_seq1	0	0	0	0	0	0	0	0
0	0	0	Aspof_comp59295_c1_seq4	Aspof_comp52682_c0_seq2	Aspof_comp43562_c0_seq1	0	Aspof_comp56282_c1_seq2	0	Aspof_comp61772_c0_seq8	Aspof_comp60861_c2_seq1	Aspof_comp55616_c0_seq2	0	0	0	0	0	0	0	0
0	0	0	Aspof_comp59346_c3_seq1	Aspof_comp52707_c0_seq1	Aspof_comp43572_c0_seq1	0	Aspof_comp56314_c2_seq2	0	Aspof_comp61871_c1_seq2	Aspof_comp60861_c2_seq2	Aspof_comp55616_c0_seq3	0	0	0	0	0	0	0	0
0	0	0	Aspof_comp59346_c3_seq2	Aspof_comp52729_c0_seq1	Aspof_comp43572_c1_seq1	0	Aspof_comp56314_c2_seq6	0	Aspof_comp61871_c1_seq4	Aspof_comp60861_c2_seq4	Aspof_comp55616_c0_seq6	0	0	0	0	0	0	0	0
0	0	0	Aspof_comp59346_c3_seq3	Aspof_comp52729_c0_seq2	Aspof_comp43575_c0_seq1	0	Aspof_comp56314_c2_seq7	0	Aspof_comp61871_c1_seq6	Aspof_comp60861_c2_seq5	Aspof_comp55616_c0_seq7	0	0	0	0	0	0	0	0
0	0	0	Aspof_comp59347_c0_seq1	Aspof_comp52738_c0_seq1	Aspof_comp43600_c0_seq1	0	Aspof_comp56314_c2_seq8	0	Aspof_comp61874_c0_seq13	Aspof_comp60869_c2_seq1	Aspof_comp55616_c0_seq9	0	0	0	0	0	0	0	0
0	0	0	Aspof_comp59392_c0_seq1	Aspof_comp52807_c0_seq4	Aspof_comp43687_c0_seq1	0	Aspof_comp56342_c0_seq1	0	Aspof_comp61874_c0_seq31	Aspof_comp60880_c0_seq1	Aspof_comp55631_c0_seq1	0	0	0	0	0	0	0	0
0	0	0	Aspof_comp59396_c1_seq15	Aspof_comp52823_c1_seq2	Aspof_comp43687_c0_seq2	0	Aspof_comp56342_c1_seq1	0	Aspof_comp61886_c0_seq2	Aspof_comp60880_c1_seq1	Aspof_comp55728_c1_seq1	0	0	0	0	0	0	0	0
0	0	0	Aspof_comp59430_c1_seq1	Aspof_comp52823_c1_seq3	Aspof_comp43687_c0_seq3	0	Aspof_comp56342_c2_seq1	0	Aspof_comp61886_c0_seq3	Aspof_comp60880_c2_seq3	Aspof_comp55728_c1_seq2	0	0	0	0	0	0	0	0
0	0	0	Aspof_comp59430_c1_seq10	Aspof_comp52823_c2_seq1	Aspof_comp43708_c0_seq1	0	Aspof_comp56342_c2_seq2	0	Aspof_comp61886_c0_seq4	Aspof_comp60884_c4_seq1	Aspof_comp55758_c0_seq1	0	0	0	0	0	0	0	0
0	0	0	Aspof_comp59430_c1_seq11	Aspof_comp52823_c2_seq2	Aspof_comp43728_c0_seq1	0	Aspof_comp56342_c2_seq3	0	Aspof_comp61886_c0_seq5	Aspof_comp60895_c0_seq1	Aspof_comp55776_c1_seq2	0	0	0	0	0	0	0	0
0	0	0	Aspof_comp59430_c1_seq13	Aspof_comp52857_c0_seq1	Aspof_comp43797_c0_seq1	0	Aspof_comp56342_c2_seq4	0	Aspof_comp61886_c0_seq6	Aspof_comp60898_c0_seq11	Aspof_comp55781_c1_seq3	0	0	0	0	0	0	0	0
0	0	0	Aspof_comp59430_c1_seq14	Aspof_comp52862_c0_seq3	Aspof_comp43801_c0_seq1	0	Aspof_comp56371_c3_seq4	0	Aspof_comp61886_c1_seq1	Aspof_comp60908_c1_seq7	Aspof_comp55872_c1_seq1	0	0	0	0	0	0	0	0
0	0	0	Aspof_comp59430_c1_seq15	Aspof_comp52866_c0_seq4	Aspof_comp438042_c0_seq1	0	Aspof_comp56465_c0_seq2	0	Aspof_comp61898_c1_seq12	Aspof_comp60928_c3_seq2	Aspof_comp55876_c0_seq3	0	0	0	0	0	0	0	0
0	0	0	Aspof_comp59430_c1_seq2	Aspof_comp52875_c0_seq4	Aspof_comp43820_c0_seq1	0	Aspof_comp56465_c0_seq4	0	Aspof_comp61898_c1_seq2	Aspof_comp60928_c7_seq4	Aspof_comp55883_c0_seq1	0	0	0	0	0	0	0	0
0	0	0	Aspof_comp59430_c1_seq3	Aspof_comp52879_c0_seq1	Aspof_comp43882_c0_seq1	0	Aspof_comp56477_c0_seq1	0	Aspof_comp61898_c1_seq4	Aspof_comp60948_c0_seq14	Aspof_comp55883_c0_seq2	0	0	0	0	0	0	0	0
0	0	0	Aspof_comp59430_c1_seq5	Aspof_comp52915_c0_seq3	Aspof_comp43946_c0_seq1	0	Aspof_comp56477_c0_seq2	0	Aspof_comp61902_c1_seq23	Aspof_comp60954_c0_seq2	Aspof_comp55904_c0_seq3	0	0	0	0	0	0	0	0
0	0	0	Aspof_comp59430_c1_seq7	Aspof_comp52915_c1_seq2	Aspof_comp43959_c0_seq1	0	Aspof_comp56477_c1_seq1	0	Aspof_comp61920_c1_seq1	Aspof_comp60954_c0_seq4	Aspof_comp55949_c1_seq1	0	0	0	0	0	0	0	0
0	0	0	Aspof_comp59430_c1_seq8	Aspof_comp52915_c1_seq4	Aspof_comp43959_c1_seq1	0	Aspof_comp56493_c1_seq1	0	Aspof_comp61939_c0_seq6	Aspof_comp60969_c0_seq2	Aspof_comp55949_c1_seq2	0	0	0	0	0	0	0	0
0	0	0	Aspof_comp59430_c1_seq9	Aspof_comp52926_c0_seq1	Aspof_comp43963_c0_seq1	0	Aspof_comp56493_c1_seq2	0	Aspof_comp61962_c2_seq2	Aspof_comp60986_c0_seq1	Aspof_comp55949_c1_seq3	0	0	0	0	0	0	0	0
0	0	0	Aspof_comp59437_c3_seq1	Aspof_comp52936_c1_seq1	Aspof_comp44017_c0_seq1	0	Aspof_comp56493_c1_seq3	0	Aspof_comp61983_c1_seq1	Aspof_comp60988_c1_seq1	Aspof_comp55953_c0_seq1	0	0	0	0	0	0	0	0
0	0	0	Aspof_comp59446_c8_seq2	Aspof_comp52940_c0_seq2	Aspof_comp44075_c0_seq1	0	Aspof_comp56493_c1_seq5	0	Aspof_comp62016_c2_seq14	Aspof_comp60989_c0_seq10	Aspof_comp55988_c0_seq1	0	0	0	0	0	0	0	0
0	0	0	Aspof_comp59446_c8_seq3	Aspof_comp52968_c0_seq2	Aspof_comp44108_c0_seq1	0	Aspof_comp56694_c0_seq2	0	Aspof_comp62016_c2_seq15	Aspof_comp60989_c0_seq2	Aspof_comp55994_c0_seq8	0	0	0	0	0	0	0	0
0	0	0	Aspof_comp59455_c1_seq3	Aspof_comp52968_c0_seq7	Aspof_comp44108_c1_seq1	0	Aspof_comp56694_c0_seq4	0	Aspof_comp62016_c2_seq4	Aspof_comp60989_c0_seq8	Aspof_comp56095_c0_seq2	0	0	0	0	0	0	0	0
0	0	0	Aspof_comp59488_c1_seq2	Aspof_comp52988_c0_seq1	Aspof_comp44108_c1_seq2	0	Aspof_comp56696_c0_seq1	0	Aspof_comp62016_c2_seq6	Aspof_comp60989_c0_seq9	Aspof_comp56095_c0_seq3	0	0	0	0	0	0	0	0
0	0	0	Aspof_comp59488_c1_seq3	Aspof_comp53001_c0_seq1	Aspof_comp44172_c3_seq1	0	Aspof_comp56696_c0_seq3	0	Aspof_comp62032_c2_seq2	Aspof_comp60996_c1_seq1	Aspof_comp56095_c0_seq4	0	0	0	0	0	0	0	0
0	0	0	Aspof_comp59488_c3_seq1	Aspof_comp53004_c0_seq1	Aspof_comp44223_c0_seq1	0	Aspof_comp56784_c0_seq1	0	Aspof_comp62048_c3_seq16	Aspof_comp61011_c3_seq14	Aspof_comp56095_c0_seq5	0	0	0	0	0	0	0	0
0	0	0	Aspof_comp59488_c3_seq11	Aspof_comp53006_c0_seq2	Aspof_comp44223_c1_seq1	0	Aspof_comp56784_c0_seq2	0	Aspof_comp62048_c3_seq17	Aspof_comp61011_c3_seq2	Aspof_comp56095_c1_seq2	0	0	0	0	0	0	0	0
0	0	0	Aspof_comp59488_c3_seq9	Aspof_comp53006_c0_seq3	Aspof_comp44223_c1_seq2	0	Aspof_comp56786_c0_seq5	0	Aspof_comp62048_c3_seq9	Aspof_comp61029_c1_seq1	Aspof_comp56128_c1_seq1	0	0	0	0	0	0	0	0
0	0	0	Aspof_comp59515_c4_seq1	Aspof_comp53052_c0_seq4	Aspof_comp44223_c1_seq3	0	Aspof_comp56786_c0_seq6	0	Aspof_comp62051_c3_seq18	Aspof_comp61030_c4_seq11	Aspof_comp56175_c0_seq2	0	0	0	0	0	0	0	0
0	0	0	Aspof_comp59525_c0_seq1	Aspof_comp53091_c0_seq1	Aspof_comp4423_c0_seq1	0	Aspof_comp56804_c0_seq1	0	Aspof_comp62051_c3_seq26	Aspof_comp61041_c0_seq1	Aspof_comp56177_c0_seq1	0	0	0	0	0	0	0	0
0	0	0	Aspof_comp59558_c0_seq15	Aspof_comp53091_c0_seq2	Aspof_comp44254_c0_seq1	0	Aspof_comp56804_c0_seq2	0	Aspof_comp62051_c3_seq27	Aspof_comp61041_c6_seq2	Aspof_comp56177_c0_seq2	0	0	0	0	0	0	0	0
0	0	0	Aspof_comp59558_c0_seq16	Aspof_comp53101_c0_seq4	Aspof_comp44271_c0_seq1	0	Aspof_comp56804_c0_seq3	0	Aspof_comp62067_c0_seq1	Aspof_comp61044_c0_seq14	Aspof_comp56177_c0_seq3	0	0	0	0	0	0	0	0
0	0	0	Aspof_comp59558_c0_seq17	Aspof_comp53101_c0_seq5	Aspof_comp44277_c0_seq1	0	Aspof_comp56804_c0_seq4	0	Aspof_comp62076_c1_seq35	Aspof_comp61071_c0_seq3	Aspof_comp56177_c0_seq5	0	0	0	0	0	0	0	0
0	0	0	Aspof_comp59569_c2_seq17	Aspof_comp53101_c0_seq6	Aspof_comp44279_c1_seq1	0	Aspof_comp56804_c0_seq5	0	Aspof_comp62096_c3_seq3	Aspof_comp61071_c0_seq5	Aspof_comp56177_c0_seq6	0	0	0	0	0	0	0	0
0	0	0	Aspof_comp59603_c0_seq11	Aspof_comp53101_c0_seq8	Aspof_comp44301_c0_seq1	0	Aspof_comp56804_c0_seq6	0	Aspof_comp62161_c5_seq7	Aspof_comp61081_c1_seq23	Aspof_comp56177_c0_seq7	0	0	0	0	0	0	0	0
0	0	0	Aspof_comp59693_c1_seq3	Aspof_comp53103_c0_seq1	Aspof_comp44301_c1_seq1	0	Aspof_comp56804_c0_seq7	0	Aspof_comp62175_c0_seq18	Aspof_comp61081_c1_seq4	Aspof_comp56219_c2_seq1	0	0	0	0	0	0	0	0
0	0	0	Aspof_comp59696_c0_seq1	Aspof_comp53106_c0_seq1	Aspof_comp44351_c0_seq1	0	Aspof_comp56815_c0_seq1	0	Aspof_comp62181_c3_seq26	Aspof_comp61082_c0_seq1	Aspof_comp56228_c0_seq2	0	0	0	0	0	0	0	0
0	0	0	Aspof_comp59702_c0_seq12	Aspof_comp53110_c0_seq1	Aspof_comp44357_c0_seq1	0	Aspof_comp56815_c0_seq2	0	Aspof_comp62196_c0_seq10	Aspof_comp61083_c1_seq1	Aspof_comp56243_c0_seq7	0	0	0	0	0	0	0	0
0	0	0	Aspof_comp59702_c0_seq16	Aspof_comp53110_c0_seq2	Aspof_comp44359_c0_seq2	0	Aspof_comp56829_c0_seq1	0	Aspof_comp62214_c1_seq12	Aspof_comp61089_c8_seq2	Aspof_comp56314_c2_seq2	0	0	0	0	0	0	0	0
0	0	0	Aspof_comp59702_c0_seq20	Aspof_comp53110_c0_seq3	Aspof_comp44474_c0_seq1	0	Aspof_comp56842_c0_seq1	0	Aspof_comp62239_c1_seq10	Aspof_comp61105_c1_seq11	Aspof_comp56314_c2_seq6	0	0	0	0	0	0	0	0
0	0	0	Aspof_comp59702_c0_seq26	Aspof_comp53110_c0_seq5	Aspof_comp44474_c1_seq1	0	Aspof_comp56842_c0_seq7	0	Aspof_comp62242_c2_seq13	Aspof_comp61105_c1_seq2	Aspof_comp56314_c2_seq7	0	0	0	0	0	0	0	0
0	0	0	Aspof_comp59702_c0_seq28	Aspof_comp53110_c0_seq7	Aspof_comp445168_c0_seq1	0	Aspof_comp56866_c0_seq1	0	Aspof_comp62242_c2_seq26	Aspof_comp61133_c0_seq36	Aspof_comp56314_c2_seq8	0	0	0	0	0	0	0	0
0	0	0	Aspof_comp59723_c0_seq1	Aspof_comp53119_c0_seq2	Aspof_comp44526_c0_seq1	0	Aspof_comp56901_c0_seq7	0	Aspof_comp62242_c2_seq37	Aspof_comp61136_c2_seq1	Aspof_comp56327_c2_seq1	0	0	0	0	0	0	0	0
0	0	0	Aspof_comp59752_c0_seq21	Aspof_comp53127_c0_seq1	Aspof_comp44526_c0_seq2	0	Aspof_comp56901_c0_seq8	0	Aspof_comp62285_c3_seq1	Aspof_comp61136_c2_seq23	Aspof_comp56341_c0_seq1	0	0	0	0	0	0	0	0
0	0	0	Aspof_comp59791_c0_seq8	Aspof_comp53127_c0_seq2	Aspof_comp44526_c0_seq3	0	Aspof_comp56917_c0_seq1	0	Aspof_comp62285_c3_seq6	Aspof_comp61136_c2_seq27	Aspof_comp56341_c0_seq2	0	0	0	0	0	0	0	0
0	0	0	Aspof_comp59791_c0_seq9	Aspof_comp53127_c0_seq3	Aspof_comp44526_c0_seq5	0	Aspof_comp56950_c0_seq1	0	Aspof_comp62293_c0_seq100	Aspof_comp61151_c0_seq11	Aspof_comp56341_c0_seq3	0	0	0	0	0	0	0	0
0	0	0	Aspof_comp59882_c0_seq4	Aspof_comp53157_c0_seq2	Aspof_comp44561_c0_seq1	0	Aspof_comp56972_c0_seq1	0	Aspof_comp62293_c0_seq101	Aspof_comp61151_c0_seq7	Aspof_comp56341_c0_seq4	0	0	0	0	0	0	0	0
0	0	0	Aspof_comp59936_c0_seq17	Aspof_comp53172_c0_seq1	Aspof_comp44583_c0_seq1	0	Aspof_comp56972_c0_seq2	0	Aspof_comp62293_c0_seq120	Aspof_comp61160_c0_seq2	Aspof_comp56341_c0_seq5	0	0	0	0	0	0	0	0
0	0	0	Aspof_comp59940_c1_seq3	Aspof_comp53178_c0_seq2	Aspof_comp44593_c0_seq1	0	Aspof_comp57001_c0_seq1	0	Aspof_comp62293_c0_seq13	Aspof_comp61171_c1_seq14	Aspof_comp56341_c0_seq6	0	0	0	0	0	0	0	0
0	0	0	Aspof_comp59942_c1_seq17	Aspof_comp53178_c0_seq3	Aspof_comp446730_c0_seq1	0	Aspof_comp57002_c0_seq1	0	Aspof_comp62293_c0_seq14	Aspof_comp61171_c4_seq3	Aspof_comp56341_c0_seq7	0	0	0	0	0	0	0	0
0	0	0	Aspof_comp59944_c1_seq15	Aspof_comp53182_c0_seq1	Aspof_comp44673_c0_seq1	0	Aspof_comp57002_c0_seq2	0	Aspof_comp62293_c0_seq29	Aspof_comp61193_c2_seq1	Aspof_comp56341_c0_seq8	0	0	0	0	0	0	0	0
0	0	0	Aspof_comp59944_c1_seq31	Aspof_comp53190_c0_seq1	Aspof_comp44673_c1_seq1	0	Aspof_comp57002_c0_seq3	0	Aspof_comp62293_c0_seq4	Aspof_comp61195_c0_seq7	Aspof_comp56351_c0_seq1	0	0	0	0	0	0	0	0
0	0	0	Aspof_comp59944_c1_seq34	Aspof_comp53190_c0_seq2	Aspof_comp44673_c1_seq2	0	Aspof_comp57066_c0_seq4	0	Aspof_comp62293_c0_seq78	Aspof_comp61211_c0_seq32	Aspof_comp56351_c1_seq1	0	0	0	0	0	0	0	0
0	0	0	Aspof_comp59947_c0_seq11	Aspof_comp53264_c1_seq1	Aspof_comp44700_c0_seq2	0	Aspof_comp57144_c0_seq1	0	Aspof_comp62293_c0_seq85	Aspof_comp61224_c0_seq1	Aspof_comp56362_c0_seq2	0	0	0	0	0	0	0	0
0	0	0	Aspof_comp59947_c0_seq16	Aspof_comp53264_c1_seq2	Aspof_comp44741_c0_seq1	0	Aspof_comp57160_c0_seq1	0	Aspof_comp62298_c0_seq4	Aspof_comp61227_c1_seq3	Aspof_comp56407_c1_seq1	0	0	0	0	0	0	0	0
0	0	0	Aspof_comp59947_c0_seq5	Aspof_comp53264_c1_seq3	Aspof_comp44801_c0_seq1	0	Aspof_comp57160_c1_seq1	0	Aspof_comp62317_c0_seq10	Aspof_comp61239_c0_seq28	Aspof_comp56427_c1_seq1	0	0	0	0	0	0	0	0
0	0	0	Aspof_comp59951_c3_seq6	Aspof_comp53279_c0_seq1	Aspof_comp44801_c0_seq2	0	Aspof_comp57174_c1_seq2	0	Aspof_comp62317_c8_seq1	Aspof_comp61239_c0_seq8	Aspof_comp56433_c0_seq3	0	0	0	0	0	0	0	0
0	0	0	Aspof_comp59970_c1_seq2	Aspof_comp53286_c1_seq1	Aspof_comp44801_c0_seq3	0	Aspof_comp57187_c0_seq10	0	Aspof_comp62335_c1_seq1	Aspof_comp61243_c1_seq1	Aspof_comp56433_c0_seq4	0	0	0	0	0	0	0	0
0	0	0	Aspof_comp60001_c2_seq2	Aspof_comp53300_c1_seq1	Aspof_comp44821_c0_seq1	0	Aspof_comp57187_c0_seq11	0	Aspof_comp62335_c1_seq2	Aspof_comp61243_c1_seq16	Aspof_comp56433_c0_seq5	0	0	0	0	0	0	0	0
0	0	0	Aspof_comp60030_c0_seq2	Aspof_comp53300_c1_seq6	Aspof_comp44851_c0_seq1	0	Aspof_comp57187_c0_seq12	0	Aspof_comp62336_c0_seq10	Aspof_comp61243_c1_seq29	Aspof_comp56446_c0_seq8	0	0	0	0	0	0	0	0
0	0	0	Aspof_comp60030_c0_seq3	Aspof_comp53311_c0_seq1	Aspof_comp44851_c0_seq2	0	Aspof_comp57187_c0_seq16	0	Aspof_comp62377_c1_seq13	Aspof_comp61254_c0_seq1	Aspof_comp56453_c0_seq2	0	0	0	0	0	0	0	0
0	0	0	Aspof_comp60072_c1_seq13	Aspof_comp53335_c0_seq1	Aspof_comp44851_c0_seq3	0	Aspof_comp57187_c0_seq17	0	Aspof_comp62377_c1_seq14	Aspof_comp61261_c0_seq1	Aspof_comp56515_c0_seq4	0	0	0	0	0	0	0	0
0	0	0	Aspof_comp60072_c1_seq32	Aspof_comp53344_c0_seq1	Aspof_comp44851_c0_seq4	0	Aspof_comp57187_c0_seq18	0	Aspof_comp62377_c1_seq16	Aspof_comp61263_c1_seq1	Aspof_comp56534_c2_seq2	0	0	0	0	0	0	0	0
0	0	0	Aspof_comp60119_c0_seq2	Aspof_comp53350_c0_seq2	Aspof_comp44856_c0_seq1	0	Aspof_comp57187_c0_seq19	0	Aspof_comp62377_c1_seq20	Aspof_comp61263_c1_seq2	Aspof_comp56537_c0_seq2	0	0	0	0	0	0	0	0
0	0	0	Aspof_comp60119_c0_seq8	Aspof_comp53361_c0_seq3	Aspof_comp44927_c0_seq1	0	Aspof_comp57187_c0_seq2	0	Aspof_comp62377_c1_seq7	Aspof_comp61278_c1_seq9	Aspof_comp56549_c1_seq1	0	0	0	0	0	0	0	0
0	0	0	Aspof_comp60219_c0_seq3	Aspof_comp53381_c0_seq1	Aspof_comp44927_c1_seq1	0	Aspof_comp57187_c0_seq21	0	Aspof_comp62457_c1_seq11	Aspof_comp61283_c0_seq1	Aspof_comp56562_c0_seq1	0	0	0	0	0	0	0	0
0	0	0	Aspof_comp60219_c0_seq6	Aspof_comp53396_c0_seq4	Aspof_comp44927_c1_seq2	0	Aspof_comp57187_c0_seq22	0	Aspof_comp62457_c1_seq2	Aspof_comp61306_c0_seq3	Aspof_comp56562_c0_seq2	0	0	0	0	0	0	0	0
0	0	0	Aspof_comp60219_c0_seq7	Aspof_comp53407_c0_seq1	Aspof_comp44957_c0_seq1	0	Aspof_comp57187_c0_seq24	0	Aspof_comp62466_c0_seq2	Aspof_comp61306_c0_seq9	Aspof_comp56564_c0_seq1	0	0	0	0	0	0	0	0
0	0	0	Aspof_comp60243_c0_seq1	Aspof_comp53407_c0_seq2	Aspof_comp44957_c0_seq2	0	Aspof_comp57187_c0_seq25	0	Aspof_comp62490_c1_seq2	Aspof_comp61333_c4_seq2	Aspof_comp56564_c0_seq2	0	0	0	0	0	0	0	0
0	0	0	Aspof_comp60272_c0_seq1	Aspof_comp53407_c0_seq3	Aspof_comp44960_c0_seq1	0	Aspof_comp57187_c0_seq26	0	Aspof_comp62490_c1_seq7	Aspof_comp61345_c0_seq8	Aspof_comp56630_c0_seq2	0	0	0	0	0	0	0	0
0	0	0	Aspof_comp60272_c0_seq2	Aspof_comp53407_c0_seq4	Aspof_comp44960_c2_seq1	0	Aspof_comp57187_c0_seq27	0	Aspof_comp62490_c1_seq9	Aspof_comp61346_c0_seq10	Aspof_comp56693_c2_seq1	0	0	0	0	0	0	0	0
0	0	0	Aspof_comp60308_c1_seq13	Aspof_comp53408_c0_seq1	Aspof_comp45035_c0_seq1	0	Aspof_comp57187_c0_seq28	0	Aspof_comp62492_c1_seq10	Aspof_comp61350_c1_seq10	Aspof_comp56699_c0_seq1	0	0	0	0	0	0	0	0
0	0	0	Aspof_comp60309_c0_seq14	Aspof_comp53420_c0_seq1	Aspof_comp45035_c0_seq2	0	Aspof_comp57187_c0_seq29	0	Aspof_comp62502_c0_seq6	Aspof_comp61350_c1_seq2	Aspof_comp56786_c0_seq5	0	0	0	0	0	0	0	0
0	0	0	Aspof_comp60320_c3_seq2	Aspof_comp53420_c0_seq2	Aspof_comp45035_c0_seq3	0	Aspof_comp57187_c0_seq31	0	Aspof_comp62597_c0_seq11	Aspof_comp61365_c0_seq7	Aspof_comp56796_c2_seq3	0	0	0	0	0	0	0	0
0	0	0	Aspof_comp60418_c4_seq1	Aspof_comp53420_c0_seq4	Aspof_comp45070_c0_seq1	0	Aspof_comp57187_c0_seq33	0	Aspof_comp62644_c3_seq18	Aspof_comp61373_c0_seq2	Aspof_comp56796_c2_seq5	0	0	0	0	0	0	0	0
0	0	0	Aspof_comp60434_c0_seq1	Aspof_comp53444_c0_seq2	Aspof_comp45070_c1_seq1	0	Aspof_comp57187_c0_seq36	0	Aspof_comp62647_c0_seq11	Aspof_comp61373_c0_seq3	Aspof_comp56850_c0_seq1	0	0	0	0	0	0	0	0
0	0	0	Aspof_comp60442_c2_seq1	Aspof_comp53512_c0_seq1	Aspof_comp451242_c0_seq1	0	Aspof_comp57187_c0_seq4	0	Aspof_comp62647_c0_seq3	Aspof_comp61378_c0_seq8	Aspof_comp56850_c1_seq4	0	0	0	0	0	0	0	0
0	0	0	Aspof_comp60442_c4_seq3	Aspof_comp53512_c0_seq2	Aspof_comp452015_c0_seq1	0	Aspof_comp57187_c0_seq40	0	Aspof_comp62647_c0_seq4	Aspof_comp61391_c3_seq1	Aspof_comp56850_c1_seq5	0	0	0	0	0	0	0	0
0	0	0	Aspof_comp60449_c0_seq2	Aspof_comp53512_c0_seq3	Aspof_comp45229_c0_seq1	0	Aspof_comp57187_c0_seq41	0	Aspof_comp62647_c0_seq6	Aspof_comp61399_c0_seq1	Aspof_comp56866_c0_seq1	0	0	0	0	0	0	0	0
0	0	0	Aspof_comp60483_c2_seq1	Aspof_comp53512_c0_seq4	Aspof_comp45229_c0_seq2	0	Aspof_comp57187_c0_seq42	0	Aspof_comp62692_c0_seq1	Aspof_comp61399_c1_seq27	Aspof_comp56875_c0_seq1	0	0	0	0	0	0	0	0
0	0	0	Aspof_comp60526_c1_seq3	Aspof_comp53512_c0_seq5	Aspof_comp45244_c0_seq1	0	Aspof_comp57187_c0_seq43	0	Aspof_comp62692_c2_seq2	Aspof_comp61401_c1_seq2	Aspof_comp56875_c0_seq4	0	0	0	0	0	0	0	0
0	0	0	Aspof_comp60535_c0_seq1	Aspof_comp53512_c0_seq6	Aspof_comp45263_c0_seq1	0	Aspof_comp57187_c0_seq45	0	Aspof_comp62692_c2_seq9	Aspof_comp61406_c2_seq12	Aspof_comp56875_c2_seq2	0	0	0	0	0	0	0	0
0	0	0	Aspof_comp60535_c0_seq16	Aspof_comp53512_c0_seq7	Aspof_comp45345_c1_seq1	0	Aspof_comp57187_c0_seq46	0	Aspof_comp62703_c0_seq1	Aspof_comp61410_c0_seq1	Aspof_comp56882_c0_seq2	0	0	0	0	0	0	0	0
0	0	0	Aspof_comp60535_c0_seq17	Aspof_comp53512_c0_seq8	Aspof_comp45351_c0_seq1	0	Aspof_comp57187_c0_seq48	0	Aspof_comp62703_c0_seq2	Aspof_comp61411_c0_seq6	Aspof_comp56883_c0_seq2	0	0	0	0	0	0	0	0
0	0	0	Aspof_comp60535_c0_seq19	Aspof_comp53520_c0_seq6	Aspof_comp45361_c0_seq1	0	Aspof_comp57187_c0_seq49	0	Aspof_comp62703_c0_seq3	Aspof_comp61429_c1_seq31	Aspof_comp56883_c0_seq3	0	0	0	0	0	0	0	0
0	0	0	Aspof_comp60535_c0_seq4	Aspof_comp53520_c0_seq7	Aspof_comp45388_c0_seq1	0	Aspof_comp57187_c0_seq50	0	Aspof_comp62703_c0_seq4	Aspof_comp61435_c2_seq1	Aspof_comp56978_c0_seq1	0	0	0	0	0	0	0	0
0	0	0	Aspof_comp60548_c0_seq27	Aspof_comp53522_c0_seq2	Aspof_comp45388_c1_seq1	0	Aspof_comp57187_c0_seq6	0	Aspof_comp62703_c0_seq5	Aspof_comp61448_c1_seq10	Aspof_comp56991_c0_seq1	0	0	0	0	0	0	0	0
0	0	0	Aspof_comp60572_c1_seq10	Aspof_comp53533_c1_seq1	Aspof_comp454070_c0_seq1	0	Aspof_comp57187_c0_seq8	0	Aspof_comp62703_c0_seq6	Aspof_comp61448_c1_seq17	Aspof_comp56991_c0_seq3	0	0	0	0	0	0	0	0
0	0	0	Aspof_comp60572_c1_seq3	Aspof_comp53553_c0_seq1	Aspof_comp45472_c0_seq1	0	Aspof_comp57187_c0_seq9	0	Aspof_comp62703_c0_seq7	Aspof_comp61450_c0_seq1	Aspof_comp56991_c0_seq4	0	0	0	0	0	0	0	0
0	0	0	Aspof_comp60572_c1_seq4	Aspof_comp53553_c0_seq2	Aspof_comp45493_c0_seq1	0	Aspof_comp57219_c0_seq2	0	Aspof_comp62703_c0_seq8	Aspof_comp61450_c0_seq3	Aspof_comp57002_c0_seq3	0	0	0	0	0	0	0	0
0	0	0	Aspof_comp60572_c1_seq9	Aspof_comp53558_c0_seq1	Aspof_comp45494_c0_seq1	0	Aspof_comp57229_c4_seq12	0	Aspof_comp62767_c0_seq10	Aspof_comp61454_c2_seq1	Aspof_comp57071_c0_seq1	0	0	0	0	0	0	0	0
0	0	0	Aspof_comp60590_c1_seq1	Aspof_comp53567_c0_seq1	Aspof_comp45498_c0_seq1	0	Aspof_comp57305_c0_seq2	0	Aspof_comp62767_c0_seq2	Aspof_comp61454_c2_seq4	Aspof_comp57071_c0_seq2	0	0	0	0	0	0	0	0
0	0	0	Aspof_comp60597_c1_seq12	Aspof_comp53590_c0_seq1	Aspof_comp45506_c0_seq1	0	Aspof_comp57305_c0_seq3	0	Aspof_comp62767_c0_seq3	Aspof_comp61454_c2_seq5	Aspof_comp57077_c0_seq1	0	0	0	0	0	0	0	0
0	0	0	Aspof_comp60597_c1_seq3	Aspof_comp53594_c0_seq2	Aspof_comp45506_c0_seq2	0	Aspof_comp57326_c1_seq1	0	Aspof_comp62767_c0_seq5	Aspof_comp61454_c2_seq7	Aspof_comp57087_c0_seq1	0	0	0	0	0	0	0	0
0	0	0	Aspof_comp60597_c2_seq1	Aspof_comp53594_c0_seq3	Aspof_comp45518_c1_seq1	0	Aspof_comp57349_c0_seq1	0	Aspof_comp62816_c2_seq1	Aspof_comp61456_c0_seq18	Aspof_comp57087_c0_seq3	0	0	0	0	0	0	0	0
0	0	0	Aspof_comp60644_c0_seq2	Aspof_comp53599_c1_seq1	Aspof_comp45569_c0_seq1	0	Aspof_comp57355_c0_seq1	0	Aspof_comp62816_c2_seq5	Aspof_comp61472_c0_seq15	Aspof_comp57087_c0_seq5	0	0	0	0	0	0	0	0
0	0	0	Aspof_comp60644_c0_seq4	Aspof_comp53602_c0_seq1	Aspof_comp45588_c0_seq1	0	Aspof_comp57371_c0_seq1	0	Aspof_comp62816_c2_seq6	Aspof_comp61473_c3_seq1	Aspof_comp57091_c0_seq2	0	0	0	0	0	0	0	0
0	0	0	Aspof_comp60647_c0_seq1	Aspof_comp53602_c0_seq2	Aspof_comp45595_c1_seq1	0	Aspof_comp57371_c0_seq2	0	Aspof_comp62843_c0_seq2	Aspof_comp61478_c4_seq23	Aspof_comp57103_c1_seq1	0	0	0	0	0	0	0	0
0	0	0	Aspof_comp60671_c0_seq6	Aspof_comp53612_c1_seq1	Aspof_comp45610_c0_seq1	0	Aspof_comp57371_c0_seq3	0	Aspof_comp62843_c1_seq1	Aspof_comp61490_c5_seq1	Aspof_comp57144_c0_seq1	0	0	0	0	0	0	0	0
0	0	0	Aspof_comp60671_c1_seq14	Aspof_comp53649_c0_seq1	Aspof_comp45610_c0_seq2	0	Aspof_comp57371_c0_seq4	0	Aspof_comp62858_c0_seq11	Aspof_comp61494_c1_seq1	Aspof_comp57144_c0_seq2	0	0	0	0	0	0	0	0
0	0	0	Aspof_comp60671_c1_seq15	Aspof_comp53656_c1_seq5	Aspof_comp45610_c0_seq3	0	Aspof_comp57371_c1_seq1	0	Aspof_comp62860_c3_seq2	Aspof_comp61499_c0_seq2	Aspof_comp57163_c0_seq1	0	0	0	0	0	0	0	0
0	0	0	Aspof_comp60735_c1_seq5	Aspof_comp53660_c0_seq1	Aspof_comp45635_c0_seq1	0	Aspof_comp57390_c0_seq4	0	Aspof_comp62865_c0_seq9	Aspof_comp61517_c2_seq2	Aspof_comp57163_c0_seq2	0	0	0	0	0	0	0	0
0	0	0	Aspof_comp60737_c1_seq3	Aspof_comp53708_c0_seq6	Aspof_comp45654_c0_seq1	0	Aspof_comp57423_c0_seq1	0	Aspof_comp62892_c0_seq15	Aspof_comp61532_c3_seq25	Aspof_comp57172_c0_seq1	0	0	0	0	0	0	0	0
0	0	0	Aspof_comp60746_c3_seq15	Aspof_comp53749_c0_seq1	Aspof_comp45654_c0_seq2	0	Aspof_comp57456_c0_seq1	0	Aspof_comp62917_c2_seq10	Aspof_comp61562_c0_seq3	Aspof_comp57200_c0_seq1	0	0	0	0	0	0	0	0
0	0	0	Aspof_comp60746_c3_seq25	Aspof_comp53767_c0_seq1	Aspof_comp456663_c0_seq1	0	Aspof_comp57499_c0_seq2	0	Aspof_comp62929_c0_seq7	Aspof_comp61576_c1_seq3	Aspof_comp57200_c1_seq1	0	0	0	0	0	0	0	0
0	0	0	Aspof_comp60785_c0_seq1	Aspof_comp53767_c0_seq2	Aspof_comp45671_c0_seq1	0	Aspof_comp57499_c0_seq4	0	Aspof_comp62936_c1_seq13	Aspof_comp61576_c1_seq4	Aspof_comp57282_c1_seq1	0	0	0	0	0	0	0	0
0	0	0	Aspof_comp60828_c3_seq1	Aspof_comp53773_c0_seq1	Aspof_comp45671_c0_seq3	0	Aspof_comp57499_c0_seq6	0	Aspof_comp62936_c1_seq8	Aspof_comp61590_c3_seq11	Aspof_comp57282_c1_seq2	0	0	0	0	0	0	0	0
0	0	0	Aspof_comp60836_c0_seq21	Aspof_comp53773_c1_seq1	Aspof_comp45671_c0_seq4	0	Aspof_comp57499_c0_seq7	0	Aspof_comp62979_c2_seq12	Aspof_comp61597_c1_seq3	Aspof_comp57282_c1_seq3	0	0	0	0	0	0	0	0
0	0	0	Aspof_comp60853_c2_seq3	Aspof_comp53782_c0_seq1	Aspof_comp45671_c0_seq5	0	Aspof_comp57523_c2_seq1	0	Aspof_comp62979_c2_seq5	Aspof_comp61610_c0_seq17	Aspof_comp57282_c1_seq4	0	0	0	0	0	0	0	0
0	0	0	Aspof_comp60861_c2_seq2	Aspof_comp53790_c0_seq1	Aspof_comp45675_c0_seq1	0	Aspof_comp57564_c0_seq1	0	Aspof_comp62989_c1_seq1	Aspof_comp61610_c0_seq5	Aspof_comp57292_c0_seq2	0	0	0	0	0	0	0	0
0	0	0	Aspof_comp60861_c2_seq3	Aspof_comp53791_c1_seq1	Aspof_comp45687_c0_seq1	0	Aspof_comp57598_c0_seq1	0	Aspof_comp63016_c0_seq12	Aspof_comp61613_c1_seq4	Aspof_comp57293_c0_seq1	0	0	0	0	0	0	0	0
0	0	0	Aspof_comp60861_c2_seq4	Aspof_comp53793_c0_seq3	Aspof_comp45736_c0_seq2	0	Aspof_comp57613_c3_seq5	0	Aspof_comp63016_c0_seq5	Aspof_comp61619_c2_seq8	Aspof_comp57293_c0_seq2	0	0	0	0	0	0	0	0
0	0	0	Aspof_comp60861_c3_seq1	Aspof_comp53793_c0_seq4	Aspof_comp45736_c1_seq1	0	Aspof_comp57613_c3_seq7	0	Aspof_comp63016_c0_seq9	Aspof_comp61623_c2_seq10	Aspof_comp57324_c0_seq3	0	0	0	0	0	0	0	0
0	0	0	Aspof_comp60862_c0_seq1	Aspof_comp53793_c0_seq5	Aspof_comp45737_c0_seq1	0	Aspof_comp57692_c0_seq1	0	Aspof_comp63048_c1_seq4	Aspof_comp61623_c2_seq4	Aspof_comp57360_c0_seq3	0	0	0	0	0	0	0	0
0	0	0	Aspof_comp60869_c3_seq1	Aspof_comp53831_c0_seq1	Aspof_comp45737_c0_seq2	0	Aspof_comp57753_c0_seq1	0	Aspof_comp63055_c0_seq11	Aspof_comp61625_c2_seq3	Aspof_comp57385_c0_seq1	0	0	0	0	0	0	0	0
0	0	0	Aspof_comp60879_c0_seq1	Aspof_comp53831_c1_seq1	Aspof_comp45743_c0_seq4	0	Aspof_comp57769_c0_seq4	0	Aspof_comp63095_c1_seq2	Aspof_comp61625_c2_seq9	Aspof_comp57390_c0_seq2	0	0	0	0	0	0	0	0
0	0	0	Aspof_comp60879_c1_seq2	Aspof_comp53850_c0_seq1	Aspof_comp45764_c0_seq1	0	Aspof_comp57791_c0_seq1	0	Aspof_comp63115_c0_seq9	Aspof_comp61635_c2_seq1	Aspof_comp57405_c0_seq1	0	0	0	0	0	0	0	0
0	0	0	Aspof_comp60879_c1_seq4	Aspof_comp53850_c0_seq2	Aspof_comp45782_c0_seq1	0	Aspof_comp57791_c0_seq2	0	Aspof_comp63234_c1_seq17	Aspof_comp61641_c4_seq5	Aspof_comp57422_c0_seq1	0	0	0	0	0	0	0	0
0	0	0	Aspof_comp60896_c0_seq10	Aspof_comp53853_c0_seq3	Aspof_comp45783_c0_seq1	0	Aspof_comp57791_c0_seq3	0	Aspof_comp63234_c1_seq21	Aspof_comp61642_c0_seq1	Aspof_comp57478_c1_seq1	0	0	0	0	0	0	0	0
0	0	0	Aspof_comp60896_c0_seq7	Aspof_comp53870_c0_seq1	Aspof_comp45783_c1_seq1	0	Aspof_comp57909_c0_seq3	0	Aspof_comp63281_c0_seq1	Aspof_comp61642_c0_seq2	Aspof_comp57478_c1_seq2	0	0	0	0	0	0	0	0
0	0	0	Aspof_comp60928_c4_seq1	Aspof_comp53870_c0_seq2	Aspof_comp45870_c1_seq1	0	Aspof_comp57979_c0_seq4	0	Aspof_comp63281_c3_seq1	Aspof_comp61645_c3_seq2	Aspof_comp57518_c4_seq15	0	0	0	0	0	0	0	0
0	0	0	Aspof_comp60987_c2_seq2	Aspof_comp53870_c0_seq3	Aspof_comp45881_c0_seq1	0	Aspof_comp58037_c5_seq9	0	Aspof_comp63293_c0_seq31	Aspof_comp61647_c4_seq1	Aspof_comp57544_c0_seq1	0	0	0	0	0	0	0	0
0	0	0	Aspof_comp60990_c1_seq15	Aspof_comp53873_c0_seq1	Aspof_comp45899_c0_seq1	0	Aspof_comp58073_c0_seq3	0	Aspof_comp63313_c0_seq3	Aspof_comp61665_c0_seq4	Aspof_comp57645_c1_seq4	0	0	0	0	0	0	0	0
0	0	0	Aspof_comp61005_c1_seq10	Aspof_comp53873_c0_seq2	Aspof_comp45934_c0_seq1	0	Aspof_comp58073_c0_seq4	0	Aspof_comp63339_c1_seq16	Aspof_comp61673_c0_seq1	Aspof_comp57645_c1_seq6	0	0	0	0	0	0	0	0
0	0	0	Aspof_comp61005_c3_seq1	Aspof_comp53873_c0_seq3	Aspof_comp45947_c0_seq1	0	Aspof_comp58148_c0_seq1	0	Aspof_comp63339_c1_seq7	Aspof_comp61682_c0_seq7	Aspof_comp57645_c1_seq9	0	0	0	0	0	0	0	0
0	0	0	Aspof_comp61082_c4_seq2	Aspof_comp53897_c0_seq1	Aspof_comp45947_c0_seq2	0	Aspof_comp58164_c0_seq2	0	Aspof_comp63375_c0_seq1	Aspof_comp61715_c0_seq10	Aspof_comp57654_c0_seq1	0	0	0	0	0	0	0	0
0	0	0	Aspof_comp61086_c0_seq58	Aspof_comp53906_c0_seq2	Aspof_comp45953_c0_seq1	0	Aspof_comp58210_c0_seq1	0	Aspof_comp63391_c2_seq3	Aspof_comp61723_c2_seq1	Aspof_comp57654_c0_seq2	0	0	0	0	0	0	0	0
0	0	0	Aspof_comp61095_c3_seq6	Aspof_comp53907_c0_seq1	Aspof_comp45953_c0_seq2	0	Aspof_comp58210_c0_seq2	0	Aspof_comp63391_c2_seq5	Aspof_comp61733_c0_seq2	Aspof_comp57769_c0_seq2	0	0	0	0	0	0	0	0
0	0	0	Aspof_comp61132_c0_seq3	Aspof_comp53907_c0_seq3	Aspof_comp45963_c0_seq1	0	Aspof_comp58210_c0_seq3	0	Aspof_comp63399_c0_seq7	Aspof_comp61736_c2_seq1	Aspof_comp57790_c0_seq2	0	0	0	0	0	0	0	0
0	0	0	Aspof_comp61147_c0_seq37	Aspof_comp53913_c0_seq1	Aspof_comp45971_c0_seq1	0	Aspof_comp58210_c0_seq4	0	Aspof_comp63404_c2_seq11	Aspof_comp61763_c3_seq11	Aspof_comp57790_c0_seq3	0	0	0	0	0	0	0	0
0	0	0	Aspof_comp61179_c2_seq17	Aspof_comp53916_c0_seq1	Aspof_comp45983_c0_seq1	0	Aspof_comp58223_c0_seq1	0	Aspof_comp63404_c2_seq16	Aspof_comp61763_c3_seq21	Aspof_comp57790_c0_seq6	0	0	0	0	0	0	0	0
0	0	0	Aspof_comp61179_c2_seq3	Aspof_comp53923_c0_seq1	Aspof_comp46004_c0_seq1	0	Aspof_comp58223_c0_seq2	0	Aspof_comp63404_c2_seq20	Aspof_comp61763_c3_seq8	Aspof_comp57796_c0_seq1	0	0	0	0	0	0	0	0
0	0	0	Aspof_comp61284_c0_seq3	Aspof_comp53928_c0_seq1	Aspof_comp46004_c0_seq2	0	Aspof_comp58223_c0_seq3	0	Aspof_comp63404_c2_seq55	Aspof_comp61782_c0_seq1	Aspof_comp57796_c0_seq2	0	0	0	0	0	0	0	0
0	0	0	Aspof_comp61305_c2_seq11	Aspof_comp53933_c0_seq1	Aspof_comp46036_c0_seq1	0	Aspof_comp58232_c0_seq1	0	Aspof_comp63404_c2_seq56	Aspof_comp61807_c0_seq10	Aspof_comp57804_c0_seq1	0	0	0	0	0	0	0	0
0	0	0	Aspof_comp61305_c2_seq12	Aspof_comp53945_c0_seq1	Aspof_comp460411_c0_seq1	0	Aspof_comp58242_c1_seq4	0	Aspof_comp63456_c2_seq5	Aspof_comp61807_c0_seq16	Aspof_comp57874_c0_seq5	0	0	0	0	0	0	0	0
0	0	0	Aspof_comp61305_c2_seq3	Aspof_comp53945_c1_seq1	Aspof_comp46112_c0_seq1	0	Aspof_comp58255_c2_seq1	0	Aspof_comp63476_c0_seq2	Aspof_comp61807_c0_seq23	Aspof_comp57878_c0_seq1	0	0	0	0	0	0	0	0
0	0	0	Aspof_comp61305_c2_seq4	Aspof_comp53945_c1_seq2	Aspof_comp46116_c0_seq1	0	Aspof_comp58255_c2_seq2	0	Aspof_comp63484_c0_seq1	Aspof_comp61808_c2_seq1	Aspof_comp57920_c2_seq8	0	0	0	0	0	0	0	0
0	0	0	Aspof_comp61305_c2_seq5	Aspof_comp53945_c1_seq3	Aspof_comp46118_c0_seq1	0	Aspof_comp58255_c4_seq1	0	Aspof_comp63503_c1_seq1	Aspof_comp61877_c0_seq2	Aspof_comp57979_c0_seq2	0	0	0	0	0	0	0	0
0	0	0	Aspof_comp61305_c2_seq7	Aspof_comp53945_c1_seq4	Aspof_comp46118_c1_seq1	0	Aspof_comp58264_c0_seq1	0	Aspof_comp63506_c0_seq14	Aspof_comp61913_c0_seq1	Aspof_comp57979_c0_seq4	0	0	0	0	0	0	0	0
0	0	0	Aspof_comp61333_c5_seq5	Aspof_comp53954_c0_seq1	Aspof_comp46137_c0_seq2	0	Aspof_comp58435_c0_seq1	0	Aspof_comp63506_c0_seq19	Aspof_comp61919_c0_seq1	Aspof_comp57984_c0_seq1	0	0	0	0	0	0	0	0
0	0	0	Aspof_comp61344_c1_seq10	Aspof_comp53954_c0_seq2	Aspof_comp46155_c0_seq1	0	Aspof_comp58492_c0_seq1	0	Aspof_comp63517_c1_seq1	Aspof_comp61939_c0_seq1	Aspof_comp58022_c0_seq1	0	0	0	0	0	0	0	0
0	0	0	Aspof_comp61344_c1_seq4	Aspof_comp53954_c0_seq5	Aspof_comp461784_c0_seq1	0	Aspof_comp58506_c0_seq1	0	Aspof_comp63517_c2_seq2	Aspof_comp61945_c0_seq13	Aspof_comp58037_c5_seq9	0	0	0	0	0	0	0	0
0	0	0	Aspof_comp61350_c1_seq13	Aspof_comp53959_c0_seq1	Aspof_comp46196_c0_seq1	0	Aspof_comp58565_c0_seq1	0	Aspof_comp63517_c2_seq8	Aspof_comp61945_c0_seq7	Aspof_comp58081_c1_seq2	0	0	0	0	0	0	0	0
0	0	0	Aspof_comp61356_c0_seq16	Aspof_comp53968_c1_seq1	Aspof_comp46206_c0_seq1	0	Aspof_comp58565_c0_seq2	0	Aspof_comp63532_c1_seq17	Aspof_comp61945_c0_seq8	Aspof_comp58115_c0_seq7	0	0	0	0	0	0	0	0
0	0	0	Aspof_comp61363_c0_seq13	Aspof_comp53980_c0_seq1	Aspof_comp46213_c0_seq1	0	Aspof_comp58585_c0_seq2	0	Aspof_comp63566_c0_seq15	Aspof_comp61945_c0_seq9	Aspof_comp58156_c0_seq3	0	0	0	0	0	0	0	0
0	0	0	Aspof_comp61363_c0_seq14	Aspof_comp53980_c1_seq2	Aspof_comp46215_c0_seq1	0	Aspof_comp58585_c0_seq3	0	Aspof_comp63597_c2_seq1	Aspof_comp61957_c0_seq3	Aspof_comp58186_c0_seq2	0	0	0	0	0	0	0	0
0	0	0	Aspof_comp61363_c0_seq5	Aspof_comp53988_c0_seq12	Aspof_comp46217_c0_seq1	0	Aspof_comp58586_c0_seq32	0	Aspof_comp63649_c0_seq30	Aspof_comp61957_c0_seq6	Aspof_comp58223_c0_seq2	0	0	0	0	0	0	0	0
0	0	0	Aspof_comp61363_c0_seq8	Aspof_comp53988_c0_seq13	Aspof_comp46218_c0_seq3	0	Aspof_comp58586_c0_seq39	0	Aspof_comp63666_c2_seq3	Aspof_comp61968_c1_seq1	Aspof_comp58223_c0_seq3	0	0	0	0	0	0	0	0
0	0	0	Aspof_comp61370_c0_seq11	Aspof_comp53988_c0_seq14	Aspof_comp46226_c0_seq1	0	Aspof_comp58586_c0_seq57	0	Aspof_comp63671_c0_seq21	Aspof_comp61991_c0_seq3	Aspof_comp58255_c4_seq1	0	0	0	0	0	0	0	0
0	0	0	Aspof_comp61370_c0_seq38	Aspof_comp53988_c0_seq4	Aspof_comp46241_c1_seq1	0	Aspof_comp58607_c0_seq3	0	Aspof_comp63671_c0_seq5	Aspof_comp61991_c1_seq4	Aspof_comp58317_c0_seq2	0	0	0	0	0	0	0	0
0	0	0	Aspof_comp61399_c0_seq1	Aspof_comp53988_c0_seq8	Aspof_comp46318_c0_seq1	0	Aspof_comp58607_c0_seq4	0	Aspof_comp63674_c0_seq3	Aspof_comp61991_c1_seq5	Aspof_comp58321_c1_seq1	0	0	0	0	0	0	0	0
0	0	0	Aspof_comp61399_c1_seq27	Aspof_comp53997_c0_seq5	Aspof_comp46319_c0_seq1	0	Aspof_comp58607_c0_seq5	0	Aspof_comp63688_c0_seq2	Aspof_comp62032_c1_seq2	Aspof_comp58321_c1_seq2	0	0	0	0	0	0	0	0
0	0	0	Aspof_comp61426_c1_seq15	Aspof_comp54003_c0_seq3	Aspof_comp46358_c0_seq1	0	Aspof_comp58655_c0_seq1	0	Aspof_comp63755_c3_seq2	Aspof_comp62032_c2_seq5	Aspof_comp58321_c1_seq3	0	0	0	0	0	0	0	0
0	0	0	Aspof_comp61432_c1_seq23	Aspof_comp54010_c0_seq1	Aspof_comp46358_c0_seq2	0	Aspof_comp58710_c0_seq1	0	Aspof_comp63755_c3_seq3	Aspof_comp62034_c0_seq1	Aspof_comp58350_c0_seq2	0	0	0	0	0	0	0	0
0	0	0	Aspof_comp61435_c2_seq1	Aspof_comp54010_c1_seq1	Aspof_comp46376_c0_seq1	0	Aspof_comp58710_c0_seq2	0	Aspof_comp63755_c3_seq4	Aspof_comp62037_c1_seq1	Aspof_comp58373_c0_seq1	0	0	0	0	0	0	0	0
0	0	0	Aspof_comp61462_c0_seq22	Aspof_comp54010_c1_seq2	Aspof_comp46376_c1_seq1	0	Aspof_comp58710_c0_seq4	0	Aspof_comp63755_c3_seq5	Aspof_comp62048_c3_seq17	Aspof_comp58415_c0_seq1	0	0	0	0	0	0	0	0
0	0	0	Aspof_comp61490_c4_seq11	Aspof_comp54019_c0_seq1	Aspof_comp46460_c0_seq1	0	Aspof_comp58718_c0_seq1	0	Aspof_comp63755_c3_seq6	Aspof_comp62049_c6_seq1	Aspof_comp58435_c0_seq1	0	0	0	0	0	0	0	0
0	0	0	Aspof_comp61536_c0_seq13	Aspof_comp54020_c1_seq3	Aspof_comp46460_c0_seq4	0	Aspof_comp58718_c1_seq1	0	Aspof_comp63755_c3_seq7	Aspof_comp62049_c7_seq7	Aspof_comp58435_c1_seq1	0	0	0	0	0	0	0	0
0	0	0	Aspof_comp61556_c1_seq7	Aspof_comp54020_c1_seq6	Aspof_comp46497_c0_seq1	0	Aspof_comp58777_c2_seq2	0	Aspof_comp63779_c2_seq1	Aspof_comp62049_c7_seq8	Aspof_comp58443_c0_seq2	0	0	0	0	0	0	0	0
0	0	0	Aspof_comp61590_c2_seq2	Aspof_comp54020_c1_seq8	Aspof_comp46499_c0_seq1	0	Aspof_comp58777_c3_seq1	0	Aspof_comp63784_c0_seq1	Aspof_comp62056_c2_seq5	Aspof_comp58504_c0_seq13	0	0	0	0	0	0	0	0
0	0	0	Aspof_comp61590_c3_seq3	Aspof_comp54050_c0_seq1	Aspof_comp465042_c0_seq1	0	Aspof_comp58843_c1_seq5	0	Aspof_comp63784_c2_seq1	Aspof_comp62059_c1_seq5	Aspof_comp58517_c2_seq10	0	0	0	0	0	0	0	0
0	0	0	Aspof_comp61590_c3_seq6	Aspof_comp54050_c0_seq2	Aspof_comp46543_c0_seq1	0	Aspof_comp58862_c0_seq1	0	Aspof_comp63798_c0_seq10	Aspof_comp62073_c1_seq3	Aspof_comp58517_c2_seq15	0	0	0	0	0	0	0	0
0	0	0	Aspof_comp61623_c2_seq3	Aspof_comp54050_c0_seq3	Aspof_comp46557_c0_seq1	0	Aspof_comp58862_c4_seq2	0	Aspof_comp63805_c0_seq13	Aspof_comp62096_c1_seq2	Aspof_comp58517_c2_seq19	0	0	0	0	0	0	0	0
0	0	0	Aspof_comp61623_c2_seq6	Aspof_comp54050_c0_seq4	Aspof_comp46557_c1_seq1	0	Aspof_comp58867_c0_seq1	0	Aspof_comp63808_c0_seq1	Aspof_comp62096_c3_seq4	Aspof_comp58534_c1_seq2	0	0	0	0	0	0	0	0
0	0	0	Aspof_comp61705_c0_seq14	Aspof_comp54050_c0_seq5	Aspof_comp4656_c0_seq1	0	Aspof_comp58868_c0_seq2	0	Aspof_comp63808_c0_seq2	Aspof_comp62121_c0_seq5	Aspof_comp58534_c1_seq4	0	0	0	0	0	0	0	0
0	0	0	Aspof_comp61715_c0_seq4	Aspof_comp54050_c0_seq6	Aspof_comp46583_c0_seq1	0	Aspof_comp58868_c0_seq3	0	Aspof_comp63822_c0_seq2	Aspof_comp62132_c2_seq1	Aspof_comp58548_c0_seq7	0	0	0	0	0	0	0	0
0	0	0	Aspof_comp61725_c2_seq13	Aspof_comp54051_c0_seq1	Aspof_comp46583_c0_seq2	0	Aspof_comp58886_c0_seq1	0	Aspof_comp63828_c0_seq1	Aspof_comp62136_c0_seq4	Aspof_comp58554_c0_seq1	0	0	0	0	0	0	0	0
0	0	0	Aspof_comp61734_c0_seq1	Aspof_comp54060_c0_seq2	Aspof_comp46676_c0_seq1	0	Aspof_comp58886_c0_seq4	0	Aspof_comp63828_c0_seq2	Aspof_comp62139_c1_seq7	Aspof_comp58554_c0_seq3	0	0	0	0	0	0	0	0
0	0	0	Aspof_comp61737_c0_seq18	Aspof_comp54090_c0_seq1	Aspof_comp46676_c1_seq1	0	Aspof_comp58889_c0_seq1	0	Aspof_comp63828_c0_seq6	Aspof_comp62141_c1_seq3	Aspof_comp58554_c1_seq1	0	0	0	0	0	0	0	0
0	0	0	Aspof_comp61737_c0_seq19	Aspof_comp54090_c0_seq2	Aspof_comp46723_c1_seq1	0	Aspof_comp58889_c0_seq2	0	Aspof_comp63831_c0_seq3	Aspof_comp62141_c1_seq6	Aspof_comp58554_c3_seq4	0	0	0	0	0	0	0	0
0	0	0	Aspof_comp61737_c0_seq28	Aspof_comp54104_c0_seq2	Aspof_comp46723_c2_seq1	0	Aspof_comp58928_c0_seq16	0	Aspof_comp63831_c0_seq4	Aspof_comp62142_c0_seq8	Aspof_comp58607_c0_seq3	0	0	0	0	0	0	0	0
0	0	0	Aspof_comp61737_c0_seq9	Aspof_comp54104_c1_seq2	Aspof_comp46817_c0_seq1	0	Aspof_comp58949_c0_seq11	0	Aspof_comp63837_c2_seq10	Aspof_comp62147_c0_seq4	Aspof_comp58607_c0_seq6	0	0	0	0	0	0	0	0
0	0	0	Aspof_comp61771_c2_seq1	Aspof_comp54117_c0_seq1	Aspof_comp46835_c0_seq1	0	Aspof_comp58949_c0_seq17	0	Aspof_comp63837_c2_seq13	Aspof_comp62157_c0_seq1	Aspof_comp58611_c0_seq1	0	0	0	0	0	0	0	0
0	0	0	Aspof_comp61771_c2_seq4	Aspof_comp54133_c0_seq1	Aspof_comp46882_c1_seq1	0	Aspof_comp58949_c0_seq3	0	Aspof_comp63837_c2_seq2	Aspof_comp62165_c0_seq4	Aspof_comp58615_c0_seq4	0	0	0	0	0	0	0	0
0	0	0	Aspof_comp61771_c2_seq6	Aspof_comp54135_c0_seq1	Aspof_comp469422_c0_seq1	0	Aspof_comp58979_c0_seq28	0	Aspof_comp63837_c2_seq21	Aspof_comp62178_c3_seq2	Aspof_comp58617_c0_seq5	0	0	0	0	0	0	0	0
0	0	0	Aspof_comp61827_c3_seq3	Aspof_comp54143_c0_seq1	Aspof_comp469848_c0_seq1	0	Aspof_comp58979_c0_seq3	0	Aspof_comp63837_c2_seq3	Aspof_comp62182_c0_seq10	Aspof_comp58642_c0_seq5	0	0	0	0	0	0	0	0
0	0	0	Aspof_comp61843_c1_seq10	Aspof_comp54143_c0_seq2	Aspof_comp46991_c0_seq1	0	Aspof_comp58979_c0_seq33	0	Aspof_comp63837_c2_seq4	Aspof_comp62182_c0_seq12	Aspof_comp58642_c0_seq8	0	0	0	0	0	0	0	0
0	0	0	Aspof_comp61843_c1_seq18	Aspof_comp54209_c2_seq1	Aspof_comp46991_c1_seq1	0	Aspof_comp58979_c0_seq4	0	Aspof_comp63837_c2_seq5	Aspof_comp62182_c0_seq13	Aspof_comp58669_c1_seq1	0	0	0	0	0	0	0	0
0	0	0	Aspof_comp61843_c1_seq3	Aspof_comp54214_c1_seq3	Aspof_comp46991_c2_seq1	0	Aspof_comp58980_c1_seq1	0	Aspof_comp63837_c2_seq6	Aspof_comp62182_c0_seq14	Aspof_comp58679_c0_seq10	0	0	0	0	0	0	0	0
0	0	0	Aspof_comp61843_c1_seq40	Aspof_comp54225_c0_seq2	Aspof_comp46993_c0_seq1	0	Aspof_comp58980_c3_seq10	0	Aspof_comp63837_c2_seq7	Aspof_comp62182_c0_seq16	Aspof_comp58679_c0_seq14	0	0	0	0	0	0	0	0
0	0	0	Aspof_comp61843_c1_seq50	Aspof_comp54227_c0_seq1	Aspof_comp46993_c0_seq2	0	Aspof_comp58980_c3_seq2	0	Aspof_comp63837_c2_seq9	Aspof_comp62182_c0_seq2	Aspof_comp58700_c1_seq1	0	0	0	0	0	0	0	0
0	0	0	Aspof_comp61843_c1_seq54	Aspof_comp54227_c0_seq2	Aspof_comp46993_c1_seq1	0	Aspof_comp58980_c4_seq4	0	Aspof_comp63912_c2_seq10	Aspof_comp62182_c0_seq3	Aspof_comp58778_c2_seq1	0	0	0	0	0	0	0	0
0	0	0	Aspof_comp61843_c1_seq6	Aspof_comp54227_c1_seq1	Aspof_comp47034_c0_seq1	0	Aspof_comp58980_c4_seq6	0	Aspof_comp63912_c2_seq4	Aspof_comp62182_c0_seq5	Aspof_comp58778_c2_seq2	0	0	0	0	0	0	0	0
0	0	0	Aspof_comp61862_c0_seq3	Aspof_comp54227_c1_seq2	Aspof_comp470796_c0_seq1	0	Aspof_comp59003_c0_seq1	0	Aspof_comp63921_c1_seq1	Aspof_comp62182_c0_seq6	Aspof_comp58779_c3_seq1	0	0	0	0	0	0	0	0
0	0	0	Aspof_comp61882_c2_seq5	Aspof_comp54232_c1_seq1	Aspof_comp47187_c0_seq1	0	Aspof_comp59049_c0_seq1	0	Aspof_comp63921_c2_seq10	Aspof_comp62182_c0_seq9	Aspof_comp58802_c0_seq3	0	0	0	0	0	0	0	0
0	0	0	Aspof_comp61882_c2_seq6	Aspof_comp54232_c1_seq2	Aspof_comp47187_c0_seq3	0	Aspof_comp59049_c2_seq1	0	Aspof_comp63921_c2_seq12	Aspof_comp62184_c0_seq15	Aspof_comp58802_c0_seq4	0	0	0	0	0	0	0	0
0	0	0	Aspof_comp61886_c0_seq2	Aspof_comp54243_c1_seq4	Aspof_comp47187_c0_seq4	0	Aspof_comp59049_c2_seq3	0	Aspof_comp63921_c2_seq15	Aspof_comp62196_c1_seq1	Aspof_comp58814_c0_seq1	0	0	0	0	0	0	0	0
0	0	0	Aspof_comp61886_c0_seq3	Aspof_comp54250_c0_seq1	Aspof_comp47233_c0_seq1	0	Aspof_comp59053_c0_seq1	0	Aspof_comp63921_c2_seq9	Aspof_comp62201_c0_seq2	Aspof_comp58814_c1_seq1	0	0	0	0	0	0	0	0
0	0	0	Aspof_comp61886_c0_seq4	Aspof_comp54250_c0_seq2	Aspof_comp47233_c0_seq2	0	Aspof_comp59053_c1_seq2	0	Aspof_comp63927_c5_seq14	Aspof_comp62214_c1_seq16	Aspof_comp58838_c0_seq13	0	0	0	0	0	0	0	0
0	0	0	Aspof_comp61886_c0_seq5	Aspof_comp54250_c0_seq3	Aspof_comp47299_c0_seq1	0	Aspof_comp59056_c0_seq1	0	Aspof_comp63944_c3_seq10	Aspof_comp62219_c1_seq13	Aspof_comp58867_c1_seq4	0	0	0	0	0	0	0	0
0	0	0	Aspof_comp61886_c0_seq6	Aspof_comp54250_c0_seq4	Aspof_comp47299_c1_seq1	0	Aspof_comp59056_c0_seq2	0	Aspof_comp63957_c0_seq10	Aspof_comp62219_c1_seq6	Aspof_comp58875_c0_seq10	0	0	0	0	0	0	0	0
0	0	0	Aspof_comp61886_c1_seq1	Aspof_comp54250_c0_seq5	Aspof_comp47299_c2_seq1	0	Aspof_comp59095_c0_seq2	0	Aspof_comp63957_c0_seq11	Aspof_comp62221_c1_seq1	Aspof_comp58875_c0_seq13	0	0	0	0	0	0	0	0
0	0	0	Aspof_comp61889_c2_seq5	Aspof_comp54250_c0_seq6	Aspof_comp474271_c0_seq1	0	Aspof_comp59179_c1_seq12	0	Aspof_comp63957_c0_seq12	Aspof_comp62223_c1_seq1	Aspof_comp58875_c0_seq17	0	0	0	0	0	0	0	0
0	0	0	Aspof_comp61889_c2_seq7	Aspof_comp54261_c0_seq1	Aspof_comp47529_c0_seq1	0	Aspof_comp59179_c1_seq4	0	Aspof_comp63957_c0_seq3	Aspof_comp62232_c1_seq15	Aspof_comp58875_c0_seq19	0	0	0	0	0	0	0	0
0	0	0	Aspof_comp61902_c2_seq1	Aspof_comp54261_c1_seq1	Aspof_comp47529_c1_seq1	0	Aspof_comp59179_c1_seq5	0	Aspof_comp63957_c0_seq5	Aspof_comp62234_c0_seq2	Aspof_comp58875_c0_seq2	0	0	0	0	0	0	0	0
0	0	0	Aspof_comp61911_c0_seq19	Aspof_comp54273_c0_seq1	Aspof_comp47555_c0_seq1	0	Aspof_comp59200_c0_seq16	0	Aspof_comp63957_c0_seq6	Aspof_comp62234_c0_seq6	Aspof_comp58875_c0_seq8	0	0	0	0	0	0	0	0
0	0	0	Aspof_comp61920_c1_seq1	Aspof_comp54291_c0_seq1	Aspof_comp47556_c0_seq1	0	Aspof_comp59200_c0_seq28	0	Aspof_comp63957_c0_seq7	Aspof_comp62239_c1_seq9	Aspof_comp58879_c1_seq40	0	0	0	0	0	0	0	0
0	0	0	Aspof_comp61926_c0_seq10	Aspof_comp54298_c0_seq1	Aspof_comp47558_c0_seq1	0	Aspof_comp59200_c0_seq4	0	Aspof_comp63957_c0_seq8	Aspof_comp62240_c2_seq2	Aspof_comp58879_c1_seq52	0	0	0	0	0	0	0	0
0	0	0	Aspof_comp61926_c0_seq6	Aspof_comp54339_c0_seq1	Aspof_comp47611_c0_seq1	0	Aspof_comp59266_c1_seq1	0	Aspof_comp63980_c2_seq6	Aspof_comp62242_c2_seq29	Aspof_comp58891_c0_seq2	0	0	0	0	0	0	0	0
0	0	0	Aspof_comp61926_c0_seq9	Aspof_comp54362_c0_seq1	Aspof_comp47686_c0_seq1	0	Aspof_comp59266_c1_seq2	0	Aspof_comp64002_c1_seq3	Aspof_comp62272_c0_seq19	Aspof_comp58907_c0_seq9	0	0	0	0	0	0	0	0
0	0	0	Aspof_comp61927_c0_seq19	Aspof_comp54377_c0_seq1	Aspof_comp47692_c0_seq1	0	Aspof_comp59266_c1_seq3	0	Aspof_comp64047_c2_seq2	Aspof_comp62285_c1_seq1	Aspof_comp58908_c1_seq14	0	0	0	0	0	0	0	0
0	0	0	Aspof_comp61949_c0_seq16	Aspof_comp54386_c0_seq1	Aspof_comp47692_c0_seq2	0	Aspof_comp59266_c1_seq5	0	Aspof_comp64067_c0_seq6	Aspof_comp62289_c0_seq4	Aspof_comp58938_c0_seq3	0	0	0	0	0	0	0	0
0	0	0	Aspof_comp61975_c2_seq16	Aspof_comp54392_c0_seq2	Aspof_comp47692_c0_seq3	0	Aspof_comp59266_c1_seq6	0	Aspof_comp64077_c1_seq23	Aspof_comp62289_c0_seq43	Aspof_comp58965_c0_seq11	0	0	0	0	0	0	0	0
0	0	0	Aspof_comp61975_c2_seq18	Aspof_comp54403_c0_seq1	Aspof_comp47692_c0_seq4	0	Aspof_comp59266_c1_seq7	0	Aspof_comp64100_c0_seq2	Aspof_comp62296_c0_seq1	Aspof_comp58979_c0_seq28	0	0	0	0	0	0	0	0
0	0	0	Aspof_comp61975_c2_seq49	Aspof_comp54452_c0_seq3	Aspof_comp47781_c0_seq1	0	Aspof_comp59266_c1_seq8	0	Aspof_comp64100_c0_seq3	Aspof_comp62300_c3_seq3	Aspof_comp59026_c0_seq1	0	0	0	0	0	0	0	0
0	0	0	Aspof_comp62046_c0_seq2	Aspof_comp54473_c0_seq2	Aspof_comp47784_c1_seq1	0	Aspof_comp59298_c0_seq1	0	Aspof_comp64100_c0_seq5	Aspof_comp62306_c1_seq10	Aspof_comp59026_c0_seq3	0	0	0	0	0	0	0	0
0	0	0	Aspof_comp62046_c0_seq3	Aspof_comp54505_c0_seq2	Aspof_comp47784_c2_seq1	0	Aspof_comp59298_c0_seq2	0	Aspof_comp64177_c1_seq1	Aspof_comp62321_c0_seq6	Aspof_comp59026_c0_seq4	0	0	0	0	0	0	0	0
0	0	0	Aspof_comp62046_c1_seq3	Aspof_comp54517_c0_seq1	Aspof_comp47795_c0_seq1	0	Aspof_comp59346_c3_seq1	0	Aspof_comp64189_c1_seq16	Aspof_comp62321_c0_seq7	Aspof_comp59026_c0_seq5	0	0	0	0	0	0	0	0
0	0	0	Aspof_comp62046_c1_seq5	Aspof_comp54575_c0_seq1	Aspof_comp47813_c0_seq1	0	Aspof_comp59346_c3_seq2	0	Aspof_comp64197_c2_seq18	Aspof_comp62335_c3_seq1	Aspof_comp59042_c2_seq1	0	0	0	0	0	0	0	0
0	0	0	Aspof_comp62046_c1_seq7	Aspof_comp54575_c0_seq2	Aspof_comp47813_c1_seq1	0	Aspof_comp59346_c3_seq3	0	Aspof_comp64207_c1_seq15	Aspof_comp62369_c1_seq5	Aspof_comp59083_c0_seq8	0	0	0	0	0	0	0	0
0	0	0	Aspof_comp62046_c1_seq9	Aspof_comp54588_c0_seq1	Aspof_comp47813_c2_seq1	0	Aspof_comp59346_c3_seq6	0	Aspof_comp64207_c1_seq16	Aspof_comp62373_c1_seq1	Aspof_comp59088_c3_seq4	0	0	0	0	0	0	0	0
0	0	0	Aspof_comp62049_c7_seq2	Aspof_comp54588_c1_seq1	Aspof_comp47813_c3_seq1	0	Aspof_comp59346_c6_seq1	0	Aspof_comp64207_c1_seq7	Aspof_comp62395_c0_seq2	Aspof_comp59100_c0_seq2	0	0	0	0	0	0	0	0
0	0	0	Aspof_comp62059_c1_seq5	Aspof_comp54609_c0_seq1	Aspof_comp47813_c3_seq2	0	Aspof_comp59397_c0_seq36	0	Aspof_comp64207_c1_seq8	Aspof_comp62395_c0_seq4	Aspof_comp59133_c4_seq1	0	0	0	0	0	0	0	0
0	0	0	Aspof_comp62059_c2_seq1	Aspof_comp54631_c0_seq2	Aspof_comp47813_c3_seq3	0	Aspof_comp59397_c0_seq8	0	Aspof_comp64272_c3_seq11	Aspof_comp62399_c4_seq6	Aspof_comp59174_c0_seq3	0	0	0	0	0	0	0	0
0	0	0	Aspof_comp62093_c0_seq13	Aspof_comp54649_c0_seq1	Aspof_comp47819_c0_seq1	0	Aspof_comp59397_c0_seq83	0	Aspof_comp64272_c3_seq13	Aspof_comp62404_c1_seq2	Aspof_comp591_c0_seq1	0	0	0	0	0	0	0	0
0	0	0	Aspof_comp62096_c1_seq1	Aspof_comp54649_c0_seq2	Aspof_comp47822_c1_seq1	0	Aspof_comp59397_c0_seq9	0	Aspof_comp64285_c0_seq2	Aspof_comp62427_c0_seq24	Aspof_comp59204_c1_seq6	0	0	0	0	0	0	0	0
0	0	0	Aspof_comp62096_c1_seq2	Aspof_comp54649_c0_seq3	Aspof_comp47837_c0_seq1	0	Aspof_comp59401_c0_seq1	0	Aspof_comp64312_c0_seq17	Aspof_comp62440_c7_seq3	Aspof_comp59264_c0_seq1	0	0	0	0	0	0	0	0
0	0	0	Aspof_comp62101_c1_seq6	Aspof_comp54669_c0_seq1	Aspof_comp47846_c0_seq1	0	Aspof_comp59401_c0_seq4	0	Aspof_comp64354_c0_seq27	Aspof_comp62452_c1_seq15	Aspof_comp59266_c0_seq17	0	0	0	0	0	0	0	0
0	0	0	Aspof_comp62125_c0_seq1	Aspof_comp54669_c0_seq2	Aspof_comp47904_c1_seq3	0	Aspof_comp59449_c0_seq1	0	Aspof_comp64354_c0_seq7	Aspof_comp62452_c1_seq31	Aspof_comp59266_c0_seq23	0	0	0	0	0	0	0	0
0	0	0	Aspof_comp62125_c0_seq3	Aspof_comp54689_c0_seq1	Aspof_comp479474_c0_seq1	0	Aspof_comp59449_c2_seq4	0	Aspof_comp64374_c1_seq10	Aspof_comp62460_c1_seq1	Aspof_comp59266_c0_seq24	0	0	0	0	0	0	0	0
0	0	0	Aspof_comp62125_c0_seq4	Aspof_comp54689_c0_seq2	Aspof_comp479925_c0_seq1	0	Aspof_comp59449_c2_seq6	0	Aspof_comp64379_c0_seq33	Aspof_comp62490_c3_seq1	Aspof_comp59270_c0_seq3	0	0	0	0	0	0	0	0
0	0	0	Aspof_comp62125_c0_seq5	Aspof_comp54689_c0_seq3	Aspof_comp48081_c0_seq1	0	Aspof_comp59449_c2_seq7	0	Aspof_comp64393_c1_seq7	Aspof_comp62493_c0_seq8	Aspof_comp59270_c0_seq4	0	0	0	0	0	0	0	0
0	0	0	Aspof_comp62125_c1_seq17	Aspof_comp54707_c0_seq1	Aspof_comp48081_c1_seq1	0	Aspof_comp59449_c2_seq8	0	Aspof_comp64393_c1_seq8	Aspof_comp62502_c0_seq2	Aspof_comp59270_c1_seq1	0	0	0	0	0	0	0	0
0	0	0	Aspof_comp62156_c1_seq1	Aspof_comp54707_c0_seq2	Aspof_comp48102_c0_seq1	0	Aspof_comp59478_c0_seq1	0	Aspof_comp64426_c1_seq1	Aspof_comp62547_c1_seq10	Aspof_comp59270_c1_seq3	0	0	0	0	0	0	0	0
0	0	0	Aspof_comp62157_c2_seq1	Aspof_comp54709_c0_seq1	Aspof_comp481619_c0_seq1	0	Aspof_comp59563_c0_seq1	0	Aspof_comp64426_c1_seq10	Aspof_comp62564_c0_seq1	Aspof_comp59270_c1_seq4	0	0	0	0	0	0	0	0
0	0	0	Aspof_comp62187_c1_seq4	Aspof_comp54712_c0_seq1	Aspof_comp48196_c0_seq1	0	Aspof_comp59563_c0_seq2	0	Aspof_comp64426_c1_seq2	Aspof_comp62587_c1_seq1	Aspof_comp59275_c0_seq1	0	0	0	0	0	0	0	0
0	0	0	Aspof_comp62204_c2_seq2	Aspof_comp54712_c1_seq2	Aspof_comp482987_c0_seq1	0	Aspof_comp59571_c0_seq3	0	Aspof_comp64426_c1_seq3	Aspof_comp62593_c0_seq2	Aspof_comp59275_c0_seq2	0	0	0	0	0	0	0	0
0	0	0	Aspof_comp62204_c4_seq1	Aspof_comp54714_c0_seq1	Aspof_comp48313_c0_seq2	0	Aspof_comp59571_c0_seq4	0	Aspof_comp64426_c1_seq4	Aspof_comp62599_c0_seq1	Aspof_comp59275_c0_seq3	0	0	0	0	0	0	0	0
0	0	0	Aspof_comp62217_c1_seq1	Aspof_comp54714_c0_seq2	Aspof_comp48383_c0_seq1	0	Aspof_comp59571_c0_seq5	0	Aspof_comp64426_c1_seq5	Aspof_comp62601_c0_seq1	Aspof_comp59277_c0_seq35	0	0	0	0	0	0	0	0
0	0	0	Aspof_comp62217_c1_seq6	Aspof_comp54714_c0_seq3	Aspof_comp48383_c1_seq1	0	Aspof_comp59571_c0_seq7	0	Aspof_comp64426_c1_seq6	Aspof_comp62601_c0_seq3	Aspof_comp59311_c0_seq1	0	0	0	0	0	0	0	0
0	0	0	Aspof_comp62217_c1_seq7	Aspof_comp54729_c0_seq1	Aspof_comp48383_c2_seq1	0	Aspof_comp59571_c0_seq9	0	Aspof_comp64426_c1_seq7	Aspof_comp62601_c0_seq4	Aspof_comp59370_c1_seq3	0	0	0	0	0	0	0	0
0	0	0	Aspof_comp62217_c1_seq9	Aspof_comp54729_c0_seq3	Aspof_comp48386_c0_seq1	0	Aspof_comp59647_c1_seq11	0	Aspof_comp64426_c1_seq8	Aspof_comp62607_c0_seq20	Aspof_comp59370_c1_seq9	0	0	0	0	0	0	0	0
0	0	0	Aspof_comp62219_c1_seq16	Aspof_comp54729_c0_seq4	Aspof_comp48393_c0_seq1	0	Aspof_comp59647_c1_seq6	0	Aspof_comp64426_c1_seq9	Aspof_comp62621_c3_seq3	Aspof_comp59374_c0_seq2	0	0	0	0	0	0	0	0
0	0	0	Aspof_comp62232_c1_seq15	Aspof_comp54732_c0_seq1	Aspof_comp48393_c0_seq2	0	Aspof_comp59693_c1_seq11	0	Aspof_comp64444_c1_seq1	Aspof_comp62626_c1_seq17	Aspof_comp59397_c0_seq24	0	0	0	0	0	0	0	0
0	0	0	Aspof_comp62232_c1_seq2	Aspof_comp54732_c0_seq2	Aspof_comp48430_c0_seq1	0	Aspof_comp59742_c0_seq1	0	Aspof_comp64482_c2_seq1	Aspof_comp62631_c0_seq6	Aspof_comp59397_c0_seq36	0	0	0	0	0	0	0	0
0	0	0	Aspof_comp62238_c1_seq24	Aspof_comp54734_c0_seq1	Aspof_comp48442_c0_seq1	0	Aspof_comp59754_c0_seq5	0	Aspof_comp64487_c0_seq1	Aspof_comp62632_c0_seq4	Aspof_comp59397_c0_seq8	0	0	0	0	0	0	0	0
0	0	0	Aspof_comp62242_c2_seq13	Aspof_comp54742_c0_seq1	Aspof_comp48442_c0_seq2	0	Aspof_comp59764_c1_seq29	0	Aspof_comp64487_c0_seq2	Aspof_comp62632_c0_seq5	Aspof_comp59397_c0_seq83	0	0	0	0	0	0	0	0
0	0	0	Aspof_comp62242_c2_seq35	Aspof_comp54770_c0_seq3	Aspof_comp48442_c0_seq3	0	Aspof_comp59764_c1_seq46	0	Aspof_comp64497_c2_seq1	Aspof_comp62632_c5_seq1	Aspof_comp59397_c0_seq9	0	0	0	0	0	0	0	0
0	0	0	Aspof_comp62296_c1_seq3	Aspof_comp54793_c0_seq1	Aspof_comp48442_c0_seq4	0	Aspof_comp59764_c1_seq7	0	Aspof_comp64554_c0_seq1	Aspof_comp62646_c0_seq1	Aspof_comp59404_c4_seq1	0	0	0	0	0	0	0	0
0	0	0	Aspof_comp62317_c2_seq1	Aspof_comp54793_c0_seq2	Aspof_comp48442_c0_seq5	0	Aspof_comp59768_c4_seq13	0	Aspof_comp64563_c1_seq4	Aspof_comp62657_c0_seq16	Aspof_comp59437_c3_seq7	0	0	0	0	0	0	0	0
0	0	0	Aspof_comp62317_c5_seq7	Aspof_comp54803_c0_seq1	Aspof_comp48442_c0_seq6	0	Aspof_comp59776_c4_seq5	0	Aspof_comp64573_c1_seq33	Aspof_comp62657_c0_seq21	Aspof_comp59446_c8_seq2	0	0	0	0	0	0	0	0
0	0	0	Aspof_comp62319_c2_seq7	Aspof_comp54810_c0_seq1	Aspof_comp48442_c0_seq7	0	Aspof_comp59776_c4_seq6	0	Aspof_comp64592_c1_seq12	Aspof_comp62657_c0_seq29	Aspof_comp59446_c8_seq3	0	0	0	0	0	0	0	0
0	0	0	Aspof_comp62319_c3_seq1	Aspof_comp54810_c0_seq2	Aspof_comp48442_c0_seq8	0	Aspof_comp59798_c7_seq2	0	Aspof_comp64621_c1_seq17	Aspof_comp62657_c0_seq37	Aspof_comp59459_c0_seq1	0	0	0	0	0	0	0	0
0	0	0	Aspof_comp62319_c3_seq2	Aspof_comp54813_c1_seq1	Aspof_comp48467_c0_seq1	0	Aspof_comp59798_c7_seq7	0	Aspof_comp64622_c1_seq1	Aspof_comp62658_c4_seq1	Aspof_comp59472_c1_seq1	0	0	0	0	0	0	0	0
0	0	0	Aspof_comp62319_c3_seq3	Aspof_comp54813_c1_seq2	Aspof_comp48510_c0_seq2	0	Aspof_comp59812_c2_seq30	0	Aspof_comp64641_c0_seq12	Aspof_comp62689_c1_seq21	Aspof_comp59494_c0_seq4	0	0	0	0	0	0	0	0
0	0	0	Aspof_comp62319_c3_seq4	Aspof_comp54819_c0_seq1	Aspof_comp48558_c0_seq1	0	Aspof_comp59847_c0_seq2	0	Aspof_comp64641_c0_seq24	Aspof_comp62704_c0_seq72	Aspof_comp59496_c1_seq1	0	0	0	0	0	0	0	0
0	0	0	Aspof_comp62326_c0_seq2	Aspof_comp54822_c0_seq1	Aspof_comp48558_c0_seq2	0	Aspof_comp59872_c0_seq2	0	Aspof_comp64645_c0_seq19	Aspof_comp62704_c0_seq76	Aspof_comp59506_c0_seq13	0	0	0	0	0	0	0	0
0	0	0	Aspof_comp62326_c2_seq9	Aspof_comp54839_c0_seq1	Aspof_comp48562_c0_seq1	0	Aspof_comp59872_c0_seq3	0	Aspof_comp64673_c3_seq1	Aspof_comp62715_c1_seq2	Aspof_comp59518_c1_seq1	0	0	0	0	0	0	0	0
0	0	0	Aspof_comp62335_c1_seq2	Aspof_comp54839_c1_seq1	Aspof_comp48562_c0_seq2	0	Aspof_comp59879_c0_seq12	0	Aspof_comp64673_c3_seq2	Aspof_comp62753_c2_seq13	Aspof_comp59531_c0_seq1	0	0	0	0	0	0	0	0
0	0	0	Aspof_comp62336_c0_seq1	Aspof_comp54934_c0_seq1	Aspof_comp48567_c0_seq1	0	Aspof_comp59889_c2_seq20	0	Aspof_comp64673_c3_seq3	Aspof_comp62788_c2_seq1	Aspof_comp59535_c0_seq24	0	0	0	0	0	0	0	0
0	0	0	Aspof_comp62336_c0_seq4	Aspof_comp54944_c0_seq1	Aspof_comp48605_c0_seq1	0	Aspof_comp59889_c2_seq21	0	Aspof_comp64673_c3_seq4	Aspof_comp62788_c4_seq1	Aspof_comp59556_c0_seq9	0	0	0	0	0	0	0	0
0	0	0	Aspof_comp62336_c0_seq5	Aspof_comp54944_c0_seq2	Aspof_comp48640_c0_seq1	0	Aspof_comp59891_c0_seq12	0	Aspof_comp64673_c3_seq6	Aspof_comp62794_c1_seq2	Aspof_comp59561_c1_seq10	0	0	0	0	0	0	0	0
0	0	0	Aspof_comp62336_c0_seq6	Aspof_comp54944_c1_seq1	Aspof_comp48641_c0_seq1	0	Aspof_comp59891_c0_seq16	0	Aspof_comp64677_c0_seq1	Aspof_comp62794_c1_seq4	Aspof_comp59561_c1_seq2	0	0	0	0	0	0	0	0
0	0	0	Aspof_comp62345_c1_seq24	Aspof_comp54944_c1_seq3	Aspof_comp48674_c0_seq1	0	Aspof_comp59928_c0_seq3	0	Aspof_comp64677_c0_seq4	Aspof_comp62801_c0_seq1	Aspof_comp59563_c0_seq1	0	0	0	0	0	0	0	0
0	0	0	Aspof_comp62374_c0_seq9	Aspof_comp54946_c0_seq2	Aspof_comp48680_c0_seq4	0	Aspof_comp59931_c1_seq1	0	Aspof_comp64692_c1_seq5	Aspof_comp62801_c0_seq2	Aspof_comp59595_c0_seq3	0	0	0	0	0	0	0	0
0	0	0	Aspof_comp624152_c0_seq1	Aspof_comp54966_c0_seq2	Aspof_comp48690_c0_seq1	0	Aspof_comp59931_c1_seq2	0	Aspof_comp64693_c0_seq3	Aspof_comp62804_c0_seq11	Aspof_comp59595_c0_seq4	0	0	0	0	0	0	0	0
0	0	0	Aspof_comp62440_c2_seq1	Aspof_comp54966_c0_seq4	Aspof_comp48690_c0_seq2	0	Aspof_comp59931_c1_seq3	0	Aspof_comp64711_c5_seq2	Aspof_comp62805_c0_seq5	Aspof_comp59595_c0_seq6	0	0	0	0	0	0	0	0
0	0	0	Aspof_comp62451_c0_seq11	Aspof_comp54967_c0_seq1	Aspof_comp48699_c0_seq1	0	Aspof_comp59931_c1_seq4	0	Aspof_comp64711_c5_seq5	Aspof_comp62822_c2_seq3	Aspof_comp59657_c2_seq3	0	0	0	0	0	0	0	0
0	0	0	Aspof_comp62451_c0_seq7	Aspof_comp54967_c0_seq5	Aspof_comp48705_c0_seq1	0	Aspof_comp59931_c1_seq5	0	Aspof_comp64711_c5_seq6	Aspof_comp62824_c0_seq1	Aspof_comp59679_c2_seq2	0	0	0	0	0	0	0	0
0	0	0	Aspof_comp62452_c0_seq2	Aspof_comp55022_c0_seq1	Aspof_comp48821_c0_seq1	0	Aspof_comp59931_c1_seq6	0	Aspof_comp64759_c5_seq22	Aspof_comp62824_c0_seq9	Aspof_comp59679_c3_seq5	0	0	0	0	0	0	0	0
0	0	0	Aspof_comp62452_c1_seq11	Aspof_comp55066_c1_seq1	Aspof_comp48847_c0_seq1	0	Aspof_comp59931_c2_seq4	0	Aspof_comp64766_c0_seq13	Aspof_comp62825_c1_seq36	Aspof_comp59679_c3_seq6	0	0	0	0	0	0	0	0
0	0	0	Aspof_comp62452_c1_seq16	Aspof_comp55084_c0_seq1	Aspof_comp48847_c0_seq2	0	Aspof_comp59934_c1_seq9	0	Aspof_comp64781_c1_seq15	Aspof_comp62825_c1_seq43	Aspof_comp59679_c3_seq7	0	0	0	0	0	0	0	0
0	0	0	Aspof_comp62452_c1_seq2	Aspof_comp55101_c0_seq1	Aspof_comp48847_c0_seq3	0	Aspof_comp59940_c0_seq1	0	Aspof_comp64781_c1_seq31	Aspof_comp62833_c0_seq8	Aspof_comp59696_c0_seq2	0	0	0	0	0	0	0	0
0	0	0	Aspof_comp62452_c1_seq24	Aspof_comp55112_c0_seq1	Aspof_comp48861_c0_seq1	0	Aspof_comp59940_c0_seq2	0	Aspof_comp64799_c1_seq7	Aspof_comp62836_c2_seq8	Aspof_comp59750_c1_seq5	0	0	0	0	0	0	0	0
0	0	0	Aspof_comp62452_c1_seq26	Aspof_comp55112_c1_seq1	Aspof_comp48861_c1_seq1	0	Aspof_comp59940_c0_seq4	0	Aspof_comp64832_c4_seq2	Aspof_comp62842_c5_seq1	Aspof_comp59754_c0_seq15	0	0	0	0	0	0	0	0
0	0	0	Aspof_comp62452_c1_seq29	Aspof_comp55147_c0_seq1	Aspof_comp48861_c2_seq1	0	Aspof_comp59940_c0_seq5	0	Aspof_comp64841_c0_seq2	Aspof_comp62858_c0_seq17	Aspof_comp59768_c4_seq13	0	0	0	0	0	0	0	0
0	0	0	Aspof_comp62452_c1_seq30	Aspof_comp55147_c0_seq2	Aspof_comp48913_c0_seq1	0	Aspof_comp59940_c0_seq6	0	Aspof_comp64893_c0_seq4	Aspof_comp62858_c0_seq9	Aspof_comp59774_c0_seq41	0	0	0	0	0	0	0	0
0	0	0	Aspof_comp62452_c1_seq31	Aspof_comp55160_c0_seq6	Aspof_comp48913_c0_seq2	0	Aspof_comp59964_c1_seq23	0	Aspof_comp64893_c0_seq5	Aspof_comp62858_c4_seq1	Aspof_comp59774_c0_seq45	0	0	0	0	0	0	0	0
0	0	0	Aspof_comp62475_c3_seq2	Aspof_comp55179_c0_seq1	Aspof_comp48933_c0_seq1	0	Aspof_comp60038_c0_seq1	0	Aspof_comp64893_c1_seq1	Aspof_comp62860_c1_seq13	Aspof_comp59774_c0_seq50	0	0	0	0	0	0	0	0
0	0	0	Aspof_comp62475_c3_seq4	Aspof_comp55179_c0_seq2	Aspof_comp48938_c0_seq3	0	Aspof_comp60038_c0_seq3	0	Aspof_comp64893_c2_seq2	Aspof_comp62880_c0_seq1	Aspof_comp59774_c0_seq55	0	0	0	0	0	0	0	0
0	0	0	Aspof_comp62532_c0_seq1	Aspof_comp55179_c0_seq3	Aspof_comp48938_c1_seq1	0	Aspof_comp60038_c0_seq5	0	Aspof_comp64914_c0_seq9	Aspof_comp62883_c0_seq1	Aspof_comp59776_c4_seq6	0	0	0	0	0	0	0	0
0	0	0	Aspof_comp62532_c0_seq2	Aspof_comp55179_c0_seq4	Aspof_comp48962_c0_seq1	0	Aspof_comp60038_c0_seq6	0	Aspof_comp64931_c2_seq1	Aspof_comp62883_c2_seq17	Aspof_comp59867_c0_seq6	0	0	0	0	0	0	0	0
0	0	0	Aspof_comp62594_c0_seq3	Aspof_comp55184_c0_seq1	Aspof_comp49001_c0_seq1	0	Aspof_comp60051_c1_seq1	0	Aspof_comp64931_c2_seq11	Aspof_comp62883_c2_seq21	Aspof_comp59882_c0_seq7	0	0	0	0	0	0	0	0
0	0	0	Aspof_comp62599_c1_seq2	Aspof_comp55199_c1_seq1	Aspof_comp49001_c0_seq2	0	Aspof_comp60051_c2_seq11	0	Aspof_comp64931_c2_seq14	Aspof_comp62883_c2_seq6	Aspof_comp59887_c2_seq9	0	0	0	0	0	0	0	0
0	0	0	Aspof_comp62625_c1_seq1	Aspof_comp55207_c3_seq1	Aspof_comp49001_c0_seq3	0	Aspof_comp60051_c2_seq4	0	Aspof_comp64931_c2_seq7	Aspof_comp62884_c2_seq12	Aspof_comp59906_c0_seq3	0	0	0	0	0	0	0	0
0	0	0	Aspof_comp62625_c1_seq10	Aspof_comp55207_c3_seq2	Aspof_comp49051_c0_seq1	0	Aspof_comp60060_c2_seq2	0	Aspof_comp64931_c2_seq8	Aspof_comp62888_c0_seq6	Aspof_comp59942_c1_seq17	0	0	0	0	0	0	0	0
0	0	0	Aspof_comp62625_c1_seq11	Aspof_comp55207_c3_seq3	Aspof_comp49051_c0_seq2	0	Aspof_comp60078_c2_seq1	0	Aspof_comp64958_c2_seq8	Aspof_comp62889_c0_seq5	Aspof_comp59946_c2_seq11	0	0	0	0	0	0	0	0
0	0	0	Aspof_comp62625_c1_seq12	Aspof_comp55207_c3_seq4	Aspof_comp49064_c0_seq1	0	Aspof_comp60082_c4_seq3	0	Aspof_comp64962_c0_seq15	Aspof_comp62889_c2_seq1	Aspof_comp59946_c2_seq20	0	0	0	0	0	0	0	0
0	0	0	Aspof_comp62625_c1_seq13	Aspof_comp55237_c0_seq1	Aspof_comp49064_c0_seq2	0	Aspof_comp60113_c0_seq1	0	Aspof_comp64962_c0_seq27	Aspof_comp62894_c2_seq2	Aspof_comp59946_c2_seq35	0	0	0	0	0	0	0	0
0	0	0	Aspof_comp62625_c1_seq16	Aspof_comp55267_c0_seq2	Aspof_comp49064_c0_seq3	0	Aspof_comp60113_c0_seq2	0	Aspof_comp64983_c0_seq2	Aspof_comp62917_c2_seq2	Aspof_comp59964_c1_seq23	0	0	0	0	0	0	0	0
0	0	0	Aspof_comp62625_c1_seq17	Aspof_comp55267_c0_seq3	Aspof_comp49074_c0_seq1	0	Aspof_comp60148_c0_seq10	0	Aspof_comp64983_c0_seq3	Aspof_comp62928_c0_seq1	Aspof_comp59976_c3_seq4	0	0	0	0	0	0	0	0
0	0	0	Aspof_comp62625_c1_seq18	Aspof_comp55340_c1_seq1	Aspof_comp49074_c0_seq2	0	Aspof_comp60156_c0_seq1	0	Aspof_comp64983_c0_seq4	Aspof_comp62928_c0_seq2	Aspof_comp59976_c3_seq8	0	0	0	0	0	0	0	0
0	0	0	Aspof_comp62625_c1_seq2	Aspof_comp55346_c0_seq3	Aspof_comp49117_c0_seq1	0	Aspof_comp60167_c1_seq23	0	Aspof_comp64983_c0_seq5	Aspof_comp62928_c1_seq1	Aspof_comp59989_c4_seq4	0	0	0	0	0	0	0	0
0	0	0	Aspof_comp62625_c1_seq22	Aspof_comp55350_c0_seq5	Aspof_comp49136_c0_seq1	0	Aspof_comp60203_c1_seq18	0	Aspof_comp64992_c2_seq2	Aspof_comp62930_c5_seq14	Aspof_comp59996_c1_seq4	0	0	0	0	0	0	0	0
0	0	0	Aspof_comp62625_c1_seq23	Aspof_comp55365_c0_seq1	Aspof_comp49136_c0_seq2	0	Aspof_comp60203_c1_seq8	0	Aspof_comp64996_c1_seq39	Aspof_comp62937_c0_seq32	Aspof_comp59997_c0_seq29	0	0	0	0	0	0	0	0
0	0	0	Aspof_comp62625_c1_seq24	Aspof_comp55376_c0_seq1	Aspof_comp49136_c0_seq3	0	Aspof_comp60226_c1_seq1	0	Aspof_comp65013_c0_seq1	Aspof_comp62942_c1_seq1	Aspof_comp60001_c2_seq1	0	0	0	0	0	0	0	0
0	0	0	Aspof_comp62625_c1_seq25	Aspof_comp55376_c0_seq2	Aspof_comp49136_c0_seq4	0	Aspof_comp60226_c1_seq4	0	Aspof_comp65013_c1_seq1	Aspof_comp62942_c1_seq2	Aspof_comp60001_c2_seq2	0	0	0	0	0	0	0	0
0	0	0	Aspof_comp62625_c1_seq27	Aspof_comp55377_c1_seq1	Aspof_comp49157_c0_seq1	0	Aspof_comp60233_c0_seq1	0	Aspof_comp65060_c0_seq4	Aspof_comp62949_c0_seq4	Aspof_comp60005_c2_seq1	0	0	0	0	0	0	0	0
0	0	0	Aspof_comp62625_c1_seq28	Aspof_comp55377_c2_seq3	Aspof_comp491645_c0_seq1	0	Aspof_comp60233_c0_seq2	0	Aspof_comp65118_c0_seq19	Aspof_comp62949_c0_seq7	Aspof_comp60015_c0_seq1	0	0	0	0	0	0	0	0
0	0	0	Aspof_comp62625_c1_seq29	Aspof_comp55389_c1_seq1	Aspof_comp49176_c0_seq1	0	Aspof_comp60273_c0_seq2	0	Aspof_comp65118_c0_seq3	Aspof_comp62954_c0_seq1	Aspof_comp60015_c0_seq2	0	0	0	0	0	0	0	0
0	0	0	Aspof_comp62625_c1_seq3	Aspof_comp55389_c1_seq2	Aspof_comp49228_c0_seq1	0	Aspof_comp60273_c0_seq5	0	Aspof_comp65118_c0_seq7	Aspof_comp62971_c0_seq2	Aspof_comp60019_c2_seq2	0	0	0	0	0	0	0	0
0	0	0	Aspof_comp62625_c1_seq33	Aspof_comp55412_c0_seq7	Aspof_comp49228_c0_seq2	0	Aspof_comp60303_c2_seq22	0	Aspof_comp65118_c0_seq8	Aspof_comp62982_c0_seq3	Aspof_comp60024_c0_seq1	0	0	0	0	0	0	0	0
0	0	0	Aspof_comp62625_c1_seq8	Aspof_comp55412_c0_seq8	Aspof_comp49228_c0_seq3	0	Aspof_comp60304_c2_seq1	0	Aspof_comp65153_c3_seq1	Aspof_comp62982_c0_seq4	Aspof_comp60025_c1_seq1	0	0	0	0	0	0	0	0
0	0	0	Aspof_comp62625_c1_seq9	Aspof_comp55430_c1_seq2	Aspof_comp49228_c0_seq4	0	Aspof_comp60308_c1_seq13	0	Aspof_comp65153_c6_seq1	Aspof_comp62982_c0_seq5	Aspof_comp60026_c2_seq1	0	0	0	0	0	0	0	0
0	0	0	Aspof_comp62627_c1_seq3	Aspof_comp55435_c0_seq1	Aspof_comp49287_c0_seq1	0	Aspof_comp60308_c1_seq2	0	Aspof_comp65176_c1_seq15	Aspof_comp62982_c2_seq1	Aspof_comp60051_c2_seq17	0	0	0	0	0	0	0	0
0	0	0	Aspof_comp62652_c3_seq13	Aspof_comp55441_c2_seq1	Aspof_comp49315_c0_seq2	0	Aspof_comp60325_c1_seq1	0	Aspof_comp65178_c1_seq3	Aspof_comp62983_c0_seq7	Aspof_comp60051_c2_seq18	0	0	0	0	0	0	0	0
0	0	0	Aspof_comp62652_c3_seq4	Aspof_comp55441_c2_seq3	Aspof_comp49335_c1_seq1	0	Aspof_comp60348_c0_seq1	0	Aspof_comp65189_c0_seq13	Aspof_comp62986_c2_seq3	Aspof_comp60051_c2_seq2	0	0	0	0	0	0	0	0
0	0	0	Aspof_comp62688_c0_seq1	Aspof_comp55441_c2_seq4	Aspof_comp49335_c1_seq2	0	Aspof_comp60368_c0_seq2	0	Aspof_comp65211_c0_seq8	Aspof_comp62986_c2_seq6	Aspof_comp60051_c2_seq25	0	0	0	0	0	0	0	0
0	0	0	Aspof_comp62688_c0_seq2	Aspof_comp55458_c0_seq1	Aspof_comp49369_c0_seq1	0	Aspof_comp60368_c0_seq20	0	Aspof_comp65218_c2_seq11	Aspof_comp62986_c2_seq7	Aspof_comp60051_c2_seq27	0	0	0	0	0	0	0	0
0	0	0	Aspof_comp62688_c0_seq8	Aspof_comp55458_c0_seq2	Aspof_comp493720_c0_seq1	0	Aspof_comp60368_c0_seq8	0	Aspof_comp65229_c0_seq14	Aspof_comp62986_c2_seq9	Aspof_comp60051_c2_seq30	0	0	0	0	0	0	0	0
0	0	0	Aspof_comp62688_c1_seq1	Aspof_comp55477_c0_seq1	Aspof_comp49379_c0_seq3	0	Aspof_comp60374_c2_seq13	0	Aspof_comp65229_c0_seq15	Aspof_comp62989_c2_seq11	Aspof_comp60051_c2_seq33	0	0	0	0	0	0	0	0
0	0	0	Aspof_comp62702_c4_seq4	Aspof_comp55477_c0_seq2	Aspof_comp49379_c1_seq1	0	Aspof_comp60406_c0_seq1	0	Aspof_comp65230_c1_seq22	Aspof_comp63013_c0_seq1	Aspof_comp60051_c2_seq5	0	0	0	0	0	0	0	0
0	0	0	Aspof_comp62703_c0_seq4	Aspof_comp55481_c0_seq1	Aspof_comp49395_c0_seq1	0	Aspof_comp60415_c1_seq1	0	Aspof_comp65244_c0_seq1	Aspof_comp63013_c0_seq25	Aspof_comp60051_c2_seq7	0	0	0	0	0	0	0	0
0	0	0	Aspof_comp62768_c1_seq2	Aspof_comp55481_c0_seq2	Aspof_comp49404_c1_seq1	0	Aspof_comp60415_c1_seq3	0	Aspof_comp65244_c0_seq11	Aspof_comp63013_c0_seq31	Aspof_comp60051_c2_seq8	0	0	0	0	0	0	0	0
0	0	0	Aspof_comp62789_c0_seq9	Aspof_comp55481_c0_seq3	Aspof_comp49418_c0_seq1	0	Aspof_comp60434_c0_seq1	0	Aspof_comp65244_c0_seq13	Aspof_comp63016_c0_seq13	Aspof_comp60068_c0_seq1	0	0	0	0	0	0	0	0
0	0	0	Aspof_comp62816_c3_seq2	Aspof_comp55487_c1_seq2	Aspof_comp49424_c0_seq1	0	Aspof_comp60494_c0_seq10	0	Aspof_comp65244_c0_seq18	Aspof_comp63027_c0_seq1	Aspof_comp60091_c2_seq46	0	0	0	0	0	0	0	0
0	0	0	Aspof_comp62825_c1_seq16	Aspof_comp5549_c0_seq1	Aspof_comp49424_c1_seq1	0	Aspof_comp60494_c0_seq4	0	Aspof_comp65244_c0_seq7	Aspof_comp63045_c2_seq1	Aspof_comp60118_c1_seq3	0	0	0	0	0	0	0	0
0	0	0	Aspof_comp62825_c1_seq38	Aspof_comp55502_c0_seq1	Aspof_comp49437_c0_seq1	0	Aspof_comp60498_c4_seq11	0	Aspof_comp65258_c2_seq15	Aspof_comp63048_c1_seq5	Aspof_comp60141_c1_seq4	0	0	0	0	0	0	0	0
0	0	0	Aspof_comp62856_c4_seq11	Aspof_comp55509_c0_seq2	Aspof_comp49437_c0_seq2	0	Aspof_comp60498_c4_seq16	0	Aspof_comp65260_c0_seq7	Aspof_comp63057_c5_seq1	Aspof_comp60141_c2_seq1	0	0	0	0	0	0	0	0
0	0	0	Aspof_comp62856_c4_seq5	Aspof_comp55509_c0_seq3	Aspof_comp494712_c0_seq1	0	Aspof_comp60509_c0_seq2	0	Aspof_comp65263_c0_seq1	Aspof_comp63061_c0_seq2	Aspof_comp60161_c3_seq1	0	0	0	0	0	0	0	0
0	0	0	Aspof_comp62856_c4_seq6	Aspof_comp55524_c1_seq1	Aspof_comp49472_c0_seq1	0	Aspof_comp60537_c2_seq3	0	Aspof_comp65263_c0_seq2	Aspof_comp63062_c1_seq1	Aspof_comp60167_c1_seq23	0	0	0	0	0	0	0	0
0	0	0	Aspof_comp62858_c0_seq10	Aspof_comp55549_c0_seq1	Aspof_comp49472_c0_seq2	0	Aspof_comp60537_c2_seq7	0	Aspof_comp65269_c0_seq1	Aspof_comp63070_c1_seq8	Aspof_comp60194_c0_seq1	0	0	0	0	0	0	0	0
0	0	0	Aspof_comp62864_c0_seq1	Aspof_comp55549_c0_seq2	Aspof_comp49474_c0_seq1	0	Aspof_comp60537_c2_seq8	0	Aspof_comp65269_c0_seq2	Aspof_comp63072_c0_seq1	Aspof_comp60219_c0_seq6	0	0	0	0	0	0	0	0
0	0	0	Aspof_comp62864_c0_seq2	Aspof_comp55554_c0_seq15	Aspof_comp49512_c0_seq1	0	Aspof_comp60551_c0_seq11	0	Aspof_comp65269_c0_seq4	Aspof_comp63080_c0_seq1	Aspof_comp60219_c0_seq7	0	0	0	0	0	0	0	0
0	0	0	Aspof_comp62866_c0_seq1	Aspof_comp55575_c0_seq7	Aspof_comp49512_c1_seq1	0	Aspof_comp60551_c1_seq1	0	Aspof_comp65269_c0_seq5	Aspof_comp63080_c0_seq3	Aspof_comp60272_c0_seq2	0	0	0	0	0	0	0	0
0	0	0	Aspof_comp62866_c0_seq2	Aspof_comp55634_c0_seq3	Aspof_comp49512_c2_seq1	0	Aspof_comp60586_c0_seq2	0	Aspof_comp65269_c0_seq6	Aspof_comp63084_c2_seq3	Aspof_comp60280_c1_seq9	0	0	0	0	0	0	0	0
0	0	0	Aspof_comp62891_c3_seq1	Aspof_comp55636_c0_seq1	Aspof_comp49512_c3_seq1	0	Aspof_comp60597_c1_seq1	0	Aspof_comp65269_c0_seq7	Aspof_comp63084_c2_seq4	Aspof_comp60304_c0_seq1	0	0	0	0	0	0	0	0
0	0	0	Aspof_comp62891_c3_seq2	Aspof_comp55645_c4_seq1	Aspof_comp49512_c4_seq1	0	Aspof_comp60597_c1_seq6	0	Aspof_comp65269_c0_seq8	Aspof_comp63089_c0_seq12	Aspof_comp60308_c1_seq13	0	0	0	0	0	0	0	0
0	0	0	Aspof_comp62891_c3_seq3	Aspof_comp55648_c1_seq1	Aspof_comp49512_c4_seq2	0	Aspof_comp60597_c1_seq9	0	Aspof_comp65269_c0_seq9	Aspof_comp63094_c0_seq8	Aspof_comp60308_c1_seq2	0	0	0	0	0	0	0	0
0	0	0	Aspof_comp62891_c3_seq4	Aspof_comp55651_c0_seq1	Aspof_comp49512_c5_seq1	0	Aspof_comp60604_c1_seq10	0	Aspof_comp65271_c0_seq6	Aspof_comp63095_c3_seq1	Aspof_comp60331_c0_seq1	0	0	0	0	0	0	0	0
0	0	0	Aspof_comp62891_c3_seq5	Aspof_comp55655_c0_seq1	Aspof_comp49514_c0_seq1	0	Aspof_comp60604_c1_seq15	0	Aspof_comp65271_c0_seq8	Aspof_comp63098_c1_seq1	Aspof_comp60331_c0_seq3	0	0	0	0	0	0	0	0
0	0	0	Aspof_comp62902_c0_seq14	Aspof_comp55667_c0_seq2	Aspof_comp49516_c0_seq1	0	Aspof_comp60604_c1_seq19	0	Aspof_comp65296_c1_seq18	Aspof_comp63098_c1_seq2	Aspof_comp60454_c0_seq4	0	0	0	0	0	0	0	0
0	0	0	Aspof_comp62902_c0_seq15	Aspof_comp55667_c0_seq5	Aspof_comp49516_c0_seq2	0	Aspof_comp60604_c1_seq5	0	Aspof_comp65327_c0_seq1	Aspof_comp63098_c1_seq3	Aspof_comp60476_c0_seq11	0	0	0	0	0	0	0	0
0	0	0	Aspof_comp62902_c0_seq16	Aspof_comp55674_c0_seq1	Aspof_comp49525_c0_seq1	0	Aspof_comp60651_c0_seq5	0	Aspof_comp65333_c0_seq1	Aspof_comp63098_c5_seq1	Aspof_comp60496_c3_seq1	0	0	0	0	0	0	0	0
0	0	0	Aspof_comp62902_c0_seq18	Aspof_comp55678_c0_seq3	Aspof_comp49525_c1_seq1	0	Aspof_comp60711_c0_seq1	0	Aspof_comp65333_c0_seq14	Aspof_comp63103_c0_seq1	Aspof_comp60496_c6_seq1	0	0	0	0	0	0	0	0
0	0	0	Aspof_comp62902_c0_seq19	Aspof_comp55687_c1_seq1	Aspof_comp49525_c1_seq2	0	Aspof_comp60754_c0_seq1	0	Aspof_comp65333_c0_seq15	Aspof_comp63104_c0_seq3	Aspof_comp60506_c1_seq3	0	0	0	0	0	0	0	0
0	0	0	Aspof_comp62902_c0_seq22	Aspof_comp55758_c0_seq2	Aspof_comp49525_c1_seq3	0	Aspof_comp60754_c0_seq3	0	Aspof_comp65333_c0_seq6	Aspof_comp63109_c1_seq12	Aspof_comp60597_c3_seq9	0	0	0	0	0	0	0	0
0	0	0	Aspof_comp62902_c0_seq27	Aspof_comp55762_c0_seq1	Aspof_comp49539_c0_seq1	0	Aspof_comp60754_c1_seq1	0	Aspof_comp65333_c0_seq8	Aspof_comp63115_c0_seq14	Aspof_comp60619_c0_seq2	0	0	0	0	0	0	0	0
0	0	0	Aspof_comp62902_c0_seq28	Aspof_comp55762_c0_seq2	Aspof_comp49539_c0_seq2	0	Aspof_comp60757_c0_seq1	0	Aspof_comp65340_c2_seq2	Aspof_comp63115_c0_seq6	Aspof_comp60631_c0_seq11	0	0	0	0	0	0	0	0
0	0	0	Aspof_comp62902_c0_seq31	Aspof_comp55762_c0_seq3	Aspof_comp49548_c1_seq1	0	Aspof_comp60757_c0_seq2	0	Aspof_comp65343_c1_seq2	Aspof_comp63121_c3_seq12	Aspof_comp60631_c0_seq14	0	0	0	0	0	0	0	0
0	0	0	Aspof_comp62902_c0_seq5	Aspof_comp55777_c1_seq2	Aspof_comp49566_c0_seq1	0	Aspof_comp60757_c0_seq4	0	Aspof_comp65352_c1_seq103	Aspof_comp63129_c1_seq14	Aspof_comp60631_c0_seq22	0	0	0	0	0	0	0	0
0	0	0	Aspof_comp62903_c0_seq15	Aspof_comp55783_c0_seq1	Aspof_comp49566_c0_seq2	0	Aspof_comp60773_c0_seq11	0	Aspof_comp65352_c1_seq39	Aspof_comp63162_c0_seq1	Aspof_comp60631_c0_seq3	0	0	0	0	0	0	0	0
0	0	0	Aspof_comp62903_c0_seq7	Aspof_comp55807_c0_seq1	Aspof_comp49649_c0_seq1	0	Aspof_comp60773_c0_seq8	0	Aspof_comp65353_c3_seq1	Aspof_comp63165_c0_seq1	Aspof_comp60631_c0_seq4	0	0	0	0	0	0	0	0
0	0	0	Aspof_comp62946_c1_seq1	Aspof_comp55822_c0_seq1	Aspof_comp49659_c0_seq1	0	Aspof_comp60782_c1_seq2	0	Aspof_comp65357_c1_seq1	Aspof_comp63165_c0_seq12	Aspof_comp60631_c0_seq8	0	0	0	0	0	0	0	0
0	0	0	Aspof_comp62946_c1_seq10	Aspof_comp55840_c0_seq1	Aspof_comp49660_c0_seq1	0	Aspof_comp60836_c0_seq30	0	Aspof_comp65376_c4_seq6	Aspof_comp63165_c0_seq22	Aspof_comp60647_c0_seq1	0	0	0	0	0	0	0	0
0	0	0	Aspof_comp62946_c1_seq11	Aspof_comp55840_c0_seq2	Aspof_comp49666_c0_seq1	0	Aspof_comp60836_c0_seq6	0	Aspof_comp65377_c3_seq1	Aspof_comp63165_c0_seq23	Aspof_comp60647_c1_seq11	0	0	0	0	0	0	0	0
0	0	0	Aspof_comp62946_c1_seq12	Aspof_comp55840_c2_seq3	Aspof_comp49666_c0_seq3	0	Aspof_comp60851_c0_seq1	0	Aspof_comp65377_c3_seq2	Aspof_comp63165_c0_seq24	Aspof_comp60647_c1_seq3	0	0	0	0	0	0	0	0
0	0	0	Aspof_comp62946_c1_seq2	Aspof_comp55840_c2_seq6	Aspof_comp49666_c2_seq1	0	Aspof_comp60940_c0_seq1	0	Aspof_comp65380_c0_seq37	Aspof_comp63165_c0_seq27	Aspof_comp60647_c1_seq4	0	0	0	0	0	0	0	0
0	0	0	Aspof_comp62946_c1_seq4	Aspof_comp55840_c2_seq7	Aspof_comp49690_c0_seq1	0	Aspof_comp60940_c0_seq8	0	Aspof_comp65380_c0_seq40	Aspof_comp63165_c0_seq30	Aspof_comp60647_c1_seq8	0	0	0	0	0	0	0	0
0	0	0	Aspof_comp62946_c1_seq5	Aspof_comp55840_c2_seq8	Aspof_comp49708_c0_seq1	0	Aspof_comp60940_c0_seq9	0	Aspof_comp65393_c0_seq2	Aspof_comp63165_c0_seq5	Aspof_comp60647_c1_seq9	0	0	0	0	0	0	0	0
0	0	0	Aspof_comp62946_c1_seq6	Aspof_comp55840_c2_seq9	Aspof_comp49711_c0_seq1	0	Aspof_comp60940_c2_seq1	0	Aspof_comp65393_c1_seq2	Aspof_comp63165_c0_seq6	Aspof_comp60690_c0_seq1	0	0	0	0	0	0	0	0
0	0	0	Aspof_comp62946_c1_seq7	Aspof_comp55855_c0_seq1	Aspof_comp49715_c0_seq1	0	Aspof_comp60960_c0_seq17	0	Aspof_comp65403_c1_seq8	Aspof_comp63165_c0_seq8	Aspof_comp60708_c0_seq11	0	0	0	0	0	0	0	0
0	0	0	Aspof_comp62946_c1_seq8	Aspof_comp55876_c0_seq7	Aspof_comp49715_c0_seq2	0	Aspof_comp60982_c0_seq4	0	Aspof_comp65440_c0_seq1	Aspof_comp63177_c0_seq1	Aspof_comp60708_c0_seq13	0	0	0	0	0	0	0	0
0	0	0	Aspof_comp62946_c1_seq9	Aspof_comp55948_c0_seq3	Aspof_comp49719_c0_seq2	0	Aspof_comp60990_c1_seq1	0	Aspof_comp65442_c0_seq7	Aspof_comp63177_c0_seq28	Aspof_comp60708_c2_seq1	0	0	0	0	0	0	0	0
0	0	0	Aspof_comp62979_c2_seq4	Aspof_comp55952_c0_seq1	Aspof_comp49744_c0_seq2	0	Aspof_comp60990_c1_seq10	0	Aspof_comp65482_c1_seq7	Aspof_comp63179_c0_seq1	Aspof_comp60746_c3_seq14	0	0	0	0	0	0	0	0
0	0	0	Aspof_comp63006_c1_seq2	Aspof_comp55952_c0_seq2	Aspof_comp49824_c0_seq1	0	Aspof_comp60990_c1_seq14	0	Aspof_comp65493_c0_seq1	Aspof_comp63183_c0_seq11	Aspof_comp60753_c0_seq1	0	0	0	0	0	0	0	0
0	0	0	Aspof_comp63006_c1_seq4	Aspof_comp55952_c1_seq2	Aspof_comp498496_c0_seq1	0	Aspof_comp60990_c1_seq16	0	Aspof_comp65493_c0_seq3	Aspof_comp63183_c0_seq54	Aspof_comp60807_c2_seq6	0	0	0	0	0	0	0	0
0	0	0	Aspof_comp63045_c0_seq11	Aspof_comp55958_c1_seq2	Aspof_comp49851_c0_seq1	0	Aspof_comp60990_c1_seq17	0	Aspof_comp65493_c2_seq32	Aspof_comp63186_c3_seq3	Aspof_comp60814_c0_seq1	0	0	0	0	0	0	0	0
0	0	0	Aspof_comp63045_c0_seq12	Aspof_comp55958_c1_seq3	Aspof_comp49855_c0_seq1	0	Aspof_comp60994_c1_seq6	0	Aspof_comp65513_c0_seq63	Aspof_comp63187_c1_seq1	Aspof_comp60814_c0_seq4	0	0	0	0	0	0	0	0
0	0	0	Aspof_comp63045_c0_seq2	Aspof_comp55958_c1_seq6	Aspof_comp49864_c0_seq2	0	Aspof_comp61005_c1_seq30	0	Aspof_comp65513_c0_seq70	Aspof_comp63201_c0_seq9	Aspof_comp60830_c0_seq2	0	0	0	0	0	0	0	0
0	0	0	Aspof_comp63045_c0_seq3	Aspof_comp55966_c0_seq2	Aspof_comp49864_c0_seq3	0	Aspof_comp61030_c2_seq7	0	Aspof_comp65555_c0_seq10	Aspof_comp63206_c2_seq3	Aspof_comp60830_c0_seq3	0	0	0	0	0	0	0	0
0	0	0	Aspof_comp63045_c0_seq6	Aspof_comp55996_c0_seq8	Aspof_comp49864_c0_seq4	0	Aspof_comp61050_c0_seq2	0	Aspof_comp65555_c0_seq5	Aspof_comp63206_c2_seq5	Aspof_comp60836_c0_seq1	0	0	0	0	0	0	0	0
0	0	0	Aspof_comp63047_c0_seq1	Aspof_comp56023_c0_seq1	Aspof_comp49886_c0_seq1	0	Aspof_comp61081_c1_seq23	0	Aspof_comp6556_c0_seq1	Aspof_comp63207_c1_seq1	Aspof_comp60836_c0_seq30	0	0	0	0	0	0	0	0
0	0	0	Aspof_comp63047_c1_seq3	Aspof_comp56023_c0_seq2	Aspof_comp49886_c0_seq2	0	Aspof_comp61081_c1_seq4	0	Aspof_comp65581_c1_seq3	Aspof_comp63222_c2_seq19	Aspof_comp60836_c0_seq6	0	0	0	0	0	0	0	0
0	0	0	Aspof_comp63057_c5_seq1	Aspof_comp56030_c0_seq3	Aspof_comp49886_c0_seq3	0	Aspof_comp61101_c0_seq9	0	Aspof_comp65613_c3_seq1	Aspof_comp63256_c2_seq1	Aspof_comp60843_c0_seq18	0	0	0	0	0	0	0	0
0	0	0	Aspof_comp63059_c0_seq3	Aspof_comp56043_c0_seq1	Aspof_comp49887_c0_seq2	0	Aspof_comp61105_c1_seq1	0	Aspof_comp65622_c1_seq2	Aspof_comp63263_c2_seq7	Aspof_comp60848_c0_seq15	0	0	0	0	0	0	0	0
0	0	0	Aspof_comp63059_c1_seq1	Aspof_comp56048_c0_seq1	Aspof_comp49892_c0_seq1	0	Aspof_comp61121_c0_seq1	0	Aspof_comp65625_c2_seq19	Aspof_comp63270_c2_seq10	Aspof_comp60848_c0_seq26	0	0	0	0	0	0	0	0
0	0	0	Aspof_comp63059_c1_seq2	Aspof_comp56049_c0_seq1	Aspof_comp49905_c0_seq2	0	Aspof_comp61147_c0_seq37	0	Aspof_comp65629_c2_seq34	Aspof_comp63270_c3_seq1	Aspof_comp60857_c4_seq21	0	0	0	0	0	0	0	0
0	0	0	Aspof_comp63059_c1_seq3	Aspof_comp56049_c0_seq10	Aspof_comp49905_c1_seq1	0	Aspof_comp61208_c1_seq17	0	Aspof_comp65629_c2_seq7	Aspof_comp63278_c2_seq1	Aspof_comp60869_c0_seq3	0	0	0	0	0	0	0	0
0	0	0	Aspof_comp63059_c1_seq4	Aspof_comp56049_c0_seq11	Aspof_comp49905_c2_seq1	0	Aspof_comp61208_c1_seq9	0	Aspof_comp65648_c0_seq26	Aspof_comp63278_c2_seq2	Aspof_comp60881_c0_seq2	0	0	0	0	0	0	0	0
0	0	0	Aspof_comp63062_c1_seq9	Aspof_comp56049_c0_seq12	Aspof_comp49954_c0_seq1	0	Aspof_comp61211_c0_seq32	0	Aspof_comp65658_c0_seq10	Aspof_comp63281_c2_seq8	Aspof_comp60906_c1_seq1	0	0	0	0	0	0	0	0
0	0	0	Aspof_comp63073_c0_seq10	Aspof_comp56049_c0_seq6	Aspof_comp49996_c0_seq1	0	Aspof_comp61212_c0_seq19	0	Aspof_comp65685_c0_seq34	Aspof_comp63284_c0_seq5	Aspof_comp60906_c1_seq13	0	0	0	0	0	0	0	0
0	0	0	Aspof_comp63073_c0_seq12	Aspof_comp56049_c0_seq7	Aspof_comp50059_c1_seq3	0	Aspof_comp61213_c0_seq13	0	Aspof_comp65713_c0_seq5	Aspof_comp63290_c0_seq8	Aspof_comp60910_c3_seq1	0	0	0	0	0	0	0	0
0	0	0	Aspof_comp63073_c0_seq13	Aspof_comp56049_c0_seq8	Aspof_comp50071_c0_seq1	0	Aspof_comp61213_c0_seq6	0	Aspof_comp65750_c2_seq18	Aspof_comp63290_c3_seq1	Aspof_comp60928_c4_seq1	0	0	0	0	0	0	0	0
0	0	0	Aspof_comp63073_c0_seq15	Aspof_comp56057_c0_seq4	Aspof_comp50071_c0_seq2	0	Aspof_comp61213_c0_seq8	0	Aspof_comp65757_c0_seq12	Aspof_comp63290_c4_seq2	Aspof_comp60940_c0_seq9	0	0	0	0	0	0	0	0
0	0	0	Aspof_comp63073_c0_seq17	Aspof_comp56064_c0_seq1	Aspof_comp50079_c0_seq1	0	Aspof_comp61229_c4_seq1	0	Aspof_comp65757_c0_seq8	Aspof_comp63291_c3_seq2	Aspof_comp60944_c3_seq1	0	0	0	0	0	0	0	0
0	0	0	Aspof_comp63073_c0_seq18	Aspof_comp56064_c0_seq7	Aspof_comp50079_c0_seq2	0	Aspof_comp61232_c1_seq11	0	Aspof_comp65816_c0_seq18	Aspof_comp63291_c3_seq9	Aspof_comp60948_c1_seq1	0	0	0	0	0	0	0	0
0	0	0	Aspof_comp63073_c0_seq20	Aspof_comp56064_c0_seq8	Aspof_comp50079_c1_seq2	0	Aspof_comp61239_c0_seq25	0	Aspof_comp65856_c4_seq20	Aspof_comp63292_c1_seq3	Aspof_comp60949_c0_seq1	0	0	0	0	0	0	0	0
0	0	0	Aspof_comp63073_c0_seq21	Aspof_comp56072_c0_seq1	Aspof_comp50109_c0_seq1	0	Aspof_comp61272_c0_seq7	0	Aspof_comp65856_c5_seq1	Aspof_comp63297_c0_seq1	Aspof_comp60949_c0_seq2	0	0	0	0	0	0	0	0
0	0	0	Aspof_comp63073_c0_seq22	Aspof_comp56074_c0_seq5	Aspof_comp50109_c0_seq2	0	Aspof_comp61274_c6_seq1	0	Aspof_comp65863_c0_seq5	Aspof_comp63320_c0_seq1	Aspof_comp60958_c0_seq1	0	0	0	0	0	0	0	0
0	0	0	Aspof_comp63073_c0_seq23	Aspof_comp56084_c0_seq1	Aspof_comp50136_c0_seq1	0	Aspof_comp61278_c1_seq25	0	Aspof_comp65868_c0_seq5	Aspof_comp63323_c1_seq1	Aspof_comp60960_c0_seq17	0	0	0	0	0	0	0	0
0	0	0	Aspof_comp63073_c0_seq24	Aspof_comp56086_c0_seq1	Aspof_comp50199_c1_seq1	0	Aspof_comp61285_c0_seq1	0	Aspof_comp65949_c1_seq2	Aspof_comp63331_c0_seq1	Aspof_comp60961_c2_seq8	0	0	0	0	0	0	0	0
0	0	0	Aspof_comp63073_c0_seq25	Aspof_comp56092_c0_seq1	Aspof_comp50204_c0_seq1	0	Aspof_comp61285_c2_seq2	0	Aspof_comp65949_c1_seq3	Aspof_comp63345_c4_seq1	Aspof_comp60987_c2_seq2	0	0	0	0	0	0	0	0
0	0	0	Aspof_comp63073_c0_seq26	Aspof_comp56128_c1_seq1	Aspof_comp50235_c0_seq1	0	Aspof_comp61304_c0_seq16	0	Aspof_comp65974_c0_seq3	Aspof_comp63355_c1_seq12	Aspof_comp60990_c1_seq11	0	0	0	0	0	0	0	0
0	0	0	Aspof_comp63073_c0_seq27	Aspof_comp56130_c0_seq1	Aspof_comp50235_c1_seq2	0	Aspof_comp61304_c0_seq9	0	Aspof_comp65980_c1_seq7	Aspof_comp63355_c1_seq8	Aspof_comp60990_c1_seq15	0	0	0	0	0	0	0	0
0	0	0	Aspof_comp63073_c0_seq28	Aspof_comp56130_c0_seq2	Aspof_comp50314_c0_seq1	0	Aspof_comp61333_c5_seq11	0	Aspof_comp65981_c0_seq1	Aspof_comp63392_c3_seq12	Aspof_comp60990_c1_seq17	0	0	0	0	0	0	0	0
0	0	0	Aspof_comp63073_c0_seq29	Aspof_comp56136_c0_seq2	Aspof_comp50337_c0_seq1	0	Aspof_comp61333_c5_seq14	0	Aspof_comp65981_c0_seq2	Aspof_comp63392_c3_seq16	Aspof_comp60990_c1_seq20	0	0	0	0	0	0	0	0
0	0	0	Aspof_comp63073_c0_seq31	Aspof_comp56146_c0_seq1	Aspof_comp50337_c0_seq2	0	Aspof_comp61333_c5_seq9	0	Aspof_comp65985_c0_seq21	Aspof_comp63394_c0_seq2	Aspof_comp60991_c0_seq11	0	0	0	0	0	0	0	0
0	0	0	Aspof_comp63073_c0_seq32	Aspof_comp56175_c0_seq2	Aspof_comp50343_c1_seq1	0	Aspof_comp61365_c0_seq7	0	Aspof_comp65993_c2_seq45	Aspof_comp63397_c0_seq6	Aspof_comp61005_c1_seq30	0	0	0	0	0	0	0	0
0	0	0	Aspof_comp63073_c0_seq33	Aspof_comp56177_c0_seq1	Aspof_comp50343_c1_seq2	0	Aspof_comp61397_c0_seq6	0	Aspof_comp66001_c1_seq5	Aspof_comp63404_c1_seq1	Aspof_comp61012_c0_seq1	0	0	0	0	0	0	0	0
0	0	0	Aspof_comp63073_c0_seq35	Aspof_comp56177_c0_seq4	Aspof_comp50343_c1_seq3	0	Aspof_comp61397_c0_seq7	0	Aspof_comp66001_c1_seq6	Aspof_comp63404_c2_seq23	Aspof_comp61015_c0_seq10	0	0	0	0	0	0	0	0
0	0	0	Aspof_comp63073_c0_seq37	Aspof_comp56177_c0_seq7	Aspof_comp50347_c0_seq1	0	Aspof_comp61410_c0_seq1	0	Aspof_comp66001_c1_seq7	Aspof_comp63422_c1_seq8	Aspof_comp61015_c0_seq12	0	0	0	0	0	0	0	0
0	0	0	Aspof_comp63073_c0_seq4	Aspof_comp56177_c0_seq8	Aspof_comp50347_c1_seq1	0	Aspof_comp61426_c0_seq1	0	Aspof_comp66016_c0_seq13	Aspof_comp63424_c0_seq3	Aspof_comp61015_c0_seq17	0	0	0	0	0	0	0	0
0	0	0	Aspof_comp63073_c0_seq41	Aspof_comp56177_c1_seq2	Aspof_comp50384_c0_seq1	0	Aspof_comp61426_c1_seq3	0	Aspof_comp66062_c1_seq8	Aspof_comp63428_c0_seq1	Aspof_comp61015_c0_seq18	0	0	0	0	0	0	0	0
0	0	0	Aspof_comp63073_c0_seq5	Aspof_comp56196_c1_seq5	Aspof_comp50384_c0_seq2	0	Aspof_comp61426_c1_seq9	0	Aspof_comp66084_c1_seq2	Aspof_comp63438_c1_seq20	Aspof_comp61015_c0_seq19	0	0	0	0	0	0	0	0
0	0	0	Aspof_comp63073_c0_seq6	Aspof_comp56198_c0_seq2	Aspof_comp50384_c0_seq3	0	Aspof_comp61432_c0_seq2	0	Aspof_comp66142_c0_seq1	Aspof_comp63448_c0_seq9	Aspof_comp61015_c0_seq3	0	0	0	0	0	0	0	0
0	0	0	Aspof_comp63073_c0_seq9	Aspof_comp56225_c1_seq15	Aspof_comp50384_c0_seq4	0	Aspof_comp61432_c1_seq3	0	Aspof_comp66142_c0_seq2	Aspof_comp63456_c2_seq23	Aspof_comp61071_c0_seq15	0	0	0	0	0	0	0	0
0	0	0	Aspof_comp63082_c2_seq4	Aspof_comp56225_c1_seq18	Aspof_comp50418_c0_seq1	0	Aspof_comp61432_c4_seq4	0	Aspof_comp66142_c0_seq3	Aspof_comp63464_c1_seq1	Aspof_comp61071_c0_seq2	0	0	0	0	0	0	0	0
0	0	0	Aspof_comp63095_c1_seq2	Aspof_comp56228_c0_seq1	Aspof_comp50426_c1_seq2	0	Aspof_comp61432_c6_seq1	0	Aspof_comp66142_c0_seq4	Aspof_comp63465_c0_seq13	Aspof_comp61071_c0_seq7	0	0	0	0	0	0	0	0
0	0	0	Aspof_comp63101_c1_seq5	Aspof_comp56233_c0_seq1	Aspof_comp50429_c0_seq2	0	Aspof_comp61435_c4_seq1	0	Aspof_comp66142_c0_seq5	Aspof_comp63465_c0_seq2	Aspof_comp61071_c0_seq9	0	0	0	0	0	0	0	0
0	0	0	Aspof_comp63142_c1_seq23	Aspof_comp56233_c0_seq2	Aspof_comp50430_c0_seq1	0	Aspof_comp61435_c5_seq8	0	Aspof_comp66148_c0_seq1	Aspof_comp63465_c0_seq25	Aspof_comp61097_c0_seq11	0	0	0	0	0	0	0	0
0	0	0	Aspof_comp63142_c1_seq30	Aspof_comp56238_c0_seq1	Aspof_comp50444_c0_seq1	0	Aspof_comp61462_c0_seq22	0	Aspof_comp66148_c0_seq2	Aspof_comp63465_c0_seq6	Aspof_comp61097_c0_seq12	0	0	0	0	0	0	0	0
0	0	0	Aspof_comp63151_c0_seq2	Aspof_comp56246_c0_seq1	Aspof_comp50461_c1_seq2	0	Aspof_comp61462_c3_seq1	0	Aspof_comp66148_c0_seq3	Aspof_comp63489_c0_seq15	Aspof_comp61097_c0_seq2	0	0	0	0	0	0	0	0
0	0	0	Aspof_comp63161_c0_seq9	Aspof_comp56262_c0_seq1	Aspof_comp50506_c0_seq2	0	Aspof_comp61566_c1_seq1	0	Aspof_comp66148_c0_seq4	Aspof_comp63493_c0_seq41	Aspof_comp61097_c0_seq6	0	0	0	0	0	0	0	0
0	0	0	Aspof_comp63176_c2_seq1	Aspof_comp56266_c0_seq1	Aspof_comp50510_c0_seq1	0	Aspof_comp61582_c0_seq12	0	Aspof_comp66148_c0_seq5	Aspof_comp63499_c0_seq12	Aspof_comp61097_c0_seq7	0	0	0	0	0	0	0	0
0	0	0	Aspof_comp63176_c2_seq4	Aspof_comp56288_c0_seq1	Aspof_comp50516_c0_seq1	0	Aspof_comp61589_c3_seq3	0	Aspof_comp66148_c0_seq6	Aspof_comp63503_c0_seq2	Aspof_comp61097_c0_seq8	0	0	0	0	0	0	0	0
0	0	0	Aspof_comp63176_c2_seq5	Aspof_comp56306_c0_seq2	Aspof_comp50518_c0_seq1	0	Aspof_comp61590_c5_seq1	0	Aspof_comp66148_c0_seq7	Aspof_comp63503_c1_seq1	Aspof_comp61097_c0_seq9	0	0	0	0	0	0	0	0
0	0	0	Aspof_comp63176_c2_seq6	Aspof_comp56309_c0_seq1	Aspof_comp50518_c1_seq1	0	Aspof_comp61635_c1_seq24	0	Aspof_comp66152_c1_seq10	Aspof_comp63506_c0_seq10	Aspof_comp61124_c0_seq5	0	0	0	0	0	0	0	0
0	0	0	Aspof_comp63176_c2_seq8	Aspof_comp56309_c0_seq2	Aspof_comp50518_c1_seq2	0	Aspof_comp61641_c4_seq11	0	Aspof_comp66152_c1_seq11	Aspof_comp63551_c0_seq9	Aspof_comp61130_c0_seq5	0	0	0	0	0	0	0	0
0	0	0	Aspof_comp63216_c3_seq1	Aspof_comp56316_c0_seq1	Aspof_comp50527_c0_seq2	0	Aspof_comp61645_c0_seq1	0	Aspof_comp66152_c1_seq12	Aspof_comp63552_c1_seq1	Aspof_comp61137_c0_seq6	0	0	0	0	0	0	0	0
0	0	0	Aspof_comp63228_c1_seq1	Aspof_comp56316_c0_seq2	Aspof_comp50581_c0_seq2	0	Aspof_comp61646_c0_seq1	0	Aspof_comp66152_c1_seq3	Aspof_comp63566_c0_seq10	Aspof_comp61139_c0_seq1	0	0	0	0	0	0	0	0
0	0	0	Aspof_comp63258_c0_seq1	Aspof_comp56326_c1_seq1	Aspof_comp50605_c0_seq1	0	Aspof_comp61646_c0_seq4	0	Aspof_comp66152_c1_seq9	Aspof_comp63566_c0_seq2	Aspof_comp61139_c1_seq2	0	0	0	0	0	0	0	0
0	0	0	Aspof_comp63258_c1_seq1	Aspof_comp56333_c0_seq1	Aspof_comp50609_c0_seq1	0	Aspof_comp61646_c0_seq6	0	Aspof_comp66157_c0_seq1	Aspof_comp63597_c0_seq1	Aspof_comp61143_c3_seq1	0	0	0	0	0	0	0	0
0	0	0	Aspof_comp63259_c0_seq1	Aspof_comp56374_c0_seq2	Aspof_comp50609_c2_seq1	0	Aspof_comp61646_c0_seq7	0	Aspof_comp66157_c0_seq2	Aspof_comp63597_c4_seq7	Aspof_comp61147_c0_seq37	0	0	0	0	0	0	0	0
0	0	0	Aspof_comp63271_c0_seq1	Aspof_comp56375_c0_seq11	Aspof_comp50609_c2_seq4	0	Aspof_comp61677_c0_seq11	0	Aspof_comp66157_c0_seq3	Aspof_comp63598_c1_seq14	Aspof_comp61179_c2_seq10	0	0	0	0	0	0	0	0
0	0	0	Aspof_comp63293_c0_seq17	Aspof_comp56377_c0_seq2	Aspof_comp50613_c0_seq1	0	Aspof_comp61677_c0_seq12	0	Aspof_comp66157_c1_seq1	Aspof_comp63599_c0_seq1	Aspof_comp61179_c2_seq11	0	0	0	0	0	0	0	0
0	0	0	Aspof_comp63293_c0_seq19	Aspof_comp56377_c0_seq3	Aspof_comp50613_c0_seq2	0	Aspof_comp61677_c0_seq15	0	Aspof_comp6616_c0_seq1	Aspof_comp63600_c0_seq1	Aspof_comp61179_c2_seq12	0	0	0	0	0	0	0	0
0	0	0	Aspof_comp63293_c0_seq23	Aspof_comp56377_c0_seq4	Aspof_comp50613_c0_seq3	0	Aspof_comp61677_c0_seq3	0	Aspof_comp66412_c0_seq1	Aspof_comp63600_c2_seq2	Aspof_comp61179_c2_seq17	0	0	0	0	0	0	0	0
0	0	0	Aspof_comp63299_c0_seq1	Aspof_comp56389_c0_seq1	Aspof_comp50613_c0_seq4	0	Aspof_comp61685_c1_seq2	0	Aspof_comp66531_c0_seq1	Aspof_comp63615_c0_seq11	Aspof_comp61179_c2_seq18	0	0	0	0	0	0	0	0
0	0	0	Aspof_comp63313_c0_seq3	Aspof_comp56424_c1_seq4	Aspof_comp50613_c0_seq5	0	Aspof_comp61736_c0_seq7	0	Aspof_comp67259_c0_seq1	Aspof_comp63615_c0_seq13	Aspof_comp61179_c2_seq2	0	0	0	0	0	0	0	0
0	0	0	Aspof_comp63340_c0_seq3	Aspof_comp56433_c2_seq1	Aspof_comp50613_c0_seq6	0	Aspof_comp61751_c0_seq1	0	Aspof_comp67362_c0_seq1	Aspof_comp63615_c0_seq16	Aspof_comp61179_c2_seq3	0	0	0	0	0	0	0	0
0	0	0	Aspof_comp63340_c0_seq4	Aspof_comp56433_c2_seq3	Aspof_comp506520_c0_seq1	0	Aspof_comp61751_c0_seq3	0	Aspof_comp67806_c0_seq1	Aspof_comp63615_c0_seq18	Aspof_comp61179_c2_seq4	0	0	0	0	0	0	0	0
0	0	0	Aspof_comp63341_c0_seq10	Aspof_comp56440_c1_seq1	Aspof_comp50696_c0_seq1	0	Aspof_comp61751_c0_seq7	0	Aspof_comp67819_c0_seq1	Aspof_comp63617_c0_seq1	Aspof_comp61179_c2_seq5	0	0	0	0	0	0	0	0
0	0	0	Aspof_comp63341_c0_seq13	Aspof_comp56440_c1_seq2	Aspof_comp50733_c0_seq1	0	Aspof_comp61751_c0_seq8	0	Aspof_comp68332_c0_seq1	Aspof_comp63617_c0_seq6	Aspof_comp61179_c2_seq6	0	0	0	0	0	0	0	0
0	0	0	Aspof_comp63341_c0_seq5	Aspof_comp56484_c0_seq1	Aspof_comp50753_c0_seq1	0	Aspof_comp61771_c1_seq1	0	Aspof_comp69018_c0_seq1	Aspof_comp63626_c0_seq1	Aspof_comp61179_c2_seq7	0	0	0	0	0	0	0	0
0	0	0	Aspof_comp63392_c3_seq14	Aspof_comp56484_c0_seq2	Aspof_comp50766_c0_seq5	0	Aspof_comp61771_c2_seq1	0	Aspof_comp69228_c0_seq1	Aspof_comp63626_c2_seq1	Aspof_comp61179_c2_seq9	0	0	0	0	0	0	0	0
0	0	0	Aspof_comp63399_c0_seq1	Aspof_comp56484_c0_seq4	Aspof_comp50770_c1_seq3	0	Aspof_comp61771_c2_seq2	0	Aspof_comp69429_c0_seq1	Aspof_comp63631_c2_seq19	Aspof_comp61208_c1_seq17	0	0	0	0	0	0	0	0
0	0	0	Aspof_comp63399_c0_seq4	Aspof_comp56492_c0_seq2	Aspof_comp50779_c0_seq1	0	Aspof_comp61771_c2_seq3	0	Aspof_comp69433_c0_seq1	Aspof_comp63631_c2_seq30	Aspof_comp61213_c0_seq10	0	0	0	0	0	0	0	0
0	0	0	Aspof_comp63404_c1_seq1	Aspof_comp56512_c0_seq1	Aspof_comp50801_c0_seq1	0	Aspof_comp61771_c2_seq4	0	Aspof_comp69541_c0_seq1	Aspof_comp63631_c2_seq7	Aspof_comp61213_c0_seq15	0	0	0	0	0	0	0	0
0	0	0	Aspof_comp63414_c0_seq16	Aspof_comp56512_c0_seq2	Aspof_comp50805_c0_seq1	0	Aspof_comp61771_c2_seq6	0	Aspof_comp69559_c0_seq1	Aspof_comp63666_c2_seq10	Aspof_comp61213_c0_seq17	0	0	0	0	0	0	0	0
0	0	0	Aspof_comp63414_c0_seq8	Aspof_comp56512_c0_seq3	Aspof_comp50814_c1_seq1	0	Aspof_comp61771_c2_seq7	0	Aspof_comp69598_c0_seq1	Aspof_comp63666_c2_seq7	Aspof_comp61213_c0_seq4	0	0	0	0	0	0	0	0
0	0	0	Aspof_comp63456_c2_seq23	Aspof_comp56512_c0_seq4	Aspof_comp50853_c1_seq1	0	Aspof_comp61808_c2_seq2	0	Aspof_comp69737_c0_seq1	Aspof_comp63675_c0_seq34	Aspof_comp61280_c1_seq15	0	0	0	0	0	0	0	0
0	0	0	Aspof_comp63463_c0_seq17	Aspof_comp56512_c0_seq5	Aspof_comp50865_c0_seq2	0	Aspof_comp61808_c2_seq3	0	Aspof_comp69811_c0_seq1	Aspof_comp63677_c1_seq8	Aspof_comp61280_c1_seq3	0	0	0	0	0	0	0	0
0	0	0	Aspof_comp63463_c0_seq3	Aspof_comp56539_c0_seq1	Aspof_comp50889_c0_seq1	0	Aspof_comp61809_c0_seq41	0	Aspof_comp69855_c0_seq1	Aspof_comp63680_c2_seq21	Aspof_comp61285_c2_seq3	0	0	0	0	0	0	0	0
0	0	0	Aspof_comp63463_c0_seq39	Aspof_comp56539_c0_seq4	Aspof_comp50889_c0_seq3	0	Aspof_comp61809_c0_seq47	0	Aspof_comp69882_c0_seq1	Aspof_comp63683_c3_seq2	Aspof_comp61303_c1_seq1	0	0	0	0	0	0	0	0
0	0	0	Aspof_comp63469_c4_seq1	Aspof_comp56543_c0_seq19	Aspof_comp50889_c0_seq4	0	Aspof_comp61809_c0_seq5	0	Aspof_comp69996_c0_seq1	Aspof_comp63683_c3_seq5	Aspof_comp61308_c4_seq5	0	0	0	0	0	0	0	0
0	0	0	Aspof_comp63500_c3_seq3	Aspof_comp56557_c1_seq3	Aspof_comp50901_c0_seq2	0	Aspof_comp61862_c0_seq1	0	Aspof_comp70009_c0_seq1	Aspof_comp63683_c3_seq8	Aspof_comp61313_c0_seq9	0	0	0	0	0	0	0	0
0	0	0	Aspof_comp63506_c0_seq14	Aspof_comp56564_c0_seq1	Aspof_comp50911_c0_seq3	0	Aspof_comp61883_c0_seq3	0	Aspof_comp7008_c0_seq1	Aspof_comp63683_c3_seq9	Aspof_comp61328_c0_seq4	0	0	0	0	0	0	0	0
0	0	0	Aspof_comp63517_c1_seq1	Aspof_comp56564_c0_seq2	Aspof_comp50927_c0_seq1	0	Aspof_comp61883_c0_seq4	0	Aspof_comp7010_c0_seq1	Aspof_comp63704_c0_seq2	Aspof_comp61340_c1_seq1	0	0	0	0	0	0	0	0
0	0	0	Aspof_comp63517_c2_seq2	Aspof_comp56591_c0_seq1	Aspof_comp50930_c0_seq2	0	Aspof_comp61886_c0_seq2	0	Aspof_comp70140_c0_seq1	Aspof_comp63706_c1_seq16	Aspof_comp61363_c0_seq5	0	0	0	0	0	0	0	0
0	0	0	Aspof_comp63517_c2_seq8	Aspof_comp56596_c0_seq11	Aspof_comp50933_c1_seq1	0	Aspof_comp61886_c0_seq3	0	Aspof_comp70338_c0_seq1	Aspof_comp63722_c0_seq20	Aspof_comp61380_c1_seq1	0	0	0	0	0	0	0	0
0	0	0	Aspof_comp63521_c2_seq9	Aspof_comp56596_c0_seq13	Aspof_comp50933_c1_seq2	0	Aspof_comp61886_c0_seq6	0	Aspof_comp70665_c0_seq1	Aspof_comp63722_c0_seq8	Aspof_comp61380_c1_seq10	0	0	0	0	0	0	0	0
0	0	0	Aspof_comp63533_c0_seq5	Aspof_comp56596_c0_seq8	Aspof_comp50950_c0_seq2	0	Aspof_comp61898_c1_seq2	0	Aspof_comp709_c1_seq1	Aspof_comp63732_c2_seq3	Aspof_comp61380_c1_seq4	0	0	0	0	0	0	0	0
0	0	0	Aspof_comp63554_c1_seq30	Aspof_comp56604_c0_seq2	Aspof_comp50950_c0_seq3	0	Aspof_comp61902_c1_seq14	0	Aspof_comp71134_c0_seq1	Aspof_comp63746_c1_seq10	Aspof_comp61380_c1_seq7	0	0	0	0	0	0	0	0
0	0	0	Aspof_comp63599_c1_seq7	Aspof_comp56608_c0_seq1	Aspof_comp50967_c1_seq1	0	Aspof_comp61902_c1_seq18	0	Aspof_comp72532_c0_seq1	Aspof_comp63746_c3_seq1	Aspof_comp61392_c1_seq2	0	0	0	0	0	0	0	0
0	0	0	Aspof_comp63617_c0_seq1	Aspof_comp56608_c0_seq2	Aspof_comp50967_c1_seq2	0	Aspof_comp61902_c1_seq23	0	Aspof_comp72673_c0_seq1	Aspof_comp63770_c0_seq7	Aspof_comp61397_c0_seq3	0	0	0	0	0	0	0	0
0	0	0	Aspof_comp63629_c4_seq1	Aspof_comp56623_c0_seq3	Aspof_comp50999_c0_seq3	0	Aspof_comp61902_c1_seq8	0	Aspof_comp73368_c0_seq1	Aspof_comp63777_c2_seq1	Aspof_comp61426_c0_seq1	0	0	0	0	0	0	0	0
0	0	0	Aspof_comp63700_c1_seq39	Aspof_comp56669_c0_seq2	Aspof_comp51012_c0_seq1	0	Aspof_comp61920_c1_seq1	0	Aspof_comp73427_c0_seq1	Aspof_comp63779_c1_seq1	Aspof_comp61435_c4_seq1	0	0	0	0	0	0	0	0
0	0	0	Aspof_comp63725_c0_seq1	Aspof_comp56669_c1_seq2	Aspof_comp51012_c0_seq2	0	Aspof_comp61925_c0_seq15	0	Aspof_comp73897_c0_seq1	Aspof_comp63779_c2_seq1	Aspof_comp61435_c5_seq8	0	0	0	0	0	0	0	0
0	0	0	Aspof_comp63725_c0_seq17	Aspof_comp56669_c1_seq21	Aspof_comp51012_c0_seq3	0	Aspof_comp61976_c0_seq1	0	Aspof_comp74693_c0_seq1	Aspof_comp63784_c1_seq1	Aspof_comp61465_c2_seq1	0	0	0	0	0	0	0	0
0	0	0	Aspof_comp63725_c1_seq5	Aspof_comp56669_c1_seq23	Aspof_comp51012_c0_seq4	0	Aspof_comp61976_c1_seq3	0	Aspof_comp74864_c0_seq1	Aspof_comp63788_c0_seq1	Aspof_comp61469_c0_seq2	0	0	0	0	0	0	0	0
0	0	0	Aspof_comp63755_c3_seq3	Aspof_comp56669_c1_seq24	Aspof_comp51012_c1_seq1	0	Aspof_comp61976_c1_seq4	0	Aspof_comp74890_c0_seq1	Aspof_comp63790_c0_seq12	Aspof_comp61469_c0_seq3	0	0	0	0	0	0	0	0
0	0	0	Aspof_comp63755_c3_seq5	Aspof_comp56669_c1_seq5	Aspof_comp51012_c2_seq1	0	Aspof_comp61983_c0_seq2	0	Aspof_comp74910_c0_seq1	Aspof_comp63790_c0_seq9	Aspof_comp61469_c0_seq4	0	0	0	0	0	0	0	0
0	0	0	Aspof_comp63781_c1_seq1	Aspof_comp56669_c1_seq6	Aspof_comp51012_c2_seq2	0	Aspof_comp61983_c1_seq1	0	Aspof_comp77274_c0_seq1	Aspof_comp63792_c0_seq1	Aspof_comp61469_c0_seq5	0	0	0	0	0	0	0	0
0	0	0	Aspof_comp63781_c1_seq6	Aspof_comp56669_c2_seq1	Aspof_comp51047_c0_seq1	0	Aspof_comp62016_c0_seq1	0	Aspof_comp77357_c0_seq1	Aspof_comp63795_c1_seq2	Aspof_comp61469_c0_seq6	0	0	0	0	0	0	0	0
0	0	0	Aspof_comp63781_c1_seq8	Aspof_comp56675_c0_seq2	Aspof_comp51091_c0_seq2	0	Aspof_comp62016_c0_seq5	0	Aspof_comp77505_c0_seq1	Aspof_comp63802_c0_seq12	Aspof_comp61469_c0_seq7	0	0	0	0	0	0	0	0
0	0	0	Aspof_comp63802_c0_seq12	Aspof_comp56722_c0_seq1	Aspof_comp51149_c0_seq1	0	Aspof_comp62016_c2_seq14	0	Aspof_comp79020_c0_seq1	Aspof_comp63804_c3_seq1	Aspof_comp61469_c0_seq8	0	0	0	0	0	0	0	0
0	0	0	Aspof_comp63810_c1_seq1	Aspof_comp56722_c0_seq2	Aspof_comp51149_c0_seq2	0	Aspof_comp62016_c2_seq15	0	Aspof_comp79678_c0_seq1	Aspof_comp63810_c1_seq1	Aspof_comp61469_c0_seq9	0	0	0	0	0	0	0	0
0	0	0	Aspof_comp63866_c0_seq3	Aspof_comp56727_c1_seq1	Aspof_comp51149_c0_seq4	0	Aspof_comp62016_c2_seq17	0	Aspof_comp80760_c0_seq1	Aspof_comp63825_c3_seq3	Aspof_comp61473_c6_seq21	0	0	0	0	0	0	0	0
0	0	0	Aspof_comp63866_c2_seq1	Aspof_comp56755_c0_seq2	Aspof_comp51154_c0_seq1	0	Aspof_comp62016_c2_seq4	0	Aspof_comp80879_c0_seq1	Aspof_comp63837_c2_seq17	Aspof_comp61473_c6_seq24	0	0	0	0	0	0	0	0
0	0	0	Aspof_comp63869_c0_seq2	Aspof_comp56756_c0_seq1	Aspof_comp51154_c1_seq1	0	Aspof_comp62016_c2_seq5	0	Aspof_comp81868_c0_seq1	Aspof_comp63837_c2_seq18	Aspof_comp61514_c0_seq7	0	0	0	0	0	0	0	0
0	0	0	Aspof_comp63893_c0_seq24	Aspof_comp56759_c3_seq1	Aspof_comp51165_c0_seq1	0	Aspof_comp62016_c2_seq6	0	Aspof_comp83788_c0_seq1	Aspof_comp63861_c0_seq16	Aspof_comp61553_c2_seq2	0	0	0	0	0	0	0	0
0	0	0	Aspof_comp63893_c0_seq7	Aspof_comp56759_c3_seq2	Aspof_comp51250_c0_seq1	0	Aspof_comp62030_c1_seq1	0	Aspof_comp83989_c0_seq1	Aspof_comp63861_c0_seq2	Aspof_comp61566_c0_seq3	0	0	0	0	0	0	0	0
0	0	0	Aspof_comp63978_c0_seq1	Aspof_comp56759_c6_seq2	Aspof_comp51262_c0_seq1	0	Aspof_comp62030_c2_seq1	0	Aspof_comp84642_c0_seq1	Aspof_comp63867_c0_seq1	Aspof_comp61582_c0_seq12	0	0	0	0	0	0	0	0
0	0	0	Aspof_comp63978_c4_seq1	Aspof_comp56770_c0_seq10	Aspof_comp51326_c0_seq1	0	Aspof_comp62048_c2_seq1	0	Aspof_comp85380_c0_seq1	Aspof_comp63867_c1_seq1	Aspof_comp61589_c3_seq3	0	0	0	0	0	0	0	0
0	0	0	Aspof_comp64001_c0_seq6	Aspof_comp56770_c0_seq2	Aspof_comp51326_c0_seq2	0	Aspof_comp62048_c3_seq16	0	Aspof_comp86336_c0_seq1	Aspof_comp63869_c2_seq1	Aspof_comp61594_c0_seq2	0	0	0	0	0	0	0	0
0	0	0	Aspof_comp64025_c0_seq1	Aspof_comp56770_c0_seq3	Aspof_comp51330_c0_seq1	0	Aspof_comp62048_c3_seq17	0	Aspof_comp86718_c0_seq1	Aspof_comp63880_c0_seq5	Aspof_comp61594_c0_seq3	0	0	0	0	0	0	0	0
0	0	0	Aspof_comp64025_c0_seq10	Aspof_comp56770_c0_seq6	Aspof_comp51344_c1_seq13	0	Aspof_comp62048_c3_seq9	0	Aspof_comp87764_c0_seq1	Aspof_comp63896_c1_seq7	Aspof_comp61619_c2_seq9	0	0	0	0	0	0	0	0
0	0	0	Aspof_comp64025_c0_seq12	Aspof_comp56770_c0_seq9	Aspof_comp51344_c1_seq5	0	Aspof_comp62051_c3_seq18	0	Aspof_comp88470_c0_seq1	Aspof_comp63920_c0_seq24	Aspof_comp61621_c0_seq12	0	0	0	0	0	0	0	0
0	0	0	Aspof_comp64025_c0_seq2	Aspof_comp56784_c0_seq3	Aspof_comp51344_c1_seq9	0	Aspof_comp62051_c3_seq26	0	Aspof_comp89753_c0_seq1	Aspof_comp63927_c0_seq1	Aspof_comp61621_c0_seq4	0	0	0	0	0	0	0	0
0	0	0	Aspof_comp64025_c0_seq3	Aspof_comp56794_c0_seq2	Aspof_comp51364_c0_seq1	0	Aspof_comp62052_c4_seq2	0	Aspof_comp90662_c0_seq1	Aspof_comp63927_c2_seq1	Aspof_comp61623_c0_seq14	0	0	0	0	0	0	0	0
0	0	0	Aspof_comp64025_c0_seq6	Aspof_comp56807_c0_seq1	Aspof_comp51438_c0_seq1	0	Aspof_comp62052_c4_seq3	0	Aspof_comp93302_c0_seq1	Aspof_comp63932_c0_seq3	Aspof_comp61623_c2_seq1	0	0	0	0	0	0	0	0
0	0	0	Aspof_comp64025_c0_seq9	Aspof_comp56807_c0_seq2	Aspof_comp51470_c0_seq1	0	Aspof_comp62052_c4_seq5	0	Aspof_comp94131_c0_seq1	Aspof_comp63950_c1_seq3	Aspof_comp61632_c2_seq12	0	0	0	0	0	0	0	0
0	0	0	Aspof_comp64046_c0_seq1	Aspof_comp56807_c0_seq3	Aspof_comp51470_c0_seq2	0	Aspof_comp62052_c4_seq6	0	Aspof_comp95613_c0_seq1	Aspof_comp63954_c0_seq1	Aspof_comp61632_c3_seq2	0	0	0	0	0	0	0	0
0	0	0	Aspof_comp64046_c0_seq14	Aspof_comp56868_c0_seq1	Aspof_comp51477_c0_seq1	0	Aspof_comp62052_c4_seq7	0	Aspof_comp95713_c0_seq1	Aspof_comp63965_c0_seq2	Aspof_comp61635_c1_seq17	0	0	0	0	0	0	0	0
0	0	0	Aspof_comp64046_c0_seq17	Aspof_comp56879_c0_seq1	Aspof_comp51501_c0_seq1	0	Aspof_comp62076_c1_seq35	0	Aspof_comp96201_c0_seq1	Aspof_comp63970_c0_seq8	Aspof_comp61636_c1_seq2	0	0	0	0	0	0	0	0
0	0	0	Aspof_comp64046_c0_seq2	Aspof_comp56902_c0_seq1	Aspof_comp51529_c0_seq1	0	Aspof_comp62096_c3_seq3	0	Aspof_comp99761_c0_seq1	Aspof_comp63978_c0_seq1	Aspof_comp61636_c1_seq3	0	0	0	0	0	0	0	0
0	0	0	Aspof_comp64046_c0_seq21	Aspof_comp56906_c0_seq1	Aspof_comp51529_c0_seq2	0	Aspof_comp62103_c0_seq1	0	0	Aspof_comp63999_c0_seq8	Aspof_comp61642_c1_seq2	0	0	0	0	0	0	0	0
0	0	0	Aspof_comp64046_c0_seq22	Aspof_comp56906_c0_seq2	Aspof_comp51571_c0_seq1	0	Aspof_comp62141_c1_seq19	0	0	Aspof_comp64000_c1_seq17	Aspof_comp61646_c0_seq8	0	0	0	0	0	0	0	0
0	0	0	Aspof_comp64046_c0_seq23	Aspof_comp56919_c0_seq1	Aspof_comp51592_c1_seq1	0	Aspof_comp62157_c1_seq1	0	0	Aspof_comp64003_c1_seq11	Aspof_comp61650_c3_seq3	0	0	0	0	0	0	0	0
0	0	0	Aspof_comp64046_c0_seq24	Aspof_comp56919_c0_seq2	Aspof_comp51671_c0_seq1	0	Aspof_comp62181_c3_seq26	0	0	Aspof_comp64030_c0_seq1	Aspof_comp61657_c0_seq3	0	0	0	0	0	0	0	0
0	0	0	Aspof_comp64046_c0_seq27	Aspof_comp56926_c2_seq1	Aspof_comp51671_c0_seq2	0	Aspof_comp62182_c0_seq15	0	0	Aspof_comp64030_c0_seq2	Aspof_comp61657_c5_seq1	0	0	0	0	0	0	0	0
0	0	0	Aspof_comp64046_c0_seq29	Aspof_comp56928_c0_seq2	Aspof_comp51671_c0_seq3	0	Aspof_comp62196_c0_seq10	0	0	Aspof_comp64036_c1_seq8	Aspof_comp61668_c4_seq1	0	0	0	0	0	0	0	0
0	0	0	Aspof_comp64046_c0_seq32	Aspof_comp56928_c0_seq3	Aspof_comp51671_c0_seq4	0	Aspof_comp62196_c0_seq4	0	0	Aspof_comp64038_c1_seq6	Aspof_comp61668_c4_seq10	0	0	0	0	0	0	0	0
0	0	0	Aspof_comp64046_c0_seq4	Aspof_comp56928_c0_seq4	Aspof_comp51698_c0_seq3	0	Aspof_comp62214_c1_seq12	0	0	Aspof_comp64070_c1_seq17	Aspof_comp61668_c4_seq4	0	0	0	0	0	0	0	0
0	0	0	Aspof_comp64046_c0_seq5	Aspof_comp56944_c1_seq1	Aspof_comp51704_c0_seq1	0	Aspof_comp62217_c1_seq4	0	0	Aspof_comp64090_c0_seq25	Aspof_comp61694_c0_seq12	0	0	0	0	0	0	0	0
0	0	0	Aspof_comp64046_c0_seq6	Aspof_comp56944_c1_seq2	Aspof_comp51737_c0_seq1	0	Aspof_comp62220_c2_seq21	0	0	Aspof_comp64095_c0_seq1	Aspof_comp61694_c0_seq13	0	0	0	0	0	0	0	0
0	0	0	Aspof_comp64046_c0_seq7	Aspof_comp56944_c1_seq4	Aspof_comp51737_c1_seq1	0	Aspof_comp62239_c1_seq10	0	0	Aspof_comp64109_c0_seq2	Aspof_comp61694_c0_seq8	0	0	0	0	0	0	0	0
0	0	0	Aspof_comp64046_c0_seq9	Aspof_comp56947_c0_seq1	Aspof_comp51789_c0_seq1	0	Aspof_comp62242_c2_seq13	0	0	Aspof_comp64109_c0_seq4	Aspof_comp61737_c0_seq21	0	0	0	0	0	0	0	0
0	0	0	Aspof_comp64047_c2_seq2	Aspof_comp56955_c0_seq1	Aspof_comp51829_c0_seq1	0	Aspof_comp62248_c5_seq1	0	0	Aspof_comp64116_c1_seq3	Aspof_comp61737_c0_seq27	0	0	0	0	0	0	0	0
0	0	0	Aspof_comp64070_c1_seq3	Aspof_comp56955_c0_seq2	Aspof_comp5183_c0_seq1	0	Aspof_comp62248_c5_seq2	0	0	Aspof_comp64117_c2_seq1	Aspof_comp61737_c0_seq5	0	0	0	0	0	0	0	0
0	0	0	Aspof_comp64082_c1_seq23	Aspof_comp56955_c0_seq3	Aspof_comp51955_c0_seq1	0	Aspof_comp62248_c5_seq3	0	0	Aspof_comp64138_c1_seq13	Aspof_comp61752_c0_seq6	0	0	0	0	0	0	0	0
0	0	0	Aspof_comp64083_c1_seq5	Aspof_comp56955_c0_seq4	Aspof_comp51962_c0_seq1	0	Aspof_comp62293_c0_seq100	0	0	Aspof_comp64138_c1_seq4	Aspof_comp61754_c0_seq2	0	0	0	0	0	0	0	0
0	0	0	Aspof_comp64161_c3_seq14	Aspof_comp56955_c0_seq5	Aspof_comp51983_c0_seq2	0	Aspof_comp62293_c0_seq101	0	0	Aspof_comp64140_c1_seq6	Aspof_comp61771_c1_seq1	0	0	0	0	0	0	0	0
0	0	0	Aspof_comp64165_c1_seq1	Aspof_comp56955_c0_seq6	Aspof_comp52024_c1_seq1	0	Aspof_comp62293_c0_seq120	0	0	Aspof_comp64153_c0_seq3	Aspof_comp61772_c0_seq11	0	0	0	0	0	0	0	0
0	0	0	Aspof_comp64182_c0_seq10	Aspof_comp56961_c3_seq1	Aspof_comp52028_c1_seq2	0	Aspof_comp62293_c0_seq13	0	0	Aspof_comp64155_c0_seq17	Aspof_comp61772_c0_seq2	0	0	0	0	0	0	0	0
0	0	0	Aspof_comp64182_c0_seq19	Aspof_comp56961_c3_seq2	Aspof_comp52033_c0_seq1	0	Aspof_comp62293_c0_seq29	0	0	Aspof_comp64155_c0_seq58	Aspof_comp61772_c0_seq4	0	0	0	0	0	0	0	0
0	0	0	Aspof_comp64182_c0_seq22	Aspof_comp56961_c3_seq3	Aspof_comp52050_c2_seq2	0	Aspof_comp62293_c0_seq4	0	0	Aspof_comp64166_c5_seq1	Aspof_comp61772_c0_seq8	0	0	0	0	0	0	0	0
0	0	0	Aspof_comp64182_c0_seq24	Aspof_comp56978_c0_seq1	Aspof_comp52076_c0_seq2	0	Aspof_comp62293_c0_seq78	0	0	Aspof_comp64166_c6_seq1	Aspof_comp61782_c5_seq1	0	0	0	0	0	0	0	0
0	0	0	Aspof_comp64182_c0_seq26	Aspof_comp57010_c2_seq3	Aspof_comp52113_c0_seq1	0	Aspof_comp62293_c0_seq85	0	0	Aspof_comp64181_c1_seq4	Aspof_comp61802_c5_seq11	0	0	0	0	0	0	0	0
0	0	0	Aspof_comp64182_c0_seq4	Aspof_comp57010_c2_seq7	Aspof_comp52158_c0_seq1	0	Aspof_comp62298_c0_seq4	0	0	Aspof_comp64185_c2_seq2	Aspof_comp61802_c5_seq3	0	0	0	0	0	0	0	0
0	0	0	Aspof_comp64182_c0_seq7	Aspof_comp57088_c0_seq1	Aspof_comp52158_c0_seq3	0	Aspof_comp62300_c3_seq2	0	0	Aspof_comp64185_c3_seq1	Aspof_comp61802_c5_seq7	0	0	0	0	0	0	0	0
0	0	0	Aspof_comp64182_c0_seq9	Aspof_comp57088_c0_seq2	Aspof_comp52174_c0_seq1	0	Aspof_comp62317_c7_seq1	0	0	Aspof_comp64197_c0_seq1	Aspof_comp61828_c0_seq1	0	0	0	0	0	0	0	0
0	0	0	Aspof_comp64204_c1_seq63	Aspof_comp57109_c0_seq10	Aspof_comp52174_c0_seq2	0	Aspof_comp62317_c7_seq2	0	0	Aspof_comp64228_c0_seq14	Aspof_comp61851_c0_seq1	0	0	0	0	0	0	0	0
0	0	0	Aspof_comp64207_c1_seq15	Aspof_comp57109_c0_seq2	Aspof_comp52174_c1_seq1	0	Aspof_comp62317_c8_seq1	0	0	Aspof_comp64233_c1_seq12	Aspof_comp61862_c0_seq3	0	0	0	0	0	0	0	0
0	0	0	Aspof_comp64257_c1_seq9	Aspof_comp57109_c0_seq5	Aspof_comp52174_c2_seq1	0	Aspof_comp62319_c2_seq1	0	0	Aspof_comp64233_c1_seq9	Aspof_comp61874_c0_seq19	0	0	0	0	0	0	0	0
0	0	0	Aspof_comp64272_c3_seq6	Aspof_comp57109_c0_seq6	Aspof_comp52174_c2_seq3	0	Aspof_comp62321_c0_seq10	0	0	Aspof_comp64244_c0_seq12	Aspof_comp61878_c0_seq3	0	0	0	0	0	0	0	0
0	0	0	Aspof_comp64272_c3_seq7	Aspof_comp57145_c0_seq4	Aspof_comp52199_c0_seq1	0	Aspof_comp62321_c0_seq12	0	0	Aspof_comp64244_c2_seq1	Aspof_comp61886_c0_seq1	0	0	0	0	0	0	0	0
0	0	0	Aspof_comp64274_c0_seq13	Aspof_comp57152_c0_seq4	Aspof_comp52214_c0_seq1	0	Aspof_comp62321_c0_seq13	0	0	Aspof_comp64248_c1_seq3	Aspof_comp61886_c0_seq2	0	0	0	0	0	0	0	0
0	0	0	Aspof_comp64274_c0_seq14	Aspof_comp57162_c0_seq2	Aspof_comp52254_c0_seq1	0	Aspof_comp62321_c0_seq14	0	0	Aspof_comp64250_c0_seq4	Aspof_comp61886_c0_seq3	0	0	0	0	0	0	0	0
0	0	0	Aspof_comp64302_c1_seq2	Aspof_comp57168_c0_seq1	Aspof_comp52254_c0_seq2	0	Aspof_comp62321_c0_seq5	0	0	Aspof_comp64262_c1_seq8	Aspof_comp61886_c0_seq4	0	0	0	0	0	0	0	0
0	0	0	Aspof_comp64302_c1_seq5	Aspof_comp57168_c0_seq2	Aspof_comp52254_c0_seq3	0	Aspof_comp62335_c1_seq1	0	0	Aspof_comp64274_c0_seq5	Aspof_comp61886_c0_seq5	0	0	0	0	0	0	0	0
0	0	0	Aspof_comp64318_c5_seq11	Aspof_comp57168_c0_seq3	Aspof_comp52254_c0_seq4	0	Aspof_comp62335_c1_seq2	0	0	Aspof_comp64279_c0_seq1	Aspof_comp61886_c0_seq6	0	0	0	0	0	0	0	0
0	0	0	Aspof_comp64337_c2_seq1	Aspof_comp57199_c0_seq3	Aspof_comp52254_c0_seq5	0	Aspof_comp62377_c1_seq13	0	0	Aspof_comp64299_c4_seq1	Aspof_comp61886_c1_seq1	0	0	0	0	0	0	0	0
0	0	0	Aspof_comp64342_c2_seq1	Aspof_comp57199_c0_seq5	Aspof_comp52266_c0_seq1	0	Aspof_comp62377_c1_seq14	0	0	Aspof_comp64315_c1_seq3	Aspof_comp61886_c2_seq1	0	0	0	0	0	0	0	0
0	0	0	Aspof_comp64342_c2_seq11	Aspof_comp57215_c0_seq1	Aspof_comp52268_c0_seq1	0	Aspof_comp62377_c1_seq16	0	0	Aspof_comp64315_c1_seq6	Aspof_comp61898_c1_seq4	0	0	0	0	0	0	0	0
0	0	0	Aspof_comp64342_c2_seq14	Aspof_comp57215_c0_seq3	Aspof_comp52268_c0_seq2	0	Aspof_comp62377_c1_seq20	0	0	Aspof_comp64315_c3_seq8	Aspof_comp61902_c1_seq14	0	0	0	0	0	0	0	0
0	0	0	Aspof_comp64342_c2_seq18	Aspof_comp57215_c0_seq4	Aspof_comp52296_c0_seq1	0	Aspof_comp62377_c1_seq7	0	0	Aspof_comp64319_c1_seq1	Aspof_comp61902_c1_seq18	0	0	0	0	0	0	0	0
0	0	0	Aspof_comp64342_c2_seq19	Aspof_comp57227_c0_seq1	Aspof_comp52296_c0_seq2	0	Aspof_comp62388_c0_seq8	0	0	Aspof_comp64341_c0_seq1	Aspof_comp61902_c1_seq23	0	0	0	0	0	0	0	0
0	0	0	Aspof_comp64342_c2_seq2	Aspof_comp57227_c0_seq2	Aspof_comp52300_c0_seq2	0	Aspof_comp62401_c2_seq75	0	0	Aspof_comp64346_c0_seq33	Aspof_comp61906_c1_seq9	0	0	0	0	0	0	0	0
0	0	0	Aspof_comp64342_c2_seq22	Aspof_comp57227_c0_seq3	Aspof_comp52300_c0_seq3	0	Aspof_comp62411_c0_seq12	0	0	Aspof_comp64347_c1_seq13	Aspof_comp61930_c1_seq15	0	0	0	0	0	0	0	0
0	0	0	Aspof_comp64342_c2_seq24	Aspof_comp57229_c4_seq44	Aspof_comp52389_c0_seq1	0	Aspof_comp62411_c0_seq3	0	0	Aspof_comp64373_c0_seq7	Aspof_comp61930_c1_seq16	0	0	0	0	0	0	0	0
0	0	0	Aspof_comp64342_c2_seq29	Aspof_comp57244_c0_seq1	Aspof_comp52393_c2_seq1	0	Aspof_comp62411_c0_seq4	0	0	Aspof_comp64397_c1_seq1	Aspof_comp61930_c1_seq2	0	0	0	0	0	0	0	0
0	0	0	Aspof_comp64342_c2_seq30	Aspof_comp57261_c0_seq3	Aspof_comp52393_c2_seq2	0	Aspof_comp62411_c0_seq5	0	0	Aspof_comp64403_c3_seq1	Aspof_comp61930_c1_seq25	0	0	0	0	0	0	0	0
0	0	0	Aspof_comp64342_c2_seq32	Aspof_comp57261_c0_seq6	Aspof_comp52441_c0_seq2	0	Aspof_comp62411_c0_seq6	0	0	Aspof_comp64440_c2_seq4	Aspof_comp61930_c1_seq29	0	0	0	0	0	0	0	0
0	0	0	Aspof_comp64342_c2_seq35	Aspof_comp57272_c0_seq1	Aspof_comp52442_c0_seq1	0	Aspof_comp62411_c0_seq7	0	0	Aspof_comp64442_c1_seq12	Aspof_comp61959_c0_seq25	0	0	0	0	0	0	0	0
0	0	0	Aspof_comp64342_c2_seq36	Aspof_comp57286_c1_seq2	Aspof_comp52465_c0_seq3	0	Aspof_comp62411_c0_seq8	0	0	Aspof_comp64442_c1_seq13	Aspof_comp61959_c0_seq48	0	0	0	0	0	0	0	0
0	0	0	Aspof_comp64342_c2_seq4	Aspof_comp57286_c1_seq3	Aspof_comp52474_c0_seq1	0	Aspof_comp62411_c0_seq9	0	0	Aspof_comp64442_c1_seq2	Aspof_comp61967_c0_seq10	0	0	0	0	0	0	0	0
0	0	0	Aspof_comp64342_c2_seq40	Aspof_comp57286_c1_seq4	Aspof_comp52535_c0_seq1	0	Aspof_comp62433_c2_seq7	0	0	Aspof_comp64442_c1_seq4	Aspof_comp61967_c0_seq13	0	0	0	0	0	0	0	0
0	0	0	Aspof_comp64342_c2_seq41	Aspof_comp57300_c0_seq1	Aspof_comp52587_c0_seq1	0	Aspof_comp62433_c2_seq8	0	0	Aspof_comp64453_c1_seq1	Aspof_comp61967_c0_seq5	0	0	0	0	0	0	0	0
0	0	0	Aspof_comp64342_c2_seq43	Aspof_comp57300_c0_seq2	Aspof_comp52608_c1_seq1	0	Aspof_comp62435_c1_seq3	0	0	Aspof_comp64453_c1_seq11	Aspof_comp61967_c0_seq9	0	0	0	0	0	0	0	0
0	0	0	Aspof_comp64342_c2_seq49	Aspof_comp57324_c0_seq1	Aspof_comp52613_c0_seq1	0	Aspof_comp62435_c1_seq4	0	0	Aspof_comp64461_c0_seq12	Aspof_comp61968_c0_seq2	0	0	0	0	0	0	0	0
0	0	0	Aspof_comp64342_c2_seq51	Aspof_comp57324_c0_seq2	Aspof_comp52632_c0_seq1	0	Aspof_comp62435_c1_seq5	0	0	Aspof_comp64461_c0_seq16	Aspof_comp61968_c3_seq1	0	0	0	0	0	0	0	0
0	0	0	Aspof_comp64342_c2_seq53	Aspof_comp57324_c0_seq3	Aspof_comp526555_c0_seq1	0	Aspof_comp62435_c1_seq6	0	0	Aspof_comp64461_c0_seq3	Aspof_comp61973_c3_seq5	0	0	0	0	0	0	0	0
0	0	0	Aspof_comp64342_c2_seq55	Aspof_comp57326_c0_seq1	Aspof_comp52683_c2_seq1	0	Aspof_comp62449_c0_seq3	0	0	Aspof_comp64461_c0_seq7	Aspof_comp62016_c2_seq14	0	0	0	0	0	0	0	0
0	0	0	Aspof_comp64342_c2_seq56	Aspof_comp57327_c0_seq1	Aspof_comp52712_c0_seq1	0	Aspof_comp62449_c0_seq4	0	0	Aspof_comp64463_c0_seq53	Aspof_comp62016_c2_seq15	0	0	0	0	0	0	0	0
0	0	0	Aspof_comp64342_c2_seq57	Aspof_comp57327_c0_seq2	Aspof_comp52734_c0_seq1	0	Aspof_comp62456_c0_seq1	0	0	Aspof_comp64466_c0_seq13	Aspof_comp62016_c2_seq4	0	0	0	0	0	0	0	0
0	0	0	Aspof_comp64342_c2_seq6	Aspof_comp57332_c0_seq1	Aspof_comp52734_c0_seq2	0	Aspof_comp62456_c0_seq2	0	0	Aspof_comp64466_c0_seq6	Aspof_comp62016_c2_seq6	0	0	0	0	0	0	0	0
0	0	0	Aspof_comp64342_c2_seq7	Aspof_comp57370_c0_seq6	Aspof_comp52748_c0_seq1	0	Aspof_comp62456_c0_seq3	0	0	Aspof_comp64467_c1_seq2	Aspof_comp62030_c0_seq6	0	0	0	0	0	0	0	0
0	0	0	Aspof_comp64342_c2_seq8	Aspof_comp57381_c1_seq2	Aspof_comp52775_c0_seq2	0	Aspof_comp62456_c0_seq9	0	0	Aspof_comp64469_c0_seq8	Aspof_comp62045_c0_seq1	0	0	0	0	0	0	0	0
0	0	0	Aspof_comp64351_c3_seq2	Aspof_comp57381_c1_seq3	Aspof_comp52830_c0_seq1	0	Aspof_comp62460_c1_seq2	0	0	Aspof_comp64473_c0_seq5	Aspof_comp62046_c2_seq1	0	0	0	0	0	0	0	0
0	0	0	Aspof_comp64372_c0_seq1	Aspof_comp57381_c1_seq7	Aspof_comp52830_c1_seq1	0	Aspof_comp62467_c6_seq2	0	0	Aspof_comp64488_c0_seq19	Aspof_comp62061_c0_seq34	0	0	0	0	0	0	0	0
0	0	0	Aspof_comp64397_c4_seq1	Aspof_comp57396_c0_seq1	Aspof_comp52830_c2_seq1	0	Aspof_comp62489_c1_seq1	0	0	Aspof_comp64489_c0_seq19	Aspof_comp62076_c1_seq35	0	0	0	0	0	0	0	0
0	0	0	Aspof_comp64429_c0_seq20	Aspof_comp57401_c0_seq2	Aspof_comp52858_c0_seq1	0	Aspof_comp62490_c1_seq2	0	0	Aspof_comp64493_c1_seq2	Aspof_comp62096_c3_seq3	0	0	0	0	0	0	0	0
0	0	0	Aspof_comp64436_c0_seq14	Aspof_comp57405_c0_seq1	Aspof_comp52858_c1_seq1	0	Aspof_comp62490_c1_seq7	0	0	Aspof_comp64493_c1_seq3	Aspof_comp62113_c4_seq1	0	0	0	0	0	0	0	0
0	0	0	Aspof_comp64461_c0_seq1	Aspof_comp57440_c0_seq3	Aspof_comp52860_c0_seq1	0	Aspof_comp62502_c0_seq3	0	0	Aspof_comp64505_c1_seq6	Aspof_comp62125_c0_seq1	0	0	0	0	0	0	0	0
0	0	0	Aspof_comp64461_c0_seq12	Aspof_comp57447_c0_seq1	Aspof_comp52860_c0_seq2	0	Aspof_comp62502_c0_seq6	0	0	Aspof_comp64509_c1_seq4	Aspof_comp62125_c0_seq3	0	0	0	0	0	0	0	0
0	0	0	Aspof_comp64461_c0_seq13	Aspof_comp57453_c0_seq1	Aspof_comp52860_c0_seq3	0	Aspof_comp62522_c3_seq1	0	0	Aspof_comp64509_c2_seq10	Aspof_comp62125_c0_seq4	0	0	0	0	0	0	0	0
0	0	0	Aspof_comp64461_c0_seq15	Aspof_comp57453_c0_seq2	Aspof_comp52881_c1_seq1	0	Aspof_comp62569_c0_seq34	0	0	Aspof_comp64509_c2_seq21	Aspof_comp62125_c0_seq5	0	0	0	0	0	0	0	0
0	0	0	Aspof_comp64461_c0_seq16	Aspof_comp57464_c0_seq4	Aspof_comp52909_c0_seq1	0	Aspof_comp62601_c0_seq4	0	0	Aspof_comp64514_c1_seq1	Aspof_comp62181_c3_seq26	0	0	0	0	0	0	0	0
0	0	0	Aspof_comp64461_c0_seq18	Aspof_comp57471_c1_seq1	Aspof_comp52909_c0_seq2	0	Aspof_comp62612_c0_seq8	0	0	Aspof_comp64534_c2_seq26	Aspof_comp62204_c2_seq3	0	0	0	0	0	0	0	0
0	0	0	Aspof_comp64461_c0_seq2	Aspof_comp57514_c0_seq12	Aspof_comp52933_c0_seq2	0	Aspof_comp62631_c0_seq22	0	0	Aspof_comp64539_c1_seq8	Aspof_comp62204_c2_seq7	0	0	0	0	0	0	0	0
0	0	0	Aspof_comp64461_c0_seq3	Aspof_comp57514_c0_seq13	Aspof_comp52942_c0_seq1	0	Aspof_comp62632_c0_seq8	0	0	Aspof_comp64542_c1_seq3	Aspof_comp62209_c0_seq1	0	0	0	0	0	0	0	0
0	0	0	Aspof_comp64461_c0_seq4	Aspof_comp57514_c0_seq6	Aspof_comp52942_c0_seq2	0	Aspof_comp62644_c3_seq18	0	0	Aspof_comp64554_c1_seq20	Aspof_comp62209_c0_seq10	0	0	0	0	0	0	0	0
0	0	0	Aspof_comp64461_c0_seq7	Aspof_comp57514_c0_seq7	Aspof_comp52943_c0_seq1	0	Aspof_comp62647_c0_seq4	0	0	Aspof_comp64554_c1_seq23	Aspof_comp62209_c0_seq2	0	0	0	0	0	0	0	0
0	0	0	Aspof_comp64461_c0_seq8	Aspof_comp57524_c0_seq1	Aspof_comp52943_c1_seq1	0	Aspof_comp62679_c0_seq7	0	0	Aspof_comp64554_c1_seq29	Aspof_comp62209_c0_seq7	0	0	0	0	0	0	0	0
0	0	0	Aspof_comp64462_c4_seq24	Aspof_comp57524_c0_seq2	Aspof_comp52966_c0_seq3	0	Aspof_comp62692_c0_seq1	0	0	Aspof_comp64554_c1_seq6	Aspof_comp62214_c1_seq12	0	0	0	0	0	0	0	0
0	0	0	Aspof_comp64504_c0_seq1	Aspof_comp57524_c0_seq4	Aspof_comp52971_c0_seq1	0	Aspof_comp62692_c2_seq2	0	0	Aspof_comp64560_c0_seq10	Aspof_comp62238_c1_seq2	0	0	0	0	0	0	0	0
0	0	0	Aspof_comp64504_c0_seq3	Aspof_comp57534_c0_seq1	Aspof_comp52975_c0_seq1	0	Aspof_comp62692_c2_seq9	0	0	Aspof_comp64562_c1_seq50	Aspof_comp62239_c1_seq20	0	0	0	0	0	0	0	0
0	0	0	Aspof_comp64512_c0_seq13	Aspof_comp57557_c0_seq1	Aspof_comp52987_c0_seq1	0	Aspof_comp62744_c0_seq3	0	0	Aspof_comp64567_c4_seq2	Aspof_comp62249_c0_seq13	0	0	0	0	0	0	0	0
0	0	0	Aspof_comp64554_c1_seq24	Aspof_comp57557_c0_seq2	Aspof_comp52987_c0_seq2	0	Aspof_comp62744_c0_seq7	0	0	Aspof_comp64579_c1_seq2	Aspof_comp62249_c0_seq16	0	0	0	0	0	0	0	0
0	0	0	Aspof_comp64574_c1_seq10	Aspof_comp57557_c0_seq3	Aspof_comp52996_c0_seq1	0	Aspof_comp62756_c0_seq13	0	0	Aspof_comp64587_c0_seq25	Aspof_comp62249_c0_seq18	0	0	0	0	0	0	0	0
0	0	0	Aspof_comp64574_c1_seq13	Aspof_comp57557_c1_seq1	Aspof_comp53006_c0_seq1	0	Aspof_comp62767_c0_seq1	0	0	Aspof_comp64608_c2_seq2	Aspof_comp62249_c0_seq23	0	0	0	0	0	0	0	0
0	0	0	Aspof_comp64574_c1_seq14	Aspof_comp57562_c0_seq1	Aspof_comp53007_c0_seq2	0	Aspof_comp62767_c0_seq10	0	0	Aspof_comp64608_c2_seq3	Aspof_comp62249_c0_seq28	0	0	0	0	0	0	0	0
0	0	0	Aspof_comp64574_c1_seq2	Aspof_comp57562_c1_seq1	Aspof_comp53008_c0_seq1	0	Aspof_comp62767_c0_seq2	0	0	Aspof_comp64617_c1_seq4	Aspof_comp62249_c0_seq38	0	0	0	0	0	0	0	0
0	0	0	Aspof_comp64574_c1_seq9	Aspof_comp57570_c0_seq3	Aspof_comp53008_c0_seq2	0	Aspof_comp62767_c0_seq3	0	0	Aspof_comp64622_c0_seq7	Aspof_comp62252_c0_seq17	0	0	0	0	0	0	0	0
0	0	0	Aspof_comp64581_c0_seq1	Aspof_comp57605_c0_seq2	Aspof_comp53008_c0_seq3	0	Aspof_comp62767_c0_seq5	0	0	Aspof_comp64643_c4_seq1	Aspof_comp62252_c0_seq3	0	0	0	0	0	0	0	0
0	0	0	Aspof_comp64581_c0_seq10	Aspof_comp57605_c0_seq3	Aspof_comp53008_c0_seq4	0	Aspof_comp62767_c0_seq6	0	0	Aspof_comp64672_c0_seq12	Aspof_comp62252_c0_seq4	0	0	0	0	0	0	0	0
0	0	0	Aspof_comp64581_c0_seq12	Aspof_comp57605_c0_seq8	Aspof_comp53031_c0_seq2	0	Aspof_comp62767_c0_seq8	0	0	Aspof_comp64685_c2_seq14	Aspof_comp62252_c0_seq5	0	0	0	0	0	0	0	0
0	0	0	Aspof_comp64581_c0_seq13	Aspof_comp57611_c0_seq2	Aspof_comp53033_c0_seq1	0	Aspof_comp62767_c0_seq9	0	0	Aspof_comp64709_c2_seq1	Aspof_comp62273_c2_seq10	0	0	0	0	0	0	0	0
0	0	0	Aspof_comp64586_c0_seq10	Aspof_comp57611_c0_seq4	Aspof_comp53033_c1_seq1	0	Aspof_comp62783_c0_seq1	0	0	Aspof_comp64736_c0_seq3	Aspof_comp62273_c2_seq11	0	0	0	0	0	0	0	0
0	0	0	Aspof_comp64592_c1_seq1	Aspof_comp57611_c0_seq6	Aspof_comp53093_c0_seq1	0	Aspof_comp62801_c0_seq1	0	0	Aspof_comp64742_c1_seq14	Aspof_comp62273_c2_seq12	0	0	0	0	0	0	0	0
0	0	0	Aspof_comp64607_c4_seq15	Aspof_comp57646_c1_seq1	Aspof_comp53093_c0_seq2	0	Aspof_comp62801_c0_seq2	0	0	Aspof_comp64747_c3_seq14	Aspof_comp62273_c2_seq18	0	0	0	0	0	0	0	0
0	0	0	Aspof_comp64662_c2_seq10	Aspof_comp57646_c1_seq2	Aspof_comp53093_c0_seq3	0	Aspof_comp62816_c2_seq1	0	0	Aspof_comp64748_c0_seq2	Aspof_comp62273_c2_seq19	0	0	0	0	0	0	0	0
0	0	0	Aspof_comp64662_c2_seq12	Aspof_comp57646_c3_seq8	Aspof_comp53093_c0_seq4	0	Aspof_comp62816_c2_seq6	0	0	Aspof_comp64760_c0_seq15	Aspof_comp62273_c2_seq21	0	0	0	0	0	0	0	0
0	0	0	Aspof_comp64662_c2_seq13	Aspof_comp57651_c0_seq1	Aspof_comp53105_c1_seq3	0	Aspof_comp62824_c0_seq9	0	0	Aspof_comp64769_c0_seq2	Aspof_comp62273_c2_seq22	0	0	0	0	0	0	0	0
0	0	0	Aspof_comp64662_c2_seq15	Aspof_comp57696_c0_seq1	Aspof_comp53125_c1_seq1	0	Aspof_comp62843_c0_seq2	0	0	Aspof_comp64774_c2_seq13	Aspof_comp62273_c2_seq3	0	0	0	0	0	0	0	0
0	0	0	Aspof_comp64662_c2_seq2	Aspof_comp57696_c0_seq2	Aspof_comp53143_c0_seq2	0	Aspof_comp62843_c1_seq1	0	0	Aspof_comp64785_c1_seq5	Aspof_comp62273_c2_seq5	0	0	0	0	0	0	0	0
0	0	0	Aspof_comp64662_c2_seq3	Aspof_comp57699_c0_seq1	Aspof_comp53157_c0_seq1	0	Aspof_comp62856_c4_seq4	0	0	Aspof_comp64795_c3_seq2	Aspof_comp62273_c2_seq6	0	0	0	0	0	0	0	0
0	0	0	Aspof_comp64662_c2_seq4	Aspof_comp57699_c0_seq2	Aspof_comp53159_c0_seq1	0	Aspof_comp62858_c0_seq5	0	0	Aspof_comp64811_c7_seq2	Aspof_comp62273_c2_seq8	0	0	0	0	0	0	0	0
0	0	0	Aspof_comp64662_c2_seq5	Aspof_comp57699_c0_seq3	Aspof_comp53160_c0_seq1	0	Aspof_comp62892_c1_seq1	0	0	Aspof_comp64825_c0_seq10	Aspof_comp62273_c2_seq9	0	0	0	0	0	0	0	0
0	0	0	Aspof_comp64662_c2_seq6	Aspof_comp57699_c0_seq4	Aspof_comp53160_c0_seq2	0	Aspof_comp62914_c1_seq11	0	0	Aspof_comp64825_c0_seq19	Aspof_comp62285_c3_seq6	0	0	0	0	0	0	0	0
0	0	0	Aspof_comp64662_c2_seq7	Aspof_comp57708_c0_seq3	Aspof_comp53162_c0_seq1	0	Aspof_comp62922_c1_seq2	0	0	Aspof_comp64828_c0_seq1	Aspof_comp62319_c2_seq2	0	0	0	0	0	0	0	0
0	0	0	Aspof_comp64662_c2_seq9	Aspof_comp57736_c0_seq1	Aspof_comp53162_c0_seq2	0	Aspof_comp62922_c1_seq7	0	0	Aspof_comp64828_c0_seq10	Aspof_comp62319_c2_seq7	0	0	0	0	0	0	0	0
0	0	0	Aspof_comp64662_c3_seq1	Aspof_comp57748_c2_seq1	Aspof_comp53182_c1_seq1	0	Aspof_comp62922_c1_seq9	0	0	Aspof_comp64828_c0_seq18	Aspof_comp62319_c2_seq8	0	0	0	0	0	0	0	0
0	0	0	Aspof_comp64716_c0_seq13	Aspof_comp57775_c3_seq3	Aspof_comp53201_c0_seq1	0	Aspof_comp62929_c0_seq7	0	0	Aspof_comp64828_c0_seq26	Aspof_comp62319_c3_seq1	0	0	0	0	0	0	0	0
0	0	0	Aspof_comp64717_c0_seq12	Aspof_comp57787_c1_seq2	Aspof_comp53201_c1_seq1	0	Aspof_comp62935_c3_seq11	0	0	Aspof_comp64828_c0_seq39	Aspof_comp62319_c3_seq2	0	0	0	0	0	0	0	0
0	0	0	Aspof_comp64743_c0_seq14	Aspof_comp57787_c1_seq9	Aspof_comp53214_c0_seq1	0	Aspof_comp62935_c3_seq5	0	0	Aspof_comp64828_c0_seq4	Aspof_comp62319_c3_seq3	0	0	0	0	0	0	0	0
0	0	0	Aspof_comp64759_c5_seq11	Aspof_comp57803_c0_seq2	Aspof_comp53241_c0_seq1	0	Aspof_comp62937_c0_seq13	0	0	Aspof_comp64828_c0_seq41	Aspof_comp62319_c3_seq4	0	0	0	0	0	0	0	0
0	0	0	Aspof_comp64759_c5_seq18	Aspof_comp57803_c0_seq3	Aspof_comp53241_c1_seq2	0	Aspof_comp62937_c0_seq19	0	0	Aspof_comp64832_c5_seq4	Aspof_comp62330_c1_seq3	0	0	0	0	0	0	0	0
0	0	0	Aspof_comp64759_c5_seq24	Aspof_comp57803_c0_seq4	Aspof_comp53251_c0_seq1	0	Aspof_comp62937_c0_seq2	0	0	Aspof_comp64840_c1_seq1	Aspof_comp62334_c1_seq7	0	0	0	0	0	0	0	0
0	0	0	Aspof_comp64759_c5_seq6	Aspof_comp57803_c0_seq7	Aspof_comp53251_c1_seq1	0	Aspof_comp62937_c0_seq23	0	0	Aspof_comp64852_c1_seq4	Aspof_comp62335_c1_seq1	0	0	0	0	0	0	0	0
0	0	0	Aspof_comp64759_c5_seq9	Aspof_comp57811_c0_seq1	Aspof_comp53251_c1_seq2	0	Aspof_comp62937_c0_seq27	0	0	Aspof_comp64852_c3_seq1	Aspof_comp62335_c1_seq2	0	0	0	0	0	0	0	0
0	0	0	Aspof_comp64828_c0_seq25	Aspof_comp57813_c0_seq2	Aspof_comp53265_c0_seq6	0	Aspof_comp62937_c0_seq31	0	0	Aspof_comp64855_c1_seq23	Aspof_comp62338_c1_seq13	0	0	0	0	0	0	0	0
0	0	0	Aspof_comp64832_c4_seq1	Aspof_comp57865_c0_seq1	Aspof_comp53281_c0_seq1	0	Aspof_comp62937_c0_seq33	0	0	Aspof_comp64855_c1_seq34	Aspof_comp62338_c1_seq19	0	0	0	0	0	0	0	0
0	0	0	Aspof_comp64832_c4_seq2	Aspof_comp57865_c0_seq4	Aspof_comp53302_c0_seq2	0	Aspof_comp62937_c0_seq47	0	0	Aspof_comp64869_c0_seq11	Aspof_comp62338_c1_seq2	0	0	0	0	0	0	0	0
0	0	0	Aspof_comp64832_c5_seq4	Aspof_comp57865_c0_seq5	Aspof_comp53352_c0_seq1	0	Aspof_comp62937_c0_seq53	0	0	Aspof_comp64869_c0_seq8	Aspof_comp62338_c1_seq6	0	0	0	0	0	0	0	0
0	0	0	Aspof_comp64893_c0_seq3	Aspof_comp57865_c0_seq6	Aspof_comp53360_c0_seq1	0	Aspof_comp62937_c0_seq64	0	0	Aspof_comp64872_c2_seq4	Aspof_comp62339_c3_seq21	0	0	0	0	0	0	0	0
0	0	0	Aspof_comp64895_c2_seq9	Aspof_comp57874_c0_seq3	Aspof_comp53414_c0_seq1	0	Aspof_comp62937_c0_seq69	0	0	Aspof_comp64874_c0_seq14	Aspof_comp62343_c3_seq1	0	0	0	0	0	0	0	0
0	0	0	Aspof_comp64940_c0_seq30	Aspof_comp57874_c0_seq5	Aspof_comp53423_c0_seq1	0	Aspof_comp62937_c0_seq77	0	0	Aspof_comp64879_c1_seq9	Aspof_comp62356_c2_seq13	0	0	0	0	0	0	0	0
0	0	0	Aspof_comp64992_c2_seq2	Aspof_comp57918_c0_seq3	Aspof_comp53423_c0_seq2	0	Aspof_comp62972_c0_seq13	0	0	Aspof_comp64882_c2_seq11	Aspof_comp62356_c2_seq6	0	0	0	0	0	0	0	0
0	0	0	Aspof_comp65012_c0_seq23	Aspof_comp57925_c4_seq1	Aspof_comp53431_c0_seq1	0	Aspof_comp62979_c2_seq12	0	0	Aspof_comp64892_c0_seq24	Aspof_comp62377_c1_seq13	0	0	0	0	0	0	0	0
0	0	0	Aspof_comp65013_c1_seq1	Aspof_comp57947_c1_seq10	Aspof_comp53431_c0_seq2	0	Aspof_comp62979_c2_seq5	0	0	Aspof_comp64895_c1_seq1	Aspof_comp62377_c1_seq14	0	0	0	0	0	0	0	0
0	0	0	Aspof_comp65053_c0_seq12	Aspof_comp57947_c1_seq4	Aspof_comp53437_c0_seq2	0	Aspof_comp62979_c5_seq1	0	0	Aspof_comp64915_c1_seq2	Aspof_comp62377_c1_seq16	0	0	0	0	0	0	0	0
0	0	0	Aspof_comp65053_c0_seq8	Aspof_comp57947_c1_seq7	Aspof_comp53447_c0_seq1	0	Aspof_comp62989_c1_seq1	0	0	Aspof_comp64927_c4_seq3	Aspof_comp62377_c1_seq20	0	0	0	0	0	0	0	0
0	0	0	Aspof_comp65059_c0_seq20	Aspof_comp57947_c1_seq8	Aspof_comp53447_c0_seq2	0	Aspof_comp63016_c0_seq2	0	0	Aspof_comp64946_c1_seq1	Aspof_comp62377_c1_seq7	0	0	0	0	0	0	0	0
0	0	0	Aspof_comp65059_c0_seq7	Aspof_comp57947_c1_seq9	Aspof_comp53447_c0_seq3	0	Aspof_comp63016_c0_seq5	0	0	Aspof_comp64958_c2_seq36	Aspof_comp62436_c0_seq6	0	0	0	0	0	0	0	0
0	0	0	Aspof_comp65068_c0_seq3	Aspof_comp57973_c0_seq1	Aspof_comp53447_c0_seq5	0	Aspof_comp63016_c0_seq7	0	0	Aspof_comp64961_c1_seq17	Aspof_comp62440_c4_seq1	0	0	0	0	0	0	0	0
0	0	0	Aspof_comp65072_c1_seq25	Aspof_comp57973_c1_seq1	Aspof_comp53469_c0_seq1	0	Aspof_comp63016_c0_seq9	0	0	Aspof_comp64961_c1_seq50	Aspof_comp62440_c4_seq2	0	0	0	0	0	0	0	0
0	0	0	Aspof_comp65094_c0_seq42	Aspof_comp57976_c1_seq1	Aspof_comp53472_c0_seq1	0	Aspof_comp63082_c2_seq13	0	0	Aspof_comp64961_c1_seq74	Aspof_comp62440_c9_seq1	0	0	0	0	0	0	0	0
0	0	0	Aspof_comp65094_c0_seq43	Aspof_comp57978_c0_seq6	Aspof_comp53472_c0_seq2	0	Aspof_comp63082_c2_seq16	0	0	Aspof_comp64971_c1_seq2	Aspof_comp62467_c3_seq3	0	0	0	0	0	0	0	0
0	0	0	Aspof_comp65095_c0_seq2	Aspof_comp57985_c0_seq2	Aspof_comp53472_c0_seq3	0	Aspof_comp63082_c2_seq2	0	0	Aspof_comp65010_c1_seq3	Aspof_comp62492_c1_seq10	0	0	0	0	0	0	0	0
0	0	0	Aspof_comp65095_c0_seq26	Aspof_comp57985_c0_seq3	Aspof_comp53504_c0_seq1	0	Aspof_comp63082_c2_seq4	0	0	Aspof_comp65013_c1_seq18	Aspof_comp62492_c1_seq3	0	0	0	0	0	0	0	0
0	0	0	Aspof_comp65095_c0_seq27	Aspof_comp58016_c0_seq1	Aspof_comp53554_c0_seq1	0	Aspof_comp63082_c2_seq8	0	0	Aspof_comp65013_c1_seq3	Aspof_comp62492_c1_seq5	0	0	0	0	0	0	0	0
0	0	0	Aspof_comp65095_c0_seq49	Aspof_comp58020_c0_seq9	Aspof_comp53674_c0_seq1	0	Aspof_comp63086_c0_seq6	0	0	Aspof_comp65013_c1_seq8	Aspof_comp62521_c0_seq13	0	0	0	0	0	0	0	0
0	0	0	Aspof_comp65151_c4_seq5	Aspof_comp58049_c0_seq1	Aspof_comp53686_c0_seq1	0	Aspof_comp63110_c3_seq5	0	0	Aspof_comp65023_c0_seq21	Aspof_comp62521_c0_seq15	0	0	0	0	0	0	0	0
0	0	0	Aspof_comp65151_c4_seq6	Aspof_comp58077_c4_seq1	Aspof_comp53686_c1_seq2	0	Aspof_comp63115_c0_seq9	0	0	Aspof_comp65048_c1_seq1	Aspof_comp62522_c1_seq9	0	0	0	0	0	0	0	0
0	0	0	Aspof_comp65173_c0_seq1	Aspof_comp58080_c1_seq1	Aspof_comp53698_c0_seq2	0	Aspof_comp63117_c0_seq13	0	0	Aspof_comp65048_c2_seq1	Aspof_comp62525_c0_seq10	0	0	0	0	0	0	0	0
0	0	0	Aspof_comp65173_c0_seq11	Aspof_comp58080_c3_seq6	Aspof_comp53718_c0_seq1	0	Aspof_comp63117_c0_seq30	0	0	Aspof_comp65056_c0_seq7	Aspof_comp62553_c2_seq2	0	0	0	0	0	0	0	0
0	0	0	Aspof_comp65173_c0_seq3	Aspof_comp58091_c2_seq8	Aspof_comp53718_c0_seq2	0	Aspof_comp63117_c0_seq37	0	0	Aspof_comp65059_c0_seq20	Aspof_comp62596_c3_seq21	0	0	0	0	0	0	0	0
0	0	0	Aspof_comp65173_c0_seq6	Aspof_comp58121_c0_seq2	Aspof_comp53734_c0_seq1	0	Aspof_comp63117_c0_seq40	0	0	Aspof_comp65064_c5_seq3	Aspof_comp62646_c3_seq14	0	0	0	0	0	0	0	0
0	0	0	Aspof_comp65183_c0_seq1	Aspof_comp58121_c0_seq4	Aspof_comp53734_c0_seq2	0	Aspof_comp63140_c1_seq4	0	0	Aspof_comp65065_c1_seq9	Aspof_comp62647_c0_seq11	0	0	0	0	0	0	0	0
0	0	0	Aspof_comp65183_c0_seq3	Aspof_comp58121_c0_seq5	Aspof_comp53739_c3_seq1	0	Aspof_comp63159_c3_seq23	0	0	Aspof_comp65083_c2_seq1	Aspof_comp62647_c0_seq3	0	0	0	0	0	0	0	0
0	0	0	Aspof_comp65183_c0_seq7	Aspof_comp58128_c0_seq2	Aspof_comp53739_c3_seq2	0	Aspof_comp63159_c3_seq27	0	0	Aspof_comp65090_c0_seq16	Aspof_comp62652_c1_seq1	0	0	0	0	0	0	0	0
0	0	0	Aspof_comp65196_c1_seq8	Aspof_comp58128_c0_seq4	Aspof_comp53739_c3_seq3	0	Aspof_comp63177_c0_seq11	0	0	Aspof_comp65103_c0_seq11	Aspof_comp62652_c3_seq5	0	0	0	0	0	0	0	0
0	0	0	Aspof_comp65229_c0_seq28	Aspof_comp58128_c0_seq7	Aspof_comp53753_c0_seq1	0	Aspof_comp63177_c0_seq13	0	0	Aspof_comp65103_c0_seq2	Aspof_comp62685_c0_seq6	0	0	0	0	0	0	0	0
0	0	0	Aspof_comp65277_c2_seq17	Aspof_comp58130_c0_seq1	Aspof_comp53753_c0_seq2	0	Aspof_comp63177_c0_seq14	0	0	Aspof_comp65103_c0_seq7	Aspof_comp62689_c2_seq1	0	0	0	0	0	0	0	0
0	0	0	Aspof_comp65277_c2_seq24	Aspof_comp58134_c1_seq10	Aspof_comp53758_c1_seq2	0	Aspof_comp63177_c0_seq21	0	0	Aspof_comp65108_c3_seq3	Aspof_comp62692_c0_seq1	0	0	0	0	0	0	0	0
0	0	0	Aspof_comp65277_c2_seq39	Aspof_comp58134_c1_seq12	Aspof_comp53758_c1_seq6	0	Aspof_comp63177_c0_seq22	0	0	Aspof_comp65119_c4_seq5	Aspof_comp62694_c0_seq1	0	0	0	0	0	0	0	0
0	0	0	Aspof_comp65277_c2_seq57	Aspof_comp58134_c1_seq15	Aspof_comp53783_c0_seq2	0	Aspof_comp63177_c0_seq24	0	0	Aspof_comp65132_c0_seq15	Aspof_comp62694_c0_seq4	0	0	0	0	0	0	0	0
0	0	0	Aspof_comp65301_c1_seq27	Aspof_comp58134_c1_seq16	Aspof_comp53814_c0_seq1	0	Aspof_comp63177_c0_seq25	0	0	Aspof_comp65141_c0_seq23	Aspof_comp62713_c2_seq11	0	0	0	0	0	0	0	0
0	0	0	Aspof_comp65315_c1_seq16	Aspof_comp58134_c1_seq4	Aspof_comp53814_c0_seq2	0	Aspof_comp63177_c0_seq26	0	0	Aspof_comp65141_c0_seq9	Aspof_comp62728_c0_seq3	0	0	0	0	0	0	0	0
0	0	0	Aspof_comp65321_c4_seq15	Aspof_comp58134_c1_seq5	Aspof_comp53814_c1_seq1	0	Aspof_comp63204_c2_seq5	0	0	Aspof_comp65151_c0_seq1	Aspof_comp62732_c0_seq1	0	0	0	0	0	0	0	0
0	0	0	Aspof_comp65334_c0_seq1	Aspof_comp58134_c1_seq9	Aspof_comp53820_c0_seq1	0	Aspof_comp63234_c1_seq21	0	0	Aspof_comp65151_c0_seq18	Aspof_comp62732_c2_seq2	0	0	0	0	0	0	0	0
0	0	0	Aspof_comp65334_c0_seq12	Aspof_comp58172_c0_seq1	Aspof_comp53822_c0_seq1	0	Aspof_comp63236_c1_seq3	0	0	Aspof_comp65151_c0_seq22	Aspof_comp62732_c3_seq1	0	0	0	0	0	0	0	0
0	0	0	Aspof_comp65334_c0_seq4	Aspof_comp58172_c0_seq2	Aspof_comp53833_c1_seq2	0	Aspof_comp63242_c2_seq1	0	0	Aspof_comp65161_c0_seq2	Aspof_comp62732_c3_seq2	0	0	0	0	0	0	0	0
0	0	0	Aspof_comp65334_c0_seq5	Aspof_comp58178_c1_seq1	Aspof_comp53833_c1_seq3	0	Aspof_comp63255_c1_seq12	0	0	Aspof_comp65178_c1_seq1	Aspof_comp62757_c0_seq26	0	0	0	0	0	0	0	0
0	0	0	Aspof_comp65334_c0_seq6	Aspof_comp58190_c0_seq19	Aspof_comp53835_c0_seq1	0	Aspof_comp63270_c3_seq1	0	0	Aspof_comp65178_c1_seq2	Aspof_comp62757_c0_seq45	0	0	0	0	0	0	0	0
0	0	0	Aspof_comp65334_c0_seq7	Aspof_comp58200_c0_seq1	Aspof_comp53859_c0_seq6	0	Aspof_comp63281_c0_seq1	0	0	Aspof_comp65180_c0_seq27	Aspof_comp62760_c1_seq1	0	0	0	0	0	0	0	0
0	0	0	Aspof_comp65334_c0_seq8	Aspof_comp58200_c0_seq2	Aspof_comp53884_c0_seq1	0	Aspof_comp63281_c3_seq1	0	0	Aspof_comp65181_c0_seq3	Aspof_comp62771_c0_seq13	0	0	0	0	0	0	0	0
0	0	0	Aspof_comp65352_c1_seq103	Aspof_comp58200_c0_seq3	Aspof_comp53884_c1_seq1	0	Aspof_comp63293_c0_seq31	0	0	Aspof_comp65188_c0_seq2	Aspof_comp62771_c0_seq18	0	0	0	0	0	0	0	0
0	0	0	Aspof_comp65364_c0_seq4	Aspof_comp58200_c0_seq4	Aspof_comp53884_c1_seq2	0	Aspof_comp63313_c0_seq3	0	0	Aspof_comp65188_c0_seq3	Aspof_comp62776_c0_seq11	0	0	0	0	0	0	0	0
0	0	0	Aspof_comp65369_c0_seq12	Aspof_comp58200_c1_seq1	Aspof_comp53926_c1_seq1	0	Aspof_comp63339_c1_seq16	0	0	Aspof_comp65192_c1_seq3	Aspof_comp62783_c1_seq2	0	0	0	0	0	0	0	0
0	0	0	Aspof_comp65380_c0_seq40	Aspof_comp58206_c4_seq1	Aspof_comp53927_c0_seq1	0	Aspof_comp63339_c1_seq7	0	0	Aspof_comp65193_c2_seq5	Aspof_comp62790_c0_seq17	0	0	0	0	0	0	0	0
0	0	0	Aspof_comp65385_c0_seq2	Aspof_comp58214_c0_seq5	Aspof_comp53944_c0_seq3	0	Aspof_comp63375_c0_seq1	0	0	Aspof_comp65194_c0_seq11	Aspof_comp62799_c0_seq6	0	0	0	0	0	0	0	0
0	0	0	Aspof_comp65398_c1_seq1	Aspof_comp58224_c0_seq1	Aspof_comp53947_c0_seq1	0	Aspof_comp63384_c1_seq1	0	0	Aspof_comp65194_c0_seq12	Aspof_comp62805_c0_seq9	0	0	0	0	0	0	0	0
0	0	0	Aspof_comp65408_c0_seq30	Aspof_comp58233_c0_seq1	Aspof_comp53947_c0_seq2	0	Aspof_comp63386_c1_seq19	0	0	Aspof_comp65205_c0_seq1	Aspof_comp62811_c3_seq1	0	0	0	0	0	0	0	0
0	0	0	Aspof_comp65480_c0_seq2	Aspof_comp58256_c0_seq2	Aspof_comp53972_c0_seq1	0	Aspof_comp63386_c1_seq2	0	0	Aspof_comp65205_c2_seq27	Aspof_comp62816_c3_seq5	0	0	0	0	0	0	0	0
0	0	0	Aspof_comp65506_c3_seq6	Aspof_comp58256_c0_seq3	Aspof_comp53972_c0_seq2	0	Aspof_comp63386_c1_seq25	0	0	Aspof_comp65208_c2_seq11	Aspof_comp62839_c0_seq1	0	0	0	0	0	0	0	0
0	0	0	Aspof_comp65513_c0_seq63	Aspof_comp58274_c0_seq2	Aspof_comp53973_c0_seq1	0	Aspof_comp63386_c1_seq29	0	0	Aspof_comp65213_c4_seq1	Aspof_comp62843_c2_seq11	0	0	0	0	0	0	0	0
0	0	0	Aspof_comp65517_c0_seq1	Aspof_comp58311_c0_seq1	Aspof_comp53973_c0_seq2	0	Aspof_comp63386_c1_seq32	0	0	Aspof_comp65229_c0_seq26	Aspof_comp62856_c4_seq4	0	0	0	0	0	0	0	0
0	0	0	Aspof_comp65517_c3_seq1	Aspof_comp58311_c0_seq2	Aspof_comp53975_c0_seq9	0	Aspof_comp63386_c1_seq6	0	0	Aspof_comp65229_c0_seq30	Aspof_comp62858_c0_seq13	0	0	0	0	0	0	0	0
0	0	0	Aspof_comp65517_c3_seq2	Aspof_comp58331_c1_seq1	Aspof_comp53979_c0_seq1	0	Aspof_comp63386_c2_seq1	0	0	Aspof_comp65235_c0_seq19	Aspof_comp62860_c3_seq1	0	0	0	0	0	0	0	0
0	0	0	Aspof_comp65537_c0_seq1	Aspof_comp58331_c1_seq2	Aspof_comp53993_c0_seq1	0	Aspof_comp63391_c2_seq11	0	0	Aspof_comp65235_c0_seq7	Aspof_comp62860_c3_seq2	0	0	0	0	0	0	0	0
0	0	0	Aspof_comp65537_c0_seq2	Aspof_comp58331_c2_seq4	Aspof_comp53993_c0_seq2	0	Aspof_comp63391_c2_seq15	0	0	Aspof_comp65242_c0_seq14	Aspof_comp62865_c0_seq9	0	0	0	0	0	0	0	0
0	0	0	Aspof_comp65537_c0_seq3	Aspof_comp58332_c3_seq4	Aspof_comp54045_c0_seq1	0	Aspof_comp63391_c2_seq3	0	0	Aspof_comp65256_c1_seq6	Aspof_comp62876_c0_seq1	0	0	0	0	0	0	0	0
0	0	0	Aspof_comp65537_c0_seq4	Aspof_comp58379_c0_seq1	Aspof_comp54045_c0_seq4	0	Aspof_comp63391_c2_seq5	0	0	Aspof_comp65258_c2_seq10	Aspof_comp62883_c2_seq16	0	0	0	0	0	0	0	0
0	0	0	Aspof_comp65573_c4_seq17	Aspof_comp58388_c0_seq2	Aspof_comp54052_c0_seq1	0	Aspof_comp63399_c0_seq5	0	0	Aspof_comp65265_c1_seq10	Aspof_comp62899_c2_seq3	0	0	0	0	0	0	0	0
0	0	0	Aspof_comp65573_c4_seq19	Aspof_comp58388_c0_seq6	Aspof_comp54052_c0_seq2	0	Aspof_comp63404_c2_seq11	0	0	Aspof_comp65278_c0_seq3	Aspof_comp62913_c0_seq18	0	0	0	0	0	0	0	0
0	0	0	Aspof_comp65576_c0_seq5	Aspof_comp58400_c0_seq1	Aspof_comp54056_c0_seq1	0	Aspof_comp63404_c2_seq16	0	0	Aspof_comp65278_c1_seq1	Aspof_comp62917_c2_seq10	0	0	0	0	0	0	0	0
0	0	0	Aspof_comp65583_c2_seq9	Aspof_comp58400_c0_seq2	Aspof_comp54056_c1_seq1	0	Aspof_comp63404_c2_seq20	0	0	Aspof_comp65280_c1_seq1	Aspof_comp62926_c0_seq2	0	0	0	0	0	0	0	0
0	0	0	Aspof_comp65694_c1_seq18	Aspof_comp58405_c0_seq4	Aspof_comp54099_c0_seq1	0	Aspof_comp63404_c2_seq50	0	0	Aspof_comp65286_c0_seq35	Aspof_comp62926_c0_seq3	0	0	0	0	0	0	0	0
0	0	0	Aspof_comp65694_c1_seq23	Aspof_comp58418_c0_seq10	Aspof_comp54099_c1_seq1	0	Aspof_comp63404_c2_seq55	0	0	Aspof_comp65286_c0_seq39	Aspof_comp62935_c4_seq1	0	0	0	0	0	0	0	0
0	0	0	Aspof_comp65694_c1_seq3	Aspof_comp58418_c0_seq11	Aspof_comp54144_c0_seq1	0	Aspof_comp63404_c2_seq56	0	0	Aspof_comp65298_c0_seq1	Aspof_comp62974_c0_seq5	0	0	0	0	0	0	0	0
0	0	0	Aspof_comp65715_c1_seq14	Aspof_comp58418_c0_seq12	Aspof_comp54153_c0_seq1	0	Aspof_comp63422_c1_seq8	0	0	Aspof_comp65298_c0_seq12	Aspof_comp62979_c2_seq12	0	0	0	0	0	0	0	0
0	0	0	Aspof_comp65715_c1_seq27	Aspof_comp58418_c0_seq3	Aspof_comp54178_c0_seq1	0	Aspof_comp63448_c0_seq9	0	0	Aspof_comp65300_c1_seq19	Aspof_comp62979_c2_seq5	0	0	0	0	0	0	0	0
0	0	0	Aspof_comp65715_c1_seq7	Aspof_comp58418_c0_seq5	Aspof_comp54178_c1_seq1	0	Aspof_comp63452_c0_seq35	0	0	Aspof_comp65300_c1_seq21	Aspof_comp62989_c2_seq7	0	0	0	0	0	0	0	0
0	0	0	Aspof_comp65715_c2_seq1	Aspof_comp58418_c0_seq6	Aspof_comp54187_c0_seq1	0	Aspof_comp63453_c4_seq23	0	0	Aspof_comp65300_c1_seq24	Aspof_comp63000_c0_seq1	0	0	0	0	0	0	0	0
0	0	0	Aspof_comp65740_c2_seq1	Aspof_comp58418_c0_seq8	Aspof_comp54187_c1_seq1	0	Aspof_comp63456_c2_seq22	0	0	Aspof_comp65323_c0_seq2	Aspof_comp63006_c0_seq4	0	0	0	0	0	0	0	0
0	0	0	Aspof_comp65770_c0_seq14	Aspof_comp58418_c0_seq9	Aspof_comp54242_c0_seq2	0	Aspof_comp63456_c2_seq5	0	0	Aspof_comp65328_c2_seq16	Aspof_comp63034_c0_seq3	0	0	0	0	0	0	0	0
0	0	0	Aspof_comp65801_c0_seq9	Aspof_comp58438_c0_seq1	Aspof_comp54242_c0_seq3	0	Aspof_comp63476_c0_seq2	0	0	Aspof_comp65336_c1_seq2	Aspof_comp63055_c0_seq11	0	0	0	0	0	0	0	0
0	0	0	Aspof_comp65820_c0_seq10	Aspof_comp58441_c0_seq1	Aspof_comp54254_c0_seq1	0	Aspof_comp63476_c0_seq6	0	0	Aspof_comp65340_c1_seq2	Aspof_comp63062_c1_seq15	0	0	0	0	0	0	0	0
0	0	0	Aspof_comp65820_c0_seq11	Aspof_comp58441_c0_seq2	Aspof_comp54254_c0_seq2	0	Aspof_comp63503_c1_seq1	0	0	Aspof_comp65345_c7_seq10	Aspof_comp63078_c2_seq1	0	0	0	0	0	0	0	0
0	0	0	Aspof_comp65820_c0_seq14	Aspof_comp58441_c0_seq3	Aspof_comp54254_c0_seq3	0	Aspof_comp63506_c0_seq14	0	0	Aspof_comp65345_c7_seq9	Aspof_comp63082_c1_seq1	0	0	0	0	0	0	0	0
0	0	0	Aspof_comp65820_c0_seq16	Aspof_comp58441_c0_seq4	Aspof_comp54254_c0_seq4	0	Aspof_comp63506_c0_seq19	0	0	Aspof_comp65346_c3_seq10	Aspof_comp63082_c2_seq1	0	0	0	0	0	0	0	0
0	0	0	Aspof_comp65820_c0_seq17	Aspof_comp58443_c1_seq1	Aspof_comp54256_c1_seq1	0	Aspof_comp63532_c1_seq17	0	0	Aspof_comp65351_c0_seq2	Aspof_comp63082_c2_seq14	0	0	0	0	0	0	0	0
0	0	0	Aspof_comp65820_c0_seq18	Aspof_comp58453_c1_seq1	Aspof_comp54256_c2_seq1	0	Aspof_comp63543_c0_seq3	0	0	Aspof_comp65353_c0_seq1	Aspof_comp63095_c1_seq2	0	0	0	0	0	0	0	0
0	0	0	Aspof_comp65864_c0_seq10	Aspof_comp58478_c1_seq1	Aspof_comp54257_c0_seq1	0	Aspof_comp63547_c0_seq1	0	0	Aspof_comp65358_c0_seq11	Aspof_comp63095_c1_seq3	0	0	0	0	0	0	0	0
0	0	0	Aspof_comp65864_c0_seq11	Aspof_comp58478_c1_seq2	Aspof_comp54257_c1_seq1	0	Aspof_comp63566_c0_seq1	0	0	Aspof_comp65358_c0_seq21	Aspof_comp63097_c0_seq3	0	0	0	0	0	0	0	0
0	0	0	Aspof_comp65864_c0_seq4	Aspof_comp58481_c0_seq1	Aspof_comp54307_c0_seq2	0	Aspof_comp63566_c0_seq15	0	0	Aspof_comp65358_c0_seq23	Aspof_comp63110_c3_seq10	0	0	0	0	0	0	0	0
0	0	0	Aspof_comp65864_c0_seq5	Aspof_comp58481_c0_seq2	Aspof_comp54326_c0_seq1	0	Aspof_comp63566_c0_seq9	0	0	Aspof_comp65358_c0_seq24	Aspof_comp63110_c3_seq3	0	0	0	0	0	0	0	0
0	0	0	Aspof_comp65864_c0_seq6	Aspof_comp58481_c2_seq2	Aspof_comp54340_c0_seq1	0	Aspof_comp63566_c1_seq1	0	0	Aspof_comp65358_c0_seq6	Aspof_comp63118_c0_seq2	0	0	0	0	0	0	0	0
0	0	0	Aspof_comp65864_c0_seq7	Aspof_comp58481_c2_seq3	Aspof_comp54340_c1_seq1	0	Aspof_comp63566_c2_seq2	0	0	Aspof_comp65358_c0_seq8	Aspof_comp63120_c0_seq11	0	0	0	0	0	0	0	0
0	0	0	Aspof_comp65864_c0_seq8	Aspof_comp58481_c6_seq1	Aspof_comp54340_c1_seq2	0	Aspof_comp63566_c2_seq3	0	0	Aspof_comp65383_c1_seq5	Aspof_comp63120_c0_seq12	0	0	0	0	0	0	0	0
0	0	0	Aspof_comp65864_c0_seq9	Aspof_comp58481_c6_seq2	Aspof_comp54340_c1_seq3	0	Aspof_comp63566_c2_seq5	0	0	Aspof_comp65391_c0_seq7	Aspof_comp63120_c0_seq16	0	0	0	0	0	0	0	0
0	0	0	Aspof_comp65869_c0_seq1	Aspof_comp58481_c6_seq3	Aspof_comp54353_c0_seq1	0	Aspof_comp63566_c2_seq6	0	0	Aspof_comp65414_c0_seq15	Aspof_comp63120_c0_seq5	0	0	0	0	0	0	0	0
0	0	0	Aspof_comp65876_c1_seq1	Aspof_comp58492_c1_seq2	Aspof_comp54358_c0_seq1	0	Aspof_comp63566_c2_seq7	0	0	Aspof_comp65414_c0_seq2	Aspof_comp63133_c0_seq15	0	0	0	0	0	0	0	0
0	0	0	Aspof_comp65904_c0_seq10	Aspof_comp58499_c1_seq1	Aspof_comp54358_c0_seq3	0	Aspof_comp63580_c0_seq21	0	0	Aspof_comp65422_c0_seq22	Aspof_comp63151_c0_seq2	0	0	0	0	0	0	0	0
0	0	0	Aspof_comp65904_c0_seq11	Aspof_comp58499_c1_seq10	Aspof_comp54369_c0_seq1	0	Aspof_comp63580_c0_seq27	0	0	Aspof_comp65425_c0_seq49	Aspof_comp63159_c2_seq3	0	0	0	0	0	0	0	0
0	0	0	Aspof_comp65904_c0_seq12	Aspof_comp58499_c1_seq2	Aspof_comp54369_c0_seq2	0	Aspof_comp63580_c0_seq41	0	0	Aspof_comp65438_c1_seq1	Aspof_comp63159_c2_seq5	0	0	0	0	0	0	0	0
0	0	0	Aspof_comp65904_c0_seq13	Aspof_comp58499_c1_seq3	Aspof_comp54369_c1_seq1	0	Aspof_comp63580_c1_seq2	0	0	Aspof_comp65441_c3_seq1	Aspof_comp63188_c0_seq24	0	0	0	0	0	0	0	0
0	0	0	Aspof_comp65904_c0_seq14	Aspof_comp58499_c1_seq4	Aspof_comp54394_c0_seq3	0	Aspof_comp63597_c1_seq1	0	0	Aspof_comp65441_c4_seq12	Aspof_comp63204_c2_seq3	0	0	0	0	0	0	0	0
0	0	0	Aspof_comp65904_c0_seq15	Aspof_comp58499_c1_seq5	Aspof_comp54394_c0_seq4	0	Aspof_comp63597_c2_seq1	0	0	Aspof_comp65441_c4_seq13	Aspof_comp63216_c3_seq8	0	0	0	0	0	0	0	0
0	0	0	Aspof_comp65904_c0_seq16	Aspof_comp58499_c1_seq7	Aspof_comp54400_c2_seq1	0	Aspof_comp63633_c0_seq8	0	0	Aspof_comp65441_c4_seq14	Aspof_comp63226_c0_seq45	0	0	0	0	0	0	0	0
0	0	0	Aspof_comp65904_c0_seq2	Aspof_comp58499_c1_seq9	Aspof_comp54405_c1_seq1	0	Aspof_comp63671_c0_seq21	0	0	Aspof_comp65441_c4_seq16	Aspof_comp63228_c1_seq1	0	0	0	0	0	0	0	0
0	0	0	Aspof_comp65904_c0_seq20	Aspof_comp58504_c0_seq14	Aspof_comp54405_c1_seq2	0	Aspof_comp63671_c0_seq5	0	0	Aspof_comp65441_c4_seq3	Aspof_comp63228_c2_seq1	0	0	0	0	0	0	0	0
0	0	0	Aspof_comp65904_c0_seq21	Aspof_comp58517_c1_seq2	Aspof_comp54426_c0_seq1	0	Aspof_comp63674_c0_seq3	0	0	Aspof_comp65448_c8_seq2	Aspof_comp63228_c4_seq1	0	0	0	0	0	0	0	0
0	0	0	Aspof_comp65904_c0_seq22	Aspof_comp58517_c1_seq3	Aspof_comp54431_c0_seq1	0	Aspof_comp63690_c1_seq16	0	0	Aspof_comp65448_c8_seq5	Aspof_comp63228_c4_seq2	0	0	0	0	0	0	0	0
0	0	0	Aspof_comp65904_c0_seq5	Aspof_comp58517_c2_seq4	Aspof_comp54460_c0_seq1	0	Aspof_comp63704_c0_seq4	0	0	Aspof_comp65448_c8_seq8	Aspof_comp63231_c1_seq9	0	0	0	0	0	0	0	0
0	0	0	Aspof_comp65904_c0_seq6	Aspof_comp58517_c2_seq6	Aspof_comp54460_c0_seq2	0	Aspof_comp63705_c2_seq2	0	0	Aspof_comp65450_c1_seq2	Aspof_comp63253_c0_seq53	0	0	0	0	0	0	0	0
0	0	0	Aspof_comp65904_c0_seq9	Aspof_comp58517_c2_seq8	Aspof_comp54460_c1_seq1	0	Aspof_comp63705_c2_seq3	0	0	Aspof_comp65450_c1_seq8	Aspof_comp63257_c0_seq67	0	0	0	0	0	0	0	0
0	0	0	Aspof_comp65922_c2_seq14	Aspof_comp58517_c2_seq9	Aspof_comp54460_c2_seq2	0	Aspof_comp63713_c1_seq1	0	0	Aspof_comp65450_c1_seq9	Aspof_comp63281_c3_seq1	0	0	0	0	0	0	0	0
0	0	0	Aspof_comp65923_c0_seq32	Aspof_comp58548_c0_seq14	Aspof_comp54460_c2_seq3	0	Aspof_comp63723_c1_seq11	0	0	Aspof_comp65450_c2_seq1	Aspof_comp63284_c0_seq1	0	0	0	0	0	0	0	0
0	0	0	Aspof_comp65944_c2_seq1	Aspof_comp58548_c0_seq7	Aspof_comp54462_c0_seq4	0	Aspof_comp63723_c1_seq4	0	0	Aspof_comp65454_c1_seq2	Aspof_comp63292_c2_seq1	0	0	0	0	0	0	0	0
[truncated: 2,291 more rows]
