# Supplementary material for: Death of female flower microsporocytes progresses independently of meiosis-like process and can be accelerated by specific transcripts in Asparagus officinalis
Source: Sci Rep. 2019 Feb 25;9:2703. doi: 10.1038/s41598-019-39125-1 (PMC6389975; doi:10.1038/s41598-019-39125-1)
Supplement: Supplementary file 6 — Supplementary Table S5 [file 41598_2019_39125_MOESM6_ESM.xlsx]

## Sheet: Sheet1
	SDEGs for sDEGs for female tepal	SDEGs for supermale tepal	SDEGs for female pistil	SDEGs for supermale pistil	SDEGs for female stamen	SDEGs for supermale stamen	SDEGs for female premeiotic bud	SDEGs for male premeiotic bud	SDEGs for female meiotic bud	SDEGs for male meiobud	SDEGs for female postmeiotic bud	SDEGs for male postmeiotic bud	SDEGs for female line10 speartip	SDEGs for male line10 speartip	SDEGs for female line8A speartip	SDEGs for male line8A speartip	SDEGs for female line8B speartip	SDEGs for male line8B speartip	SDEGs for female line9 speartip	SDEGs for male line9 speartip
SDEGs for female tepal	1	0	0.17803	0.0420283	0.0911294	0.000677201	0.0447761	0.00567537	0.04811	0.00966921	0.0241275	0.0148685	0.0013947	0.023431	0.00958904	0.00134048	0.00411523	0.00585366	0.00143062	0.0428803
SDEGs for supermale tepal	0	1	0.00202225	0.106987	0.00117813	0.0431744	0.01841	0.0260239	0.0157563	0.0593635	0.0143266	0.0446661	0.00215517	0.0242872	0.0125523	0.00816326	0.00630252	0.0183246	0	0.00974659
SDEGs for female pistil	0.17803	0.00202225	1	0	0.0625456	0.00139828	0.0446359	0.00398089	0.0483559	0.00653595	0.0355823	0.00838323	0.00344828	0.0149393	0.010084	0.00328407	0.00675676	0.00561798	0.0017762	0.00874891
SDEGs for supermale pistil	0.0420283	0.106987	0	1	0.0414418	0.0558195	0.0211025	0.0241727	0.0124105	0.0396396	0.0123533	0.0654904	0.00123686	0.0442478	0.00429184	0.00182371	0.00122624	0.0233051	0	0.0955478
SDEGs for female stamen	0.0911294	0.00117813	0.0625456	0.0414418	1	0	0.0491204	0.00591716	0.0293978	0.00412979	0.0234506	0.0297312	0.000781861	0.0213916	0.00207738	0.000775996	0.00103896	0.00411025	0.000261712	0.0318129
SDEGs for supermale stamen	0.000677201	0.0431744	0.00139828	0.0558195	0	1	0.00243794	0.0888465	0.00211069	0.0997817	0.0168539	0.158524	0.000530645	0.0212563	0.00238032	0.00158144	0.00185283	0.0305324	0.000533191	0.00742459
SDEGs for female premeiotic bud	0.0447761	0.01841	0.0446359	0.0211025	0.0491204	0.00243794	1	0	0.381857	0.00435835	0.0782343	0.0132548	0.01	0.0281911	0.00486027	0.00965018	0.00611995	0.00538117	0	0.022997
SDEGs for male premeiotic bud	0.00567537	0.0260239	0.00398089	0.0241727	0.00591716	0.0888465	0	1	0.000400481	0.194872	0.0183895	0.0631409	0.00100301	0.0451316	0.00348606	0.00297177	0.00049776	0.112235	0	0.0202703
SDEGs for female meiotic bud	0.04811	0.0157563	0.0483559	0.0124105	0.0293978	0.00211069	0.381857	0.000400481	1	0	0.0953557	0.00039984	0.0127042	0.0270531	0.0303571	0.00686106	0.00704225	0.0104408	0	0.0171171
SDEGs for male meiobud	0.00966921	0.0593635	0.00653595	0.0396396	0.00412979	0.0997817	0.00435835	0.194872	0	1	0.00302826	0.112398	0	0.0322034	0.0060015	0.00222552	0.00225056	0.0494223	0	0.0161031
SDEGs for female postmeiotic bud	0.0241275	0.0143266	0.0355823	0.0123533	0.0234506	0.0168539	0.0782343	0.0183895	0.0953557	0.00302826	1	0	0.00175234	0.00954979	0.00289185	0.0046083	0.00173812	0.00296736	0.000589623	0.0137472
SDEGs for male postmeiotic bud	0.0148685	0.0446661	0.00838323	0.0654904	0.0297312	0.158524	0.0132548	0.0631409	0.00039984	0.112398	0	1	0	0.0207824	0.00347913	0.00346192	0.00199005	0.0122538	0	0.0130024
SDEGs for female line10 speartip	0.0013947	0.00215517	0.00344828	0.00123686	0.000781861	0.000530645	0.01	0.00100301	0.0127042	0	0.00175234	0	1	0	0.0135135	0	0	0.00271739	0	0
SDEGs for male line10 speartip	0.023431	0.0242872	0.0149393	0.0442478	0.0213916	0.0212563	0.0281911	0.0451316	0.0270531	0.0322034	0.00954979	0.0207824	0	1	0.010453	0.00340136	0.00524476	0.0993711	0	0.136546
SDEGs for female line8A speartip	0.00958904	0.0125523	0.010084	0.00429184	0.00207738	0.00238032	0.00486027	0.00348606	0.0303571	0.0060015	0.00289185	0.00347913	0.0135135	0.010453	1	0	0.0113636	0.00258398	0	0.00466563
SDEGs for male line8A speartip	0.00134048	0.00816326	0.00328407	0.00182371	0.000775996	0.00158144	0.00965018	0.00297177	0.00686106	0.00222552	0.0046083	0.00346192	0	0.00340136	0	1	0	0.00759494	0	0.00152672
SDEGs for female line8B speartip	0.00411523	0.00630252	0.00675676	0.00122624	0.00103896	0.00185283	0.00611995	0.00049776	0.00704225	0.00225056	0.00173812	0.00199005	0	0.00524476	0.0113636	0	1	0	0	0.00312989
SDEGs for male line8B speartip	0.00585366	0.0183246	0.00561798	0.0233051	0.00411025	0.0305324	0.00538117	0.112235	0.0104408	0.0494223	0.00296736	0.0122538	0.00271739	0.0993711	0.00258398	0.00759494	0	1	0	0.0657596
SDEGs for female line9 speartip	0.00143062	0	0.0017762	0	0.000261712	0.000533191	0	0	0	0	0.000589623	0	0	0	0	0	0	0	1	0
SDEGs for male line9 speartip	0.0428803	0.00974659	0.00874891	0.0955478	0.0318129	0.00742459	0.022997	0.0202703	0.0171171	0.0161031	0.0137472	0.0130024	0	0.136546	0.00466563	0.00152672	0.00312989	0.0657596	0	1
