# Supplementary material for: Death of female flower microsporocytes progresses independently of meiosis-like process and can be accelerated by specific transcripts in Asparagus officinalis
Source: Sci Rep. 2019 Feb 25;9:2703. doi: 10.1038/s41598-019-39125-1 (PMC6389975; doi:10.1038/s41598-019-39125-1)
Supplement: Supplementary file 7 — Supplementary Table S6 [file 41598_2019_39125_MOESM7_ESM.xlsx]

## Sheet: Sheet1
Contig	Female_tepal1	Female_pistil1	Female_stamen1	Supermale_tepal1	Supermale_pistil1	Supermale_stamen1	Female_tepal2	Female_pistil2	female_stamen2	Supermale_tepal2	Supermale_pistil2	Supermale_stamen2	Supermale_premeiotic_bud	Supermale_meiotic_bud	Supermale_postmeiotic_bud	Female_premeiotic_bud	Female_meiotic_bud	Female_postmeiotic_bud	Female_speartip_Line_10	Male_speartip_Line_10	Supermale_speartip_Line_10	Female_speartip_Line_8A	Male_speartip_Line_8A	Supermale_speartip_Line_8A	Female_speartip_Line_8B	Male_speartip_Line_8B	Supermale_speartip_Line_8B	Female_speartip_Line_9	Male_speartip_Line_9	Supermale_speartip_Line_DH0086	Supermale_speartip_Line_DH3389
Aspof_comp63234_c1_seq5	5.00328	2.33713	7.97612	2.63061	6.30718	3.88161	7.28993	2.74183	5.03969	1.93963	4.00011	5.817	4.0277	3.00825	2.07742	5.62528	4.49652	2.26567	0.888975	1.6584	0.500178	1.64511	1.8612	1.85247	1.42696	3.83169	2.04642	0.813136	2.06113	1.41939	0.541329
Aspof_comp63232_c0_seq5	0.480542	0.167252	0.525609	0	0.0737803	0.548121	0.264739	0.0260596	0.195082	0	0.0276502	0.290033	0.252656	0.435262	0.0982852	0.363128	0.320964	0.444574	0.0331073	0.0695712	0.76063	0.0769769	0.039958	0.0659317	0.0131515	0.133187	0.0451018	0.0784154	0.0705238	0.0951201	0.787416
Aspof_comp64490_c0_seq2	1.15403	0.903734	0.835033	0.345855	0.389806	0.283516	0.429148	0.851125	0.455108	0.159381	0.398415	0.153234	0.680304	0.588775	0.633919	0.382364	0.45913	0.672621	0.304779	0.268993	0	0.184861	0.642931	0.785924	0.217927	0.19191	0.905495	0.567845	4.35262e-07	9.82852e-08	2.52656e-07
