# Supplementary material for: Death of female flower microsporocytes progresses independently of meiosis-like process and can be accelerated by specific transcripts in Asparagus officinalis
Source: Sci Rep. 2019 Feb 25;9:2703. doi: 10.1038/s41598-019-39125-1 (PMC6389975; doi:10.1038/s41598-019-39125-1)
Supplement: Supplementary file 8 — Supplementary Table S7 [file 41598_2019_39125_MOESM8_ESM.xlsx]

## Sheet: Sheet1
GO_ID	Relationship	GO_term	Aspect	Count_all	Count_F_pistil	Count_SpM_pistil	Count_F_stamen	Count_SpM_stamen	Expected_probability_all	Abundance_F_pistil	P_binomial_test_F_pistil	Abundance_SpM_pistil	P_binomial_test_SpM_pistil	Abundance_F_stamen	P_binomial_test_F_stamen	Abundance_SpM_stamen	P_binomial_test_SpM_stamen	Note
GO:0000014	has	single-stranded DNA endodeoxyribonuclease activity	F	13	0	8	8	0	0.000419395	0	0.888435	0.00704846	1	0.00292933	0.999997	0	0.288417	Overrepresented in male pistil-biased genes; Overrepresented in female stamen-biased genes
GO:0000025	involved in	maltose catabolic process	P	6	0	0	0	4	0.000193567	0	0.946872	0	0.802744	0	0.589381	0.00134953	0.999679	Overrepresented in male stamen-biased genes
GO:0000139	located in	Golgi membrane	C	653	2	5	26	103	0.0210666	0.0070922	0.0627369	0.00440529	2.85573e-06	0.00952032	2.1612e-06	0.0347503	0.999999	Underrepresented in male pistil-biased genes; Underrepresented in female stamen-biased genes; Overrepresented in male stamen-biased genes
GO:0000145	located in	exocyst	C	60	2	0	0	15	0.00193567	0.0070922	0.982017	0	0.110901	0	0.0050345	0.00506073	0.999689	Overrepresented in male stamen-biased genes
GO:0000146	has	microfilament motor activity	F	3	0	0	0	3	9.67836e-05	0	0.973075	0	0.895964	0	0.767721	0.00101215	0.999776	Overrepresented in male stamen-biased genes
GO:0000149	has	SNARE binding	F	102	0	1	0	10	0.00329064	0	0.394755	0.000881057	0.112649	0	0.000123217	0.00337382	0.613904	Underrepresented in female stamen-biased genes
GO:0000156	has	phosphorelay response regulator activity	F	43	0	0	13	5	0.00138723	0	0.676062	0	0.206883	0.00476016	0.999957	0.00168691	0.767528	Overrepresented in female stamen-biased genes
GO:0000160	involved in	phosphorelay signal transduction system	P	50	0	0	17	3	0.00161306	0	0.634289	0	0.160045	0.00622483	0.999999	0.00101215	0.296886	Overrepresented in female stamen-biased genes
GO:0000166	has	nucleotide binding	F	287	1	3	4	9	0.00925896	0.0035461	0.263827	0.00264317	0.0069178	0.00146466	1.925e-07	0.00303644	4.02362e-05	Underrepresented in female stamen-biased genes; Underrepresented in male stamen-biased genes
GO:0000170	has	sphingosine hydroxylase activity	F	6	0	0	4	0	0.000193567	0	0.946872	0	0.802744	0.00146466	0.999779	0	0.563387	Overrepresented in female stamen-biased genes
GO:0000234	has	phosphoethanolamine N-methyltransferase activity	F	13	0	0	0	9	0.000419395	0	0.888435	0	0.621193	0	0.31803	0.00303644	0.999999	Overrepresented in male stamen-biased genes
GO:0000271	involved in	polysaccharide biosynthetic process	P	21	1	5	1	8	0.000677485	0.0035461	0.983959	0.00440529	0.999852	0.000366166	0.447981	0.00269906	0.999757	Overrepresented in male pistil-biased genes; Overrepresented in male stamen-biased genes
GO:0000280	involved in	nuclear division	P	12	0	0	0	9	0.000387134	0	0.896557	0	0.64437	0	0.347334	0.00303644	1	Overrepresented in male stamen-biased genes
GO:0000325	located in	plant-type vacuole	C	146	0	1	11	31	0.00471013	0	0.264108	0.000881057	0.0299919	0.00402783	0.366718	0.0104588	0.999977	Overrepresented in male stamen-biased genes
GO:0000398	involved in	mRNA splicing, via spliceosome	P	179	0	1	0	1	0.00577475	0	0.195304	0.000881057	0.0106075	0	1.35193e-07	0.000337382	6.3879e-07	Underrepresented in female stamen-biased genes; Underrepresented in male stamen-biased genes
GO:0000502	is subunit of	proteasome complex	C	111	1	0	2	0	0.00358099	0.0035461	0.732133	0	0.017048	0.000732332	0.00327861	0	2.41046e-05	Underrepresented in male stamen-biased genes
GO:0000738	involved in	DNA catabolic process, exonucleolytic	P	4	0	4	0	0	0.000129045	0	0.964261	0.00352423	1	0	0.702968	0	0.682145	Overrepresented in male pistil-biased genes
GO:0000793	located in	condensed chromosome	C	12	0	0	7	0	0.000387134	0	0.896557	0	0.64437	0.00256316	0.999985	0	0.31737	Overrepresented in female stamen-biased genes
GO:0000981	has	RNA polymerase II transcription factor activity, sequence-specific DNA binding	F	79	0	9	25	19	0.00254863	0	0.486931	0.00792952	0.999175	0.00915416	1	0.00641026	0.999881	Overrepresented in female stamen-biased genes; Overrepresented in male stamen-biased genes
GO:0001135	has	transcription factor activity, RNA polymerase II transcription factor recruiting	F	75	0	9	25	19	0.00241959	0	0.505023	0.00792952	0.999442	0.00915416	1	0.00641026	0.99994	Overrepresented in female stamen-biased genes; Overrepresented in male stamen-biased genes
GO:0001190	has	transcriptional activator activity, RNA polymerase II transcription factor binding	F	5	0	0	5	0	0.000161306	0	0.955527	0	0.832687	0.00183083	0.999993	0	0.61993	Overrepresented in female stamen-biased genes
GO:0001558	involved in	regulation of cell growth	P	34	0	0	15	0	0.00109688	0	0.733821	0	0.287756	0.00549249	1	0	0.0386605	Overrepresented in female stamen-biased genes
GO:0001872	functions in	(1->3)-beta-D-glucan binding	F	10	0	0	8	0	0.000322612	0	0.913026	0	0.693348	0.00292933	1	0	0.384283	Overrepresented in female stamen-biased genes
GO:0002020	has	protease binding	F	56	0	1	1	27	0.00180663	0	0.600538	0.000881057	0.392253	0.000366166	0.0425884	0.00910931	1	Overrepresented in male stamen-biased genes
GO:0002094	has	polyprenyltransferase activity	F	18	0	0	0	17	0.000580701	0	0.848907	0	0.51722	0	0.20467	0.00573549	1	Overrepresented in male stamen-biased genes
GO:0003333	involved in	amino acid transmembrane transport	P	75	0	26	24	4	0.00241959	0	0.505023	0.0229075	1	0.00878799	1	0.00134953	0.157575	Overrepresented in male pistil-biased genes; Overrepresented in female stamen-biased genes
GO:0003674	has	molecular_function	F	2715	19	68	230	216	0.0875891	0.0673759	0.134975	0.0599119	0.000328236	0.0842182	0.279881	0.0728745	0.00206765	Underrepresented in male pistil-biased genes
GO:0003676	functions in	nucleic acid binding	F	517	1	17	22	19	0.016679	0.0035461	0.0503788	0.014978	0.38295	0.00805566	7.57223e-05	0.00641026	5.81219e-07	Underrepresented in female stamen-biased genes; Underrepresented in male stamen-biased genes
GO:0003677	functions in	DNA binding	F	1637	5	60	211	83	0.0528116	0.0177305	0.00249173	0.0528634	0.537386	0.0772611	1	0.0280027	2.9926e-11	Overrepresented in female stamen-biased genes; Underrepresented in male stamen-biased genes
GO:0003700	has	DNA binding transcription factor activity	F	1295	6	75	241	84	0.0417782	0.0212766	0.0482785	0.0660793	0.999945	0.0882461	1	0.0283401	6.99515e-05	Overrepresented in male pistil-biased genes; Overrepresented in female stamen-biased genes; Underrepresented in male stamen-biased genes
GO:0003723	functions in	RNA binding	F	954	1	1	27	29	0.0307772	0.0035461	0.00147739	0.000881057	1.44382e-14	0.00988649	2.08945e-13	0.00978408	1.40969e-14	Underrepresented in male pistil-biased genes; Underrepresented in female stamen-biased genes; Underrepresented in male stamen-biased genes
GO:0003729	functions in	mRNA binding	F	771	2	5	32	21	0.0248734	0.0070922	0.027947	0.00440529	7.74044e-08	0.0117173	7.31375e-07	0.00708502	2.67133e-13	Underrepresented in male pistil-biased genes; Underrepresented in female stamen-biased genes; Underrepresented in male stamen-biased genes
GO:0003735	functions as	structural constituent of ribosome	F	454	6	2	10	17	0.0146466	0.0212766	0.876842	0.00176211	8.53565e-06	0.00366166	1.36943e-08	0.00573549	3.874e-06	Underrepresented in male pistil-biased genes; Underrepresented in female stamen-biased genes; Underrepresented in male stamen-biased genes
GO:0003779	functions in	actin binding	F	91	1	1	2	21	0.00293577	0.0035461	0.798827	0.000881057	0.154327	0.000732332	0.013473	0.00708502	0.999893	Overrepresented in male stamen-biased genes
GO:0003824	has	catalytic activity	F	428	3	3	26	56	0.0138078	0.0106383	0.453243	0.00264317	0.000113483	0.00952032	0.0278721	0.0188934	0.990421	Underrepresented in male pistil-biased genes
GO:0003871	has	5-methyltetrahydropteroyltriglutamate-homocysteine S-methyltransferase activity	F	10	0	0	0	7	0.000322612	0	0.913026	0	0.693348	0	0.414287	0.00236167	0.999993	Overrepresented in male stamen-biased genes
GO:0003878	has	ATP citrate synthase activity	F	7	3	0	0	2	0.000225828	0.0106383	0.999999	0	0.773876	0	0.539665	0.000674764	0.969498	Overrepresented in female pistil-biased genes
GO:0003886	has	DNA (cytosine-5-)-methyltransferase activity	F	9	0	0	0	6	0.000290351	0	0.921373	0	0.719214	0	0.452457	0.00202429	0.999967	Overrepresented in male stamen-biased genes
GO:0003910	has	DNA ligase (ATP) activity	F	9	2	0	1	0	0.000290351	0.0070922	0.999915	0	0.719214	0.000366166	0.811336	0	0.422856	Overrepresented in female pistil-biased genes
GO:0003919	has	FMN adenylyltransferase activity	F	4	0	0	0	4	0.000129045	0	0.964261	0	0.863747	0	0.702968	0.00134953	0.99995	Overrepresented in male stamen-biased genes
GO:0003924	has	GTPase activity	F	344	1	1	8	31	0.0110978	0.0035461	0.178987	0.000881057	4.33436e-05	0.00292933	1.48136e-06	0.0104588	0.414001	Underrepresented in male pistil-biased genes; Underrepresented in female stamen-biased genes
GO:0003954	has	NADH dehydrogenase activity	F	9	0	0	0	5	0.000290351	0	0.921373	0	0.719214	0	0.452457	0.00168691	0.99973	Overrepresented in male stamen-biased genes
GO:0003959	has	NADPH dehydrogenase activity	F	8	0	0	6	0	0.000258089	0	0.929795	0	0.746045	0.002197	0.999991	0	0.465299	Overrepresented in female stamen-biased genes
GO:0003978	has	UDP-glucose 4-epimerase activity	F	26	0	5	0	11	0.000838791	0	0.789277	0.00440529	0.999544	0	0.101095	0.0037112	0.999988	Overrepresented in male stamen-biased genes
GO:0003979	has	UDP-glucose 6-dehydrogenase activity	F	6	0	0	0	5	0.000193567	0	0.946872	0	0.802744	0	0.589381	0.00168691	0.99997	Overrepresented in male stamen-biased genes
GO:0003993	has	acid phosphatase activity	F	74	1	11	10	15	0.00238733	0.0035461	0.853581	0.00969163	0.999974	0.00366166	0.932286	0.00506073	0.997365	Overrepresented in male pistil-biased genes
GO:0004038	has	allantoinase activity	F	5	0	2	0	4	0.000161306	0	0.955527	0.00176211	0.99911	0	0.643675	0.00134953	0.99986	Overrepresented in male stamen-biased genes
GO:0004066	has	asparagine synthase (glutamine-hydrolyzing) activity	F	9	0	0	0	6	0.000290351	0	0.921373	0	0.719214	0	0.452457	0.00202429	0.999967	Overrepresented in male stamen-biased genes
GO:0004067	has	asparaginase activity	F	12	0	1	0	7	0.000387134	0	0.896557	0.000881057	0.927614	0	0.347334	0.00236167	0.999973	Overrepresented in male stamen-biased genes
GO:0004075	has	biotin carboxylase activity	F	46	0	7	0	0	0.00148401	0	0.657834	0.0061674	0.999641	0	0.0173207	0	0.0122542	Overrepresented in male pistil-biased genes
GO:0004103	has	choline kinase activity	F	7	0	5	0	0	0.000225828	0	0.938295	0.00440529	1	0	0.539665	0	0.512	Overrepresented in male pistil-biased genes
GO:0004134	has	4-alpha-glucanotransferase activity	F	6	0	0	0	4	0.000193567	0	0.946872	0	0.802744	0	0.589381	0.00134953	0.999679	Overrepresented in male stamen-biased genes
GO:0004185	has	serine-type carboxypeptidase activity	F	57	0	12	4	6	0.00183889	0	0.595089	0.0105727	1	0.00146466	0.436477	0.00202429	0.69388	Overrepresented in male pistil-biased genes
GO:0004252	has	serine-type endopeptidase activity	F	157	16	5	25	13	0.00506501	0.0567376	1	0.00440529	0.486509	0.00915416	0.99783	0.00438596	0.361519	Overrepresented in female pistil-biased genes
GO:0004301	has	epoxide hydrolase activity	F	9	0	0	7	0	0.000290351	0	0.921373	0	0.719214	0.00256316	0.999998	0	0.422856	Overrepresented in female stamen-biased genes
GO:0004324	has	ferredoxin-NADP+ reductase activity	F	9	0	0	6	0	0.000290351	0	0.921373	0	0.719214	0.002197	0.99998	0	0.422856	Overrepresented in female stamen-biased genes
GO:0004335	has	galactokinase activity	F	36	0	1	0	17	0.0011614	0	0.720575	0.000881057	0.620326	0	0.0418512	0.00573549	1	Overrepresented in male stamen-biased genes
GO:0004338	has	glucan exo-1,3-beta-glucosidase activity	F	7	4	2	0	2	0.000225828	0.0141844	1	0.00176211	0.997686	0	0.539665	0.000674764	0.969498	Overrepresented in female pistil-biased genes
GO:0004351	has	glutamate decarboxylase activity	F	6	0	0	5	0	0.000193567	0	0.946872	0	0.802744	0.00183083	0.999981	0	0.563387	Overrepresented in female stamen-biased genes
GO:0004439	has	phosphatidylinositol-4,5-bisphosphate 5-phosphatase activity	F	35	0	3	8	13	0.00112914	0	0.727168	0.00264317	0.958816	0.00292933	0.995496	0.00438596	0.999989	Overrepresented in male stamen-biased genes
GO:0004449	has	isocitrate dehydrogenase (NAD+) activity	F	13	0	0	0	6	0.000419395	0	0.888435	0	0.621193	0	0.31803	0.00202429	0.999692	Overrepresented in male stamen-biased genes
GO:0004474	has	malate synthase activity	F	9	0	8	0	0	0.000290351	0	0.921373	0.00704846	1	0	0.452457	0	0.422856	Overrepresented in male pistil-biased genes
GO:0004485	has	methylcrotonoyl-CoA carboxylase activity	F	41	0	7	0	0	0.00132271	0	0.688493	0.0061674	0.999832	0	0.0269248	0	0.0197796	Overrepresented in male pistil-biased genes
GO:0004497	has	monooxygenase activity	F	82	1	13	12	3	0.00264542	0.0035461	0.828174	0.0114537	0.999997	0.00439399	0.966788	0.00101215	0.0469617	Overrepresented in male pistil-biased genes
GO:0004553	has	hydrolase activity, hydrolyzing O-glycosyl compounds	F	354	6	63	57	38	0.0114205	0.0212766	0.955105	0.0555066	1	0.0208715	0.99999	0.0128205	0.792231	Overrepresented in male pistil-biased genes; Overrepresented in female stamen-biased genes
GO:0004557	has	alpha-galactosidase activity	F	13	0	0	7	0	0.000419395	0	0.888435	0	0.621193	0.00256316	0.999973	0	0.288417	Overrepresented in female stamen-biased genes
GO:0004601	has	peroxidase activity	F	108	3	3	25	9	0.00348421	0.0106383	0.982271	0.00264317	0.442065	0.00915416	0.999993	0.00303644	0.417441	Overrepresented in female stamen-biased genes
GO:0004647	has	phosphoserine phosphatase activity	F	10	0	0	5	2	0.000322612	0	0.913026	0	0.693348	0.00183083	0.999694	0.000674764	0.927602	Overrepresented in female stamen-biased genes
GO:0004659	has	prenyltransferase activity	F	17	0	0	9	2	0.00054844	0	0.85667	0	0.536521	0.0032955	0.999996	0.000674764	0.776755	Overrepresented in female stamen-biased genes
GO:0004672	has	protein kinase activity	F	568	0	24	46	111	0.0183244	0	0.00543226	0.0211454	0.797215	0.0168436	0.312639	0.0374494	1	Overrepresented in male stamen-biased genes
GO:0004675	has	transmembrane receptor protein serine/threonine kinase activity	F	149	0	2	4	38	0.00480692	0	0.256964	0.00176211	0.0906157	0.00146466	0.00335771	0.0128205	1	Overrepresented in male stamen-biased genes
GO:0004683	has	calmodulin-dependent protein kinase activity	F	83	0	3	8	23	0.00267768	0	0.469485	0.00264317	0.638446	0.00292933	0.687627	0.00775978	0.999997	Overrepresented in male stamen-biased genes
GO:0004713	has	protein tyrosine kinase activity	F	26	0	0	1	10	0.000838791	0	0.789277	0	0.385803	0.000366166	0.33287	0.00337382	0.999942	Overrepresented in male stamen-biased genes
GO:0004753	has	saccharopine dehydrogenase activity	F	17	4	0	0	0	0.00054844	0.0141844	0.999999	0	0.536521	0	0.223532	0	0.19671	Overrepresented in female pistil-biased genes
GO:0004805	has	trehalose-phosphatase activity	F	41	0	7	9	0	0.00132271	0	0.688493	0.0061674	0.999832	0.0032955	0.995908	0	0.0197796	Overrepresented in male pistil-biased genes
GO:0004828	has	serine-tRNA ligase activity	F	6	0	0	0	4	0.000193567	0	0.946872	0	0.802744	0	0.589381	0.00134953	0.999679	Overrepresented in male stamen-biased genes
GO:0004842	has	ubiquitin-protein transferase activity	F	386	0	9	7	22	0.0124528	0	0.0291954	0.00792952	0.101762	0.00256316	1.93264e-08	0.0074224	0.00549276	Underrepresented in female stamen-biased genes
GO:0004857	has	enzyme inhibitor activity	F	17	0	0	8	2	0.00054844	0	0.85667	0	0.536521	0.00292933	0.999973	0.000674764	0.776755	Overrepresented in female stamen-biased genes
GO:0004871	has	signal transducer activity	F	138	0	4	26	9	0.00445204	0	0.284143	0.00352423	0.430823	0.00952032	0.999843	0.00303644	0.15268	Overrepresented in female stamen-biased genes
GO:0004970	has	ionotropic glutamate receptor activity	F	16	0	0	1	9	0.000516179	0	0.864503	0	0.556541	0.000366166	0.588457	0.00303644	0.999995	Overrepresented in male stamen-biased genes
GO:0005096	has	GTPase activator activity	F	89	1	0	4	26	0.00287125	0.0035461	0.805403	0	0.0382523	0.00146466	0.10874	0.00877193	1	Overrepresented in male stamen-biased genes
GO:0005215	has	transporter activity	F	390	5	29	50	47	0.0125819	0.0177305	0.852438	0.0255507	0.999831	0.0183083	0.995555	0.015857	0.949456	Overrepresented in male pistil-biased genes
GO:0005217	has	intracellular ligand-gated ion channel activity	F	16	0	0	1	9	0.000516179	0	0.864503	0	0.556541	0.000366166	0.588457	0.00303644	0.999995	Overrepresented in male stamen-biased genes
GO:0005249	has	voltage-gated potassium channel activity	F	31	3	1	6	4	0.0010001	0.0106383	0.999793	0.000881057	0.686172	0.002197	0.97834	0.00134953	0.821314	Overrepresented in female pistil-biased genes
GO:0005261	has	cation channel activity	F	23	3	0	1	0	0.000742007	0.0106383	0.999934	0	0.430637	0.000366166	0.3988	0	0.110789	Overrepresented in female pistil-biased genes
GO:0005275	has	amine transmembrane transporter activity	F	3	0	2	0	3	9.67836e-05	0	0.973075	0.00176211	0.999797	0	0.767721	0.00101215	0.999776	Overrepresented in male pistil-biased genes; Overrepresented in male stamen-biased genes
GO:0005313	has	L-glutamate transmembrane transporter activity	F	22	0	6	2	3	0.000709746	0	0.818551	0.00528634	0.999979	0.000732332	0.693373	0.00101215	0.838006	Overrepresented in male pistil-biased genes
GO:0005315	has	inorganic phosphate transmembrane transporter activity	F	16	0	3	2	10	0.000516179	0	0.864503	0.00264317	0.996925	0.000732332	0.831189	0.00337382	0.999999	Overrepresented in male stamen-biased genes
GO:0005337	has	nucleoside transmembrane transporter activity	F	30	0	0	0	13	0.000967836	0	0.761046	0	0.333196	0	0.0710452	0.00438596	0.999998	Overrepresented in male stamen-biased genes
GO:0005345	has	purine nucleobase transmembrane transporter activity	F	15	0	10	3	0	0.000483918	0	0.872408	0.00881057	1	0.0010985	0.954762	0	0.238192	Overrepresented in male pistil-biased genes
GO:0005351	has	sugar:proton symporter activity	F	155	2	10	3	55	0.00500048	0.0070922	0.831403	0.00881057	0.969727	0.0010985	0.000611075	0.018556	1	Overrepresented in male stamen-biased genes
GO:0005353	has	fructose transmembrane transporter activity	F	5	0	4	0	0	0.000161306	0	0.955527	0.00352423	0.999999	0	0.643675	0	0.61993	Overrepresented in male pistil-biased genes
GO:0005354	has	galactose transmembrane transporter activity	F	9	0	0	0	6	0.000290351	0	0.921373	0	0.719214	0	0.452457	0.00202429	0.999967	Overrepresented in male stamen-biased genes
GO:0005355	has	glucose transmembrane transporter activity	F	56	0	2	0	26	0.00180663	0	0.600538	0.00176211	0.662992	0	0.00716635	0.00877193	1	Overrepresented in male stamen-biased genes
GO:0005358	has	high-affinity hydrogen:glucose symporter activity	F	8	0	1	0	8	0.000258089	0	0.929795	0.000881057	0.964642	0	0.494141	0.00269906	1	Overrepresented in male stamen-biased genes
GO:0005451	has	monovalent cation:proton antiporter activity	F	16	0	1	0	16	0.000516179	0	0.864503	0.000881057	0.882766	0	0.244131	0.00539811	1	Overrepresented in male stamen-biased genes
GO:0005484	has	SNAP receptor activity	F	116	0	4	0	13	0.0037423	0	0.34739	0.00352423	0.580512	0	3.57348e-05	0.00438596	0.773023	Underrepresented in female stamen-biased genes
GO:0005509	functions in	calcium ion binding	F	328	1	13	27	71	0.0105817	0.0035461	0.199956	0.0114537	0.681018	0.00988649	0.407968	0.0239541	1	Overrepresented in male stamen-biased genes
GO:0005515	has	protein binding	F	4667	16	91	437	360	0.150563	0.0567376	7.24275e-07	0.0801762	5.46513e-13	0.160015	0.91955	0.121457	3.00185e-06	Underrepresented in female pistil-biased genes; Underrepresented in male pistil-biased genes; Underrepresented in male stamen-biased genes
GO:0005524	has	ATP binding	F	3157	15	84	148	435	0.101849	0.0531915	0.0025641	0.0740088	0.000746271	0.0541926	2.44188e-19	0.146761	1	Underrepresented in female stamen-biased genes; Overrepresented in male stamen-biased genes
GO:0005525	has	GTP binding	F	471	0	9	7	41	0.015195	0	0.0133281	0.00792952	0.0222279	0.00256316	3.83e-11	0.0138327	0.303746	Underrepresented in female stamen-biased genes
GO:0005534	has	galactose binding	F	36	0	1	0	17	0.0011614	0	0.720575	0.000881057	0.620326	0	0.0418512	0.00573549	1	Overrepresented in male stamen-biased genes
GO:0005545	has	1-phosphatidylinositol binding	F	16	0	0	0	10	0.000516179	0	0.864503	0	0.556541	0	0.244131	0.00337382	0.999999	Overrepresented in male stamen-biased genes
GO:0005546	functions in	phosphatidylinositol-4,5-bisphosphate binding	F	26	0	0	3	14	0.000838791	0	0.789277	0	0.385803	0.0010985	0.801288	0.00472335	1	Overrepresented in male stamen-biased genes
GO:0005576	located in	extracellular region	C	1913	30	177	274	196	0.0617156	0.106383	0.998559	0.155947	1	0.10033	1	0.0661269	0.849797	Overrepresented in male pistil-biased genes; Overrepresented in female stamen-biased genes
GO:0005578	located in	proteinaceous extracellular matrix	C	31	0	19	2	5	0.0010001	0	0.754147	0.0167401	1	0.000732332	0.485908	0.00168691	0.91974	Overrepresented in male pistil-biased genes
GO:0005618	located in	cell wall	C	942	11	79	95	140	0.03039	0.0390071	0.845913	0.0696035	1	0.0347858	0.916064	0.0472335	1	Overrepresented in male pistil-biased genes; Overrepresented in male stamen-biased genes
GO:0005634	located in	nucleus	C	9068	29	215	665	635	0.292544	0.102837	1.24362e-14	0.189427	1.12941e-15	0.243501	5.60828e-09	0.214238	2.78664e-22	Underrepresented in female pistil-biased genes; Underrepresented in male pistil-biased genes; Underrepresented in female stamen-biased genes; Underrepresented in male stamen-biased genes
GO:0005681	located in	spliceosomal complex	C	182	0	0	3	0	0.00587154	0	0.190015	0	0.00125097	0.0010985	8.76542e-05	0	2.62782e-08	Underrepresented in female stamen-biased genes; Underrepresented in male stamen-biased genes
GO:0005730	located in	nucleolus	C	706	1	5	17	23	0.0227764	0.0035461	0.0114167	0.00440529	5.74922e-07	0.00622483	7.90964e-12	0.00775978	2.34865e-10	Underrepresented in male pistil-biased genes; Underrepresented in female stamen-biased genes; Underrepresented in male stamen-biased genes
GO:0005737	located in	cytoplasm	C	5525	36	161	303	475	0.178243	0.12766	0.0134965	0.14185	0.000580891	0.110948	1.38628e-22	0.160256	0.00517281	Underrepresented in female stamen-biased genes
GO:0005739	located in	mitochondrion	C	2901	19	48	151	279	0.0935897	0.0673759	0.0746716	0.0422907	3.76938e-11	0.0552911	1.06021e-13	0.0941296	0.555997	Underrepresented in male pistil-biased genes; Underrepresented in female stamen-biased genes
GO:0005740	located in	mitochondrial envelope	C	39	0	0	0	14	0.00125819	0	0.701151	0	0.239563	0	0.0321202	0.00472335	0.999991	Overrepresented in male stamen-biased genes
GO:0005743	located in	mitochondrial inner membrane	C	236	2	0	3	27	0.00761364	0.0070922	0.636794	0	0.00017088	0.0010985	1.52709e-06	0.00910931	0.851172	Underrepresented in male pistil-biased genes; Underrepresented in female stamen-biased genes
GO:0005759	located in	mitochondrial matrix	C	258	1	10	6	10	0.00832339	0.0035461	0.318853	0.00881057	0.652145	0.002197	3.25553e-05	0.00337382	0.000692591	Underrepresented in female stamen-biased genes
GO:0005768	located in	endosome	C	594	1	6	12	86	0.0191631	0.0035461	0.0277872	0.00528634	6.3608e-05	0.00439399	1.56494e-11	0.0290148	0.999899	Underrepresented in male pistil-biased genes; Underrepresented in female stamen-biased genes; Overrepresented in male stamen-biased genes
GO:0005774	located in	vacuolar membrane	C	1151	2	24	29	143	0.0371326	0.0070922	0.00164355	0.0211454	0.00147744	0.0106188	7.96054e-18	0.0482456	0.999101	Underrepresented in female stamen-biased genes
GO:0005775	located in	vacuolar lumen	C	21	0	0	8	0	0.000677485	0	0.826037	0	0.463381	0.00292933	0.999867	0	0.134157	Overrepresented in female stamen-biased genes
GO:0005777	located in	peroxisome	C	449	0	9	18	42	0.0144853	0	0.0163305	0.00792952	0.0338222	0.00659099	9.42634e-05	0.01417	0.483293	Underrepresented in female stamen-biased genes
GO:0005783	located in	endoplasmic reticulum	C	1220	13	26	71	137	0.0393586	0.0460993	0.775667	0.0229075	0.00149356	0.0259978	8.91302e-05	0.0462213	0.973222	Underrepresented in female stamen-biased genes
GO:0005794	located in	Golgi apparatus	C	2087	8	52	89	316	0.0673291	0.0283688	0.00307832	0.045815	0.0014688	0.0325888	9.70633e-16	0.106613	1	Underrepresented in female stamen-biased genes; Overrepresented in male stamen-biased genes
GO:0005802	located in	trans-Golgi network	C	543	0	5	9	83	0.0175178	0	0.00684794	0.00440529	7.11068e-05	0.0032955	5.58707e-12	0.0280027	0.999978	Underrepresented in male pistil-biased genes; Underrepresented in female stamen-biased genes; Overrepresented in male stamen-biased genes
GO:0005829	located in	cytosol	C	3782	20	55	169	331	0.122012	0.070922	0.00362151	0.0484581	1.81449e-17	0.0618821	7.93876e-26	0.111673	0.0440583	Underrepresented in male pistil-biased genes; Underrepresented in female stamen-biased genes
GO:0005834	located in	heterotrimeric G-protein complex	C	100	0	0	20	2	0.00322612	0	0.402027	0	0.0255386	0.00732332	0.999674	0.000674764	0.00391945	Overrepresented in female stamen-biased genes
GO:0005840	located in	ribosome	C	368	6	2	14	12	0.0118721	0.0212766	0.946888	0.00176211	0.00013947	0.00512633	0.000215122	0.00404858	5.32325e-06	Underrepresented in male pistil-biased genes; Underrepresented in female stamen-biased genes; Underrepresented in male stamen-biased genes
GO:0005856	located in	cytoskeleton	C	117	0	3	4	37	0.00377456	0	0.344232	0.00264317	0.379576	0.00146466	0.0237445	0.0124831	1	Overrepresented in male stamen-biased genes
GO:0005884	located in	actin filament	C	22	0	0	1	14	0.000709746	0	0.818551	0	0.446709	0.000366166	0.422866	0.00472335	1	Overrepresented in male stamen-biased genes
GO:0005886	located in	plasma membrane	C	5104	14	234	424	737	0.164661	0.0496454	2.76295e-09	0.206167	0.999893	0.155254	0.0961493	0.24865	1	Underrepresented in female pistil-biased genes; Overrepresented in male pistil-biased genes; Overrepresented in male stamen-biased genes
GO:0005887	located in	integral component of plasma membrane	C	294	3	27	63	49	0.00948479	0.0106383	0.720003	0.0237885	0.999992	0.0230685	1	0.0165317	0.999887	Overrepresented in male pistil-biased genes; Overrepresented in female stamen-biased genes; Overrepresented in male stamen-biased genes
GO:0005938	located in	cell cortex	C	37	0	0	3	14	0.00119366	0	0.714041	0	0.257788	0.0010985	0.589179	0.00472335	0.999995	Overrepresented in male stamen-biased genes
GO:0005975	involved in	carbohydrate metabolic process	P	535	8	37	46	54	0.0172597	0.0283688	0.941864	0.0325991	0.999875	0.0168436	0.472119	0.0182186	0.687559	Overrepresented in male pistil-biased genes
GO:0005977	involved in	glycogen metabolic process	P	9	0	0	0	6	0.000290351	0	0.921373	0	0.719214	0	0.452457	0.00202429	0.999967	Overrepresented in male stamen-biased genes
GO:0006012	involved in	galactose metabolic process	P	72	0	5	2	30	0.00232281	0	0.51903	0.00440529	0.948451	0.000732332	0.0481033	0.0101215	1	Overrepresented in male stamen-biased genes
GO:0006024	involved in	glycosaminoglycan biosynthetic process	P	6	0	0	0	5	0.000193567	0	0.946872	0	0.802744	0	0.589381	0.00168691	0.99997	Overrepresented in male stamen-biased genes
GO:0006065	involved in	UDP-glucuronate biosynthetic process	P	6	0	0	0	5	0.000193567	0	0.946872	0	0.802744	0	0.589381	0.00168691	0.99997	Overrepresented in male stamen-biased genes
GO:0006085	involved in	acetyl-CoA biosynthetic process	P	7	3	0	0	2	0.000225828	0.0106383	0.999999	0	0.773876	0	0.539665	0.000674764	0.969498	Overrepresented in female pistil-biased genes
GO:0006097	involved in	glyoxylate cycle	P	23	0	9	0	2	0.000742007	0	0.811133	0.00792952	1	0	0.131707	0.000674764	0.622879	Overrepresented in male pistil-biased genes
GO:0006099	involved in	tricarboxylic acid cycle	P	151	0	12	0	15	0.00487144	0	0.252308	0.0105727	0.995462	0	1.61462e-06	0.00506073	0.625497	Underrepresented in female stamen-biased genes
GO:0006273	involved in	lagging strand elongation	P	9	2	0	1	0	0.000290351	0.0070922	0.999915	0	0.719214	0.000366166	0.811336	0	0.422856	Overrepresented in female pistil-biased genes
GO:0006281	involved in	DNA repair	P	212	0	0	12	1	0.00683937	0	0.144377	0	0.00041412	0.00439399	0.0687325	0.000337382	3.13638e-08	Underrepresented in male stamen-biased genes
GO:0006308	involved in	DNA catabolic process	P	13	0	9	8	0	0.000419395	0	0.888435	0.00792952	1	0.00292933	0.999997	0	0.288417	Overrepresented in male pistil-biased genes; Overrepresented in female stamen-biased genes
GO:0006351	involved in	transcription, DNA-templated	P	1592	8	72	242	96	0.0513598	0.0283688	0.0446926	0.0634361	0.96877	0.0886122	1	0.0323887	3.82255e-07	Overrepresented in female stamen-biased genes; Underrepresented in male stamen-biased genes
GO:0006355	involved in	regulation of transcription, DNA-templated	P	1716	6	75	242	110	0.0553602	0.0212766	0.00430948	0.0660793	0.946806	0.0886122	1	0.037112	2.68881e-06	Overrepresented in female stamen-biased genes; Underrepresented in male stamen-biased genes
GO:0006357	involved in	regulation of transcription from RNA polymerase II promoter	P	132	0	9	25	19	0.00425848	0	0.300155	0.00792952	0.9741	0.00915416	0.999814	0.00641026	0.967034	Overrepresented in female stamen-biased genes
GO:0006364	involved in	rRNA processing	P	103	0	0	5	0	0.0033229	0	0.391168	0	0.0228735	0.00183083	0.110822	0	5.19368e-05	Underrepresented in male stamen-biased genes
GO:0006397	involved in	mRNA processing	P	291	1	0	4	9	0.00938801	0.0035461	0.256905	0	2.24164e-05	0.00146466	1.42296e-07	0.00303644	3.08326e-05	Underrepresented in male pistil-biased genes; Underrepresented in female stamen-biased genes; Underrepresented in male stamen-biased genes
GO:0006412	involved in	translation	P	496	6	2	11	15	0.0160015	0.0212766	0.831005	0.00176211	2.12124e-06	0.00402783	3.1647e-09	0.00506073	3.21029e-08	Underrepresented in male pistil-biased genes; Underrepresented in female stamen-biased genes; Underrepresented in male stamen-biased genes
GO:0006434	involved in	seryl-tRNA aminoacylation	P	6	0	0	0	4	0.000193567	0	0.946872	0	0.802744	0	0.589381	0.00134953	0.999679	Overrepresented in male stamen-biased genes
GO:0006468	involved in	protein phosphorylation	P	879	0	35	56	156	0.0283576	0	0.000299794	0.030837	0.72936	0.0205053	0.00594923	0.0526316	1	Underrepresented in female pistil-biased genes; Overrepresented in male stamen-biased genes
GO:0006471	involved in	protein ADP-ribosylation	P	7	2	0	1	0	0.000225828	0.0070922	0.999959	0	0.773876	0.000366166	0.872572	0	0.512	Overrepresented in female pistil-biased genes
GO:0006486	involved in	protein glycosylation	P	159	0	0	4	35	0.00512953	0	0.234512	0	0.00291759	0.00146466	0.00175989	0.0118084	0.999996	Overrepresented in male stamen-biased genes
GO:0006508	involved in	proteolysis	P	625	21	53	68	42	0.0201632	0.0744681	1	0.046696	1	0.0248993	0.962757	0.01417	0.00924602	Overrepresented in female pistil-biased genes; Overrepresented in male pistil-biased genes
GO:0006511	involved in	ubiquitin-dependent protein catabolic process	P	360	2	2	6	4	0.011614	0.0070922	0.36293	0.00176211	0.000180017	0.002197	2.56789e-08	0.00134953	6.31452e-11	Underrepresented in male pistil-biased genes; Underrepresented in female stamen-biased genes; Underrepresented in male stamen-biased genes
GO:0006529	involved in	asparagine biosynthetic process	P	9	0	0	0	6	0.000290351	0	0.921373	0	0.719214	0	0.452457	0.00202429	0.999967	Overrepresented in male stamen-biased genes
GO:0006536	involved in	glutamate metabolic process	P	10	0	0	5	0	0.000322612	0	0.913026	0	0.693348	0.00183083	0.999694	0	0.384283	Overrepresented in female stamen-biased genes
GO:0006633	involved in	fatty acid biosynthetic process	P	253	5	2	18	43	0.00816208	0.0177305	0.970527	0.00176211	0.00492	0.00659099	0.213473	0.0145074	0.999824	Overrepresented in male stamen-biased genes
GO:0006636	involved in	unsaturated fatty acid biosynthetic process	P	50	1	1	10	14	0.00161306	0.0035461	0.923283	0.000881057	0.453532	0.00366166	0.994305	0.00472335	0.999861	Overrepresented in male stamen-biased genes
GO:0006650	involved in	glycerophospholipid metabolic process	P	5	0	0	0	5	0.000161306	0	0.955527	0	0.832687	0	0.643675	0.00168691	0.999989	Overrepresented in male stamen-biased genes
GO:0006656	involved in	phosphatidylcholine biosynthetic process	P	23	0	0	0	9	0.000742007	0	0.811133	0	0.430637	0	0.131707	0.00303644	0.9999	Overrepresented in male stamen-biased genes
GO:0006754	involved in	ATP biosynthetic process	P	72	0	10	3	19	0.00232281	0	0.51903	0.00881057	0.999905	0.0010985	0.122786	0.00641026	0.999965	Overrepresented in male pistil-biased genes; Overrepresented in male stamen-biased genes
GO:0006812	involved in	cation transport	P	64	1	2	3	19	0.00206472	0.0035461	0.884049	0.00176211	0.584456	0.0010985	0.186177	0.00641026	0.999993	Overrepresented in male stamen-biased genes
GO:0006813	involved in	potassium ion transport	P	64	1	1	9	17	0.00206472	0.0035461	0.884049	0.000881057	0.320645	0.0032955	0.938903	0.00573549	0.999929	Overrepresented in male stamen-biased genes
GO:0006817	involved in	phosphate ion transport	P	9	0	3	2	6	0.000290351	0	0.921373	0.00264317	0.999624	0.000732332	0.953611	0.00202429	0.999967	Overrepresented in male stamen-biased genes
GO:0006833	involved in	water transport	P	34	0	2	12	4	0.00109688	0	0.733821	0.00176211	0.869687	0.00439399	0.999984	0.00134953	0.77152	Overrepresented in female stamen-biased genes
GO:0006835	involved in	dicarboxylic acid transport	P	8	0	3	0	1	0.000258089	0	0.929795	0.00264317	0.999758	0	0.494141	0.000337382	0.821333	Overrepresented in male pistil-biased genes
GO:0006855	involved in	drug transmembrane transport	P	70	0	12	4	6	0.00225828	0	0.528583	0.0105727	0.999997	0.00146466	0.262968	0.00202429	0.496173	Overrepresented in male pistil-biased genes
GO:0006857	involved in	oligopeptide transport	P	89	0	15	21	9	0.00287125	0	0.444477	0.0132159	1	0.00768949	0.999976	0.00303644	0.651718	Overrepresented in male pistil-biased genes; Overrepresented in female stamen-biased genes
GO:0006863	involved in	purine nucleobase transport	P	15	0	10	3	0	0.000483918	0	0.872408	0.00881057	1	0.0010985	0.954762	0	0.238192	Overrepresented in male pistil-biased genes
GO:0006865	involved in	amino acid transport	P	68	0	20	18	8	0.00219376	0	0.53831	0.0176211	1	0.00659099	0.999983	0.00269906	0.791495	Overrepresented in male pistil-biased genes; Overrepresented in female stamen-biased genes
GO:0006873	involved in	cellular ion homeostasis	P	8	0	0	5	2	0.000258089	0	0.929795	0	0.746045	0.00183083	0.999907	0.000674764	0.957502	Overrepresented in female stamen-biased genes
GO:0006874	involved in	cellular calcium ion homeostasis	P	38	0	0	6	12	0.00122593	0	0.707567	0	0.248508	0.002197	0.945908	0.00404858	0.999892	Overrepresented in male stamen-biased genes
GO:0006885	involved in	regulation of pH	P	18	0	1	0	16	0.000580701	0	0.848907	0.000881057	0.858315	0	0.20467	0.00539811	1	Overrepresented in male stamen-biased genes
GO:0006886	involved in	intracellular protein transport	P	254	0	1	1	19	0.00819434	0	0.0982417	0.000881057	0.000912556	0.000366166	4.10428e-09	0.00641026	0.164672	Underrepresented in female stamen-biased genes
GO:0006887	involved in	exocytosis	P	96	0	1	0	21	0.00309707	0	0.416975	0.000881057	0.133885	0	0.000209406	0.00708502	0.999778	Underrepresented in female stamen-biased genes; Overrepresented in male stamen-biased genes
GO:0006893	involved in	Golgi to plasma membrane transport	P	29	0	0	0	11	0.000935574	0	0.768008	0	0.345634	0	0.0775952	0.0037112	0.999966	Overrepresented in male stamen-biased genes
GO:0006949	involved in	syncytium formation	P	30	0	1	20	5	0.000967836	0	0.761046	0.000881057	0.699564	0.00732332	1	0.00168691	0.928835	Overrepresented in female stamen-biased genes
GO:0006950	involved in	response to stress	P	107	0	2	0	55	0.00345195	0	0.377142	0.00176211	0.249867	0	7.91967e-05	0.018556	1	Underrepresented in female stamen-biased genes; Overrepresented in male stamen-biased genes
GO:0007005	involved in	mitochondrion organization	P	41	0	0	0	12	0.00132271	0	0.688493	0	0.222625	0	0.0269248	0.00404858	0.999776	Overrepresented in male stamen-biased genes
GO:0007010	involved in	cytoskeleton organization	P	54	0	0	9	18	0.0017421	0	0.611585	0	0.138206	0.0032955	0.976242	0.00607287	0.999998	Overrepresented in male stamen-biased genes
GO:0007030	involved in	Golgi organization	P	78	0	0	0	26	0.00251637	0	0.491393	0	0.057287	0	0.00102725	0.00877193	1	Overrepresented in male stamen-biased genes
GO:0007164	involved in	establishment of tissue polarity	P	3	0	0	0	3	9.67836e-05	0	0.973075	0	0.895964	0	0.767721	0.00101215	0.999776	Overrepresented in male stamen-biased genes
GO:0007165	involved in	signal transduction	P	288	0	3	46	22	0.00929122	0	0.0719077	0.00264317	0.00673025	0.0168436	0.999929	0.0074224	0.167568	Overrepresented in female stamen-biased genes
GO:0007166	involved in	cell surface receptor signaling pathway	P	143	0	2	6	38	0.00461335	0	0.271451	0.00176211	0.105575	0.002197	0.032376	0.0128205	1	Overrepresented in male stamen-biased genes
GO:0007275	involved in	multicellular organism development	P	323	0	37	47	23	0.0104204	0	0.0521329	0.0325991	1	0.0172098	0.99952	0.00775978	0.0863265	Overrepresented in male pistil-biased genes
GO:0008026	has	ATP-dependent helicase activity	F	123	0	0	1	1	0.00396813	0	0.325876	0	0.0109679	0.000366166	0.000228576	0.000337382	9.75815e-05	Underrepresented in female stamen-biased genes; Underrepresented in male stamen-biased genes
GO:0008146	has	sulfotransferase activity	F	3	0	2	1	0	9.67836e-05	0	0.973075	0.00176211	0.999797	0.000366166	0.970662	0	0.750602	Overrepresented in male pistil-biased genes
GO:0008150	involved in	biological_process	P	2985	13	60	208	223	0.0962996	0.0460993	0.00136978	0.0528634	5.58734e-08	0.0761626	0.000133292	0.0752362	3.37073e-05	Underrepresented in male pistil-biased genes; Underrepresented in female stamen-biased genes; Underrepresented in male stamen-biased genes
GO:0008152	involved in	metabolic process	P	207	5	15	41	8	0.00667807	0.0177305	0.987604	0.0132159	0.995074	0.0150128	0.999999	0.00269906	0.0023166	Overrepresented in female stamen-biased genes
GO:0008153	involved in	para-aminobenzoic acid biosynthetic process	P	5	2	0	0	0	0.000161306	0.0070922	0.999985	0	0.832687	0	0.643675	0	0.61993	Overrepresented in female pistil-biased genes
GO:0008158	has	hedgehog receptor activity	F	8	0	0	0	7	0.000258089	0	0.929795	0	0.746045	0	0.494141	0.00236167	0.999999	Overrepresented in male stamen-biased genes
GO:0008194	has	UDP-glycosyltransferase activity	F	103	4	17	18	12	0.0033229	0.0141844	0.997281	0.014978	1	0.00659099	0.997395	0.00404858	0.805969	Overrepresented in male pistil-biased genes
GO:0008234	has	cysteine-type peptidase activity	F	84	3	29	26	5	0.00270994	0.0106383	0.992331	0.0255507	1	0.00952032	1	0.00168691	0.187926	Overrepresented in male pistil-biased genes; Overrepresented in female stamen-biased genes
GO:0008266	functions in	poly(U) RNA binding	F	36	1	0	12	0	0.0011614	0.0035461	0.956849	0	0.267414	0.00439399	0.999972	0	0.031924	Overrepresented in female stamen-biased genes
GO:0008270	has	zinc ion binding	F	1110	0	26	62	96	0.0358099	0	3.41877e-05	0.0229075	0.00860941	0.0227023	5.47447e-05	0.0323887	0.170587	Underrepresented in female pistil-biased genes; Underrepresented in female stamen-biased genes
GO:0008271	has	secondary active sulfate transmembrane transporter activity	F	30	0	8	12	1	0.000967836	0	0.761046	0.00704846	0.999998	0.00439399	0.999996	0.000337382	0.219495	Overrepresented in male pistil-biased genes; Overrepresented in female stamen-biased genes
GO:0008272	involved in	sulfate transport	P	27	0	0	10	4	0.000871052	0	0.782123	0	0.371921	0.00366166	0.999961	0.00134953	0.880072	Overrepresented in female stamen-biased genes
GO:0008380	involved in	RNA splicing	P	212	0	0	3	0	0.00683937	0	0.144377	0	0.00041412	0.0010985	9.45222e-06	0	1.46481e-09	Underrepresented in female stamen-biased genes; Underrepresented in male stamen-biased genes
GO:0008381	has	mechanically-gated ion channel activity	F	10	0	0	5	1	0.000322612	0	0.913026	0	0.693348	0.00183083	0.999694	0.000337382	0.751861	Overrepresented in female stamen-biased genes
GO:0008460	has	dTDP-glucose 4,6-dehydratase activity	F	6	0	0	0	5	0.000193567	0	0.946872	0	0.802744	0	0.589381	0.00168691	0.99997	Overrepresented in male stamen-biased genes
GO:0008506	has	sucrose:proton symporter activity	F	16	0	1	0	8	0.000516179	0	0.864503	0.000881057	0.882766	0	0.244131	0.00269906	0.999968	Overrepresented in male stamen-biased genes
GO:0008509	has	anion transmembrane transporter activity	F	9	0	2	0	8	0.000290351	0	0.921373	0.00176211	0.995341	0	0.452457	0.00269906	1	Overrepresented in male stamen-biased genes
GO:0008515	has	sucrose transmembrane transporter activity	F	25	0	5	1	11	0.00080653	0	0.796496	0.00440529	0.999628	0.000366166	0.353811	0.0037112	0.999992	Overrepresented in male stamen-biased genes
GO:0008526	has	phosphatidylinositol transporter activity	F	21	0	0	0	12	0.000677485	0	0.826037	0	0.463381	0	0.157105	0.00404858	1	Overrepresented in male stamen-biased genes
GO:0008531	has	riboflavin kinase activity	F	4	0	0	0	4	0.000129045	0	0.964261	0	0.863747	0	0.702968	0.00134953	0.99995	Overrepresented in male stamen-biased genes
GO:0008553	has	hydrogen-exporting ATPase activity, phosphorylative mechanism	F	72	0	10	2	18	0.00232281	0	0.51903	0.00881057	0.999905	0.000732332	0.0481033	0.00607287	0.999897	Overrepresented in male pistil-biased genes; Overrepresented in male stamen-biased genes
GO:0008565	has	protein transporter activity	F	172	0	0	2	11	0.00554892	0	0.208221	0	0.00180794	0.000732332	3.32583e-05	0.0037112	0.105679	Underrepresented in female stamen-biased genes
GO:0008661	has	1-deoxy-D-xylulose-5-phosphate synthase activity	F	6	0	0	5	0	0.000193567	0	0.946872	0	0.802744	0.00183083	0.999981	0	0.563387	Overrepresented in female stamen-biased genes
GO:0008696	has	4-amino-4-deoxychorismate lyase activity	F	4	2	0	0	0	0.000129045	0.0070922	0.999992	0	0.863747	0	0.702968	0	0.682145	Overrepresented in female pistil-biased genes
GO:0008705	has	methionine synthase activity	F	10	0	0	0	7	0.000322612	0	0.913026	0	0.693348	0	0.414287	0.00236167	0.999993	Overrepresented in male stamen-biased genes
GO:0008725	has	DNA-3-methyladenine glycosylase activity	F	17	0	0	9	0	0.00054844	0	0.85667	0	0.536521	0.0032955	0.999996	0	0.19671	Overrepresented in female stamen-biased genes
GO:0008728	has	GTP diphosphokinase activity	F	25	0	8	0	0	0.00080653	0	0.796496	0.00704846	0.999999	0	0.110414	0	0.0914907	Overrepresented in male pistil-biased genes
GO:0008798	has	beta-aspartyl-peptidase activity	F	12	0	1	0	7	0.000387134	0	0.896557	0.000881057	0.927614	0	0.347334	0.00236167	0.999973	Overrepresented in male stamen-biased genes
GO:0008810	has	cellulase activity	F	46	4	11	4	6	0.00148401	0.0141844	0.999927	0.00969163	1	0.00146466	0.618507	0.00202429	0.843963	Overrepresented in female pistil-biased genes; Overrepresented in male pistil-biased genes
GO:0008889	has	glycerophosphodiester phosphodiesterase activity	F	32	0	0	4	10	0.00103236	0	0.74731	0	0.309644	0.00146466	0.844743	0.00337382	0.999659	Overrepresented in male stamen-biased genes
GO:0008897	has	holo-[acyl-carrier-protein] synthase activity	F	7	0	0	0	7	0.000225828	0	0.938295	0	0.773876	0	0.539665	0.00236167	0.999999	Overrepresented in male stamen-biased genes
GO:0009044	has	xylan 1,4-beta-xylosidase activity	F	19	0	12	0	1	0.000612963	0	0.841215	0.0105727	1	0	0.187399	0.000337382	0.457777	Overrepresented in male pistil-biased genes
GO:0009063	involved in	cellular amino acid catabolic process	P	7	0	0	0	5	0.000225828	0	0.938295	0	0.773876	0	0.539665	0.00168691	0.99993	Overrepresented in male stamen-biased genes
GO:0009086	involved in	methionine biosynthetic process	P	20	0	0	0	10	0.000645224	0	0.833591	0	0.480674	0	0.171585	0.00337382	0.999995	Overrepresented in male stamen-biased genes
GO:0009225	involved in	nucleotide-sugar metabolic process	P	51	0	0	0	26	0.00164532	0	0.628536	0	0.154281	0	0.0111416	0.00877193	1	Overrepresented in male stamen-biased genes
GO:0009247	involved in	glycolipid biosynthetic process	P	8	0	0	0	6	0.000258089	0	0.929795	0	0.746045	0	0.494141	0.00202429	0.999984	Overrepresented in male stamen-biased genes
GO:0009266	involved in	response to temperature stimulus	P	51	0	0	10	15	0.00164532	0	0.628536	0	0.154281	0.00366166	0.993447	0.00506073	0.999949	Overrepresented in male stamen-biased genes
GO:0009295	located in	nucleoid	C	31	3	0	1	0	0.0010001	0.0106383	0.999793	0	0.321204	0.000366166	0.242889	0	0.0515208	Overrepresented in female pistil-biased genes
GO:0009346	located in	citrate lyase complex	C	7	3	0	0	2	0.000225828	0.0106383	0.999999	0	0.773876	0	0.539665	0.000674764	0.969498	Overrepresented in female pistil-biased genes
GO:0009398	involved in	FMN biosynthetic process	P	4	0	0	0	4	0.000129045	0	0.964261	0	0.863747	0	0.702968	0.00134953	0.99995	Overrepresented in male stamen-biased genes
GO:0009399	involved in	nitrogen fixation	P	16	0	0	0	7	0.000516179	0	0.864503	0	0.556541	0	0.244131	0.00236167	0.999808	Overrepresented in male stamen-biased genes
GO:0009408	involved in	response to heat	P	263	0	5	7	27	0.00848469	0	0.090456	0.00440529	0.0815464	0.00256316	8.19998e-05	0.00910931	0.690169	Underrepresented in female stamen-biased genes
GO:0009416	involved in	response to light stimulus	P	286	2	1	62	28	0.0092267	0.0070922	0.517245	0.000881057	0.000311998	0.0227023	1	0.00944669	0.59915	Underrepresented in male pistil-biased genes; Overrepresented in female stamen-biased genes
GO:0009504	located in	cell plate	C	91	1	0	0	17	0.00293577	0.0035461	0.798827	0	0.0355435	0	0.000325752	0.00573549	0.996246	Underrepresented in female stamen-biased genes
GO:0009505	located in	plant-type cell wall	C	476	6	47	63	50	0.0153563	0.0212766	0.8537	0.0414097	1	0.0230685	0.999165	0.0168691	0.775001	Overrepresented in male pistil-biased genes
GO:0009506	located in	plasmodesma	C	1704	6	60	93	201	0.0549731	0.0212766	0.00464253	0.0528634	0.409656	0.0340535	1.88855e-07	0.0678138	0.99871	Underrepresented in female stamen-biased genes
GO:0009507	located in	chloroplast	C	4951	37	84	486	352	0.159725	0.131206	0.108099	0.0740088	4.12507e-18	0.177957	0.995253	0.118758	1.54481e-10	Underrepresented in male pistil-biased genes; Underrepresented in male stamen-biased genes
GO:0009514	located in	glyoxysome	C	43	0	8	2	1	0.00138723	0	0.676062	0.00704846	0.999961	0.000732332	0.270553	0.000337382	0.0835802	Overrepresented in male pistil-biased genes
GO:0009517	constituent of	PSII associated light-harvesting complex II	C	18	0	1	10	0	0.000580701	0	0.848907	0.000881057	0.858315	0.00366166	0.999999	0	0.178762	Overrepresented in female stamen-biased genes
GO:0009522	located in	photosystem I	C	38	1	0	27	0	0.00122593	0.0035461	0.952481	0	0.248508	0.00988649	1	0	0.026361	Overrepresented in female stamen-biased genes
GO:0009523	located in	photosystem II	C	38	1	0	24	0	0.00122593	0.0035461	0.952481	0	0.248508	0.00878799	1	0	0.026361	Overrepresented in female stamen-biased genes
GO:0009524	located in	phragmoplast	C	200	1	2	5	44	0.00645224	0.0035461	0.456269	0.00176211	0.0228877	0.00183083	0.000415786	0.0148448	1	Overrepresented in male stamen-biased genes
GO:0009533	located in	chloroplast stromal thylakoid	C	11	0	0	7	2	0.000354873	0	0.904754	0	0.668411	0.00256316	0.999992	0.000674764	0.909952	Overrepresented in female stamen-biased genes
GO:0009534	located in	chloroplast thylakoid	C	316	1	0	96	9	0.0101945	0.0035461	0.21708	0	8.89358e-06	0.035152	1	0.00303644	5.64451e-06	Underrepresented in male pistil-biased genes; Overrepresented in female stamen-biased genes; Underrepresented in male stamen-biased genes
GO:0009535	located in	chloroplast thylakoid membrane	C	574	2	2	164	14	0.0185179	0.0070922	0.104951	0.00176211	1.53827e-07	0.0600513	1	0.00472335	3.75238e-11	Underrepresented in male pistil-biased genes; Overrepresented in female stamen-biased genes; Underrepresented in male stamen-biased genes
GO:0009538	located in	photosystem I reaction center	C	19	0	0	16	0	0.000612963	0	0.841215	0	0.498613	0.00585866	1	0	0.162451	Overrepresented in female stamen-biased genes
GO:0009543	located in	chloroplast thylakoid lumen	C	96	0	0	23	7	0.00309707	0	0.416975	0	0.0295807	0.00842182	0.999991	0.00236167	0.302892	Overrepresented in female stamen-biased genes
GO:0009555	involved in	pollen development	P	387	0	8	11	85	0.0124851	0	0.0289277	0.00704846	0.0559607	0.00402783	3.70052e-06	0.0286775	1	Underrepresented in female stamen-biased genes; Overrepresented in male stamen-biased genes
GO:0009556	involved in	microsporogenesis	P	47	1	0	0	14	0.00151628	0.0035461	0.931022	0	0.178659	0	0.0158578	0.00472335	0.999929	Overrepresented in male stamen-biased genes
GO:0009570	located in	chloroplast stroma	C	1263	10	13	131	48	0.0407459	0.035461	0.399303	0.0114537	4.84378e-09	0.0479678	0.972504	0.0161943	1.59219e-14	Underrepresented in male pistil-biased genes; Underrepresented in male stamen-biased genes
GO:0009579	located in	thylakoid	C	359	3	0	112	6	0.0115818	0.0106383	0.587506	0	1.8103e-06	0.0410106	1	0.00202429	2.94247e-09	Underrepresented in male pistil-biased genes; Overrepresented in female stamen-biased genes; Underrepresented in male stamen-biased genes
GO:0009611	involved in	response to wounding	P	333	0	30	73	25	0.010743	0	0.047553	0.0264317	0.999996	0.0267301	1	0.00843455	0.127079	Overrepresented in male pistil-biased genes; Overrepresented in female stamen-biased genes
GO:0009627	involved in	systemic acquired resistance	P	43	5	3	1	4	0.00138723	0.0177305	0.999997	0.00264317	0.924794	0.000366166	0.108193	0.00134953	0.607	Overrepresented in female pistil-biased genes
GO:0009637	involved in	response to blue light	P	79	0	0	34	3	0.00254863	0	0.486931	0	0.0552221	0.0124497	1	0.00101215	0.0568551	Overrepresented in female stamen-biased genes
GO:0009644	involved in	response to high light intensity	P	80	0	2	18	6	0.00258089	0	0.48251	0.00176211	0.438936	0.00659099	0.999862	0.00202429	0.357707	Overrepresented in female stamen-biased genes
GO:0009645	involved in	response to low light intensity stimulus	P	9	0	0	5	1	0.000290351	0	0.921373	0	0.719214	0.00183083	0.999825	0.000337382	0.786871	Overrepresented in female stamen-biased genes
GO:0009654	located in	photosystem II oxygen evolving complex	C	22	0	0	11	0	0.000709746	0	0.818551	0	0.446709	0.00402783	0.999999	0	0.121915	Overrepresented in female stamen-biased genes
GO:0009664	involved in	plant-type cell wall organization	P	56	0	5	26	9	0.00180663	0	0.600538	0.00440529	0.981647	0.00952032	1	0.00303644	0.953562	Overrepresented in female stamen-biased genes
GO:0009679	has	hexose:proton symporter activity	F	9	0	1	0	9	0.000290351	0	0.921373	0.000881057	0.956299	0	0.452457	0.00303644	1	Overrepresented in male stamen-biased genes
GO:0009685	involved in	gibberellin metabolic process	P	7	0	7	0	0	0.000225828	0	0.938295	0.0061674	1	0	0.539665	0	0.512	Overrepresented in male pistil-biased genes
GO:0009686	involved in	gibberellin biosynthetic process	P	25	0	9	4	6	0.00080653	0	0.796496	0.00792952	1	0.00146466	0.927297	0.00202429	0.988666	Overrepresented in male pistil-biased genes
GO:0009688	involved in	abscisic acid biosynthetic process	P	35	0	4	11	0	0.00112914	0	0.727168	0.00352423	0.989971	0.00402783	0.999909	0	0.0351312	Overrepresented in female stamen-biased genes
GO:0009699	involved in	phenylpropanoid biosynthetic process	P	21	0	0	0	8	0.000677485	0	0.826037	0	0.463381	0	0.157105	0.00269906	0.999757	Overrepresented in male stamen-biased genes
GO:0009704	involved in	de-etiolation	P	18	0	0	8	0	0.000580701	0	0.848907	0	0.51722	0.00292933	0.999958	0	0.178762	Overrepresented in female stamen-biased genes
GO:0009733	involved in	response to auxin	P	430	1	11	89	22	0.0138723	0.0035461	0.0966597	0.00969163	0.138374	0.0325888	1	0.0074224	0.00076463	Overrepresented in female stamen-biased genes
GO:0009734	involved in	auxin-activated signaling pathway	P	292	1	15	60	4	0.00942027	0.0035461	0.255199	0.0132159	0.923877	0.02197	1	0.00134953	1.99173e-08	Overrepresented in female stamen-biased genes; Underrepresented in male stamen-biased genes
GO:0009739	involved in	response to gibberellin	P	116	0	7	29	15	0.0037423	0	0.34739	0.0061674	0.933111	0.0106188	1	0.00506073	0.9028	Overrepresented in female stamen-biased genes
GO:0009740	involved in	gibberellic acid mediated signaling pathway	P	59	0	5	21	12	0.00190341	0	0.58434	0.00440529	0.977051	0.00768949	1	0.00404858	0.994589	Overrepresented in female stamen-biased genes
GO:0009751	involved in	response to salicylic acid	P	174	1	16	35	23	0.00561345	0.0035461	0.529909	0.0140969	0.999671	0.0128158	0.999996	0.00775978	0.948045	Overrepresented in male pistil-biased genes; Overrepresented in female stamen-biased genes
GO:0009753	involved in	response to jasmonic acid	P	238	2	11	67	11	0.00767816	0.0070922	0.631878	0.00969163	0.830577	0.0245331	1	0.0037112	0.00493393	Overrepresented in female stamen-biased genes
GO:0009768	involved in	photosynthesis, light harvesting in photosystem I	P	34	1	0	23	0	0.00109688	0.0035461	0.961056	0	0.287756	0.00842182	1	0	0.0386605	Overrepresented in female stamen-biased genes
GO:0009769	involved in	photosynthesis, light harvesting in photosystem II	P	12	1	0	9	0	0.000387134	0.0035461	0.994474	0	0.64437	0.0032955	1	0	0.31737	Overrepresented in female stamen-biased genes
GO:0009773	involved in	photosynthetic electron transport in photosystem I	P	16	0	0	7	3	0.000516179	0	0.864503	0	0.556541	0.00256316	0.999889	0.00101215	0.930591	Overrepresented in female stamen-biased genes
GO:0009783	is subunit of	photosystem II antenna complex	C	5	0	0	5	0	0.000161306	0	0.955527	0	0.832687	0.00183083	0.999993	0	0.61993	Overrepresented in female stamen-biased genes
GO:0009790	involved in	embryo development	P	125	0	0	0	8	0.00403265	0	0.319977	0	0.0101904	0	1.61203e-05	0.00269906	0.157616	Underrepresented in female stamen-biased genes
GO:0009793	involved in	embryo development ending in seed dormancy	P	680	4	17	24	33	0.0219376	0.0141844	0.257837	0.014978	0.0607665	0.00878799	9.05815e-08	0.0111336	7.41158e-06	Underrepresented in female stamen-biased genes; Underrepresented in male stamen-biased genes
GO:0009813	involved in	flavonoid biosynthetic process	P	48	1	3	15	8	0.00154854	0.0035461	0.928472	0.00264317	0.898159	0.00549249	0.999991	0.00269906	0.955564	Overrepresented in female stamen-biased genes
GO:0009815	has	1-aminocyclopropane-1-carboxylate oxidase activity	F	11	0	6	1	0	0.000354873	0	0.904754	0.00528634	1	0.000366166	0.747105	0	0.349228	Overrepresented in male pistil-biased genes
GO:0009824	has	AMP dimethylallyltransferase activity	F	4	0	0	0	4	0.000129045	0	0.964261	0	0.863747	0	0.702968	0.00134953	0.99995	Overrepresented in male stamen-biased genes
GO:0009828	involved in	plant-type cell wall loosening	P	38	0	2	24	3	0.00122593	0	0.707567	0.00176211	0.835656	0.00878799	1	0.00101215	0.508006	Overrepresented in female stamen-biased genes
GO:0009831	involved in	plant-type cell wall modification involved in multidimensional cell growth	P	24	0	1	16	3	0.000774269	0	0.803781	0.000881057	0.780249	0.00585866	1	0.00101215	0.800432	Overrepresented in female stamen-biased genes
GO:0009832	involved in	plant-type cell wall biogenesis	P	88	0	7	3	28	0.00283898	0	0.448551	0.0061674	0.982697	0.0010985	0.049788	0.00944669	1	Overrepresented in male stamen-biased genes
GO:0009846	involved in	pollen germination	P	147	2	4	5	41	0.00474239	0.0070922	0.848796	0.00352423	0.37557	0.00183083	0.0109428	0.0138327	1	Overrepresented in male stamen-biased genes
GO:0009860	involved in	pollen tube growth	P	194	2	12	8	60	0.00625867	0.0070922	0.740187	0.0105727	0.970603	0.00292933	0.011756	0.0202429	1	Overrepresented in male stamen-biased genes
GO:0009865	involved in	pollen tube adhesion	P	10	0	0	0	6	0.000322612	0	0.913026	0	0.693348	0	0.414287	0.00202429	0.999937	Overrepresented in male stamen-biased genes
GO:0009897	located in	external side of plasma membrane	C	33	7	0	8	1	0.00106462	0.0248227	1	0	0.2985	0.00292933	0.99691	0.000337382	0.176937	Overrepresented in female pistil-biased genes
GO:0009908	involved in	flower development	P	350	0	5	70	12	0.0112914	0	0.0406689	0.00440529	0.0117546	0.0256316	1	0.00404858	1.69215e-05	Overrepresented in female stamen-biased genes; Underrepresented in male stamen-biased genes
GO:0009909	involved in	regulation of flower development	P	112	2	2	16	0	0.00361325	0.0070922	0.916516	0.00176211	0.22314	0.00585866	0.975937	0	2.18988e-05	Underrepresented in male stamen-biased genes
GO:0009915	involved in	phloem sucrose loading	P	16	0	0	9	0	0.000516179	0	0.864503	0	0.556541	0.0032955	0.999998	0	0.21646	Overrepresented in female stamen-biased genes
GO:0009926	involved in	auxin polar transport	P	89	1	3	20	2	0.00287125	0.0035461	0.805403	0.00264317	0.58936	0.00732332	0.999931	0.000674764	0.00913926	Overrepresented in female stamen-biased genes
GO:0009931	has	calcium-dependent protein serine/threonine kinase activity	F	89	0	3	8	24	0.00287125	0	0.444477	0.00264317	0.58936	0.00292933	0.61471	0.00809717	0.999997	Overrepresented in male stamen-biased genes
GO:0009932	involved in	cell tip growth	P	28	0	0	0	10	0.000903313	0	0.775033	0	0.358537	0	0.0847488	0.00337382	0.999889	Overrepresented in male stamen-biased genes
GO:0009940	functions in	amino-terminal vacuolar sorting propeptide binding	F	5	0	0	0	4	0.000161306	0	0.955527	0	0.832687	0	0.643675	0.00134953	0.99986	Overrepresented in male stamen-biased genes
GO:0009941	located in	chloroplast envelope	C	1037	8	6	160	74	0.0334549	0.0283688	0.396916	0.00528634	9.98958e-11	0.0585866	1	0.0249663	0.00445775	Underrepresented in male pistil-biased genes; Overrepresented in female stamen-biased genes
GO:0009942	involved in	longitudinal axis specification	P	19	0	0	0	12	0.000612963	0	0.841215	0	0.498613	0	0.187399	0.00404858	1	Overrepresented in male stamen-biased genes
GO:0009946	required for	proximal/distal axis specification	P	7	0	0	7	0	0.000225828	0	0.938295	0	0.773876	0.00256316	1	0	0.512	Overrepresented in female stamen-biased genes
GO:0009954	involved in	proximal/distal pattern formation	P	3	0	0	0	3	9.67836e-05	0	0.973075	0	0.895964	0	0.767721	0.00101215	0.999776	Overrepresented in male stamen-biased genes
GO:0009965	involved in	leaf morphogenesis	P	116	1	1	32	4	0.0037423	0.0035461	0.715377	0.000881057	0.0746693	0.0117173	1	0.00134953	0.0140653	Overrepresented in female stamen-biased genes
GO:0010012	has	steroid 22-alpha hydroxylase activity	F	2	2	0	1	0	6.45224e-05	0.0070922	0.999999	0	0.929382	0.000366166	0.986188	0	0.825926	Overrepresented in female pistil-biased genes
GO:0010020	involved in	chloroplast fission	P	33	3	0	0	1	0.00106462	0.0106383	0.999738	0	0.2985	0	0.0545289	0.000337382	0.176937	Overrepresented in female pistil-biased genes
GO:0010023	involved in	proanthocyanidin biosynthetic process	P	3	0	2	1	0	9.67836e-05	0	0.973075	0.00176211	0.999797	0.000366166	0.970662	0	0.750602	Overrepresented in male pistil-biased genes
GO:0010036	involved in	response to boron-containing substance	P	6	0	0	4	0	0.000193567	0	0.946872	0	0.802744	0.00146466	0.999779	0	0.563387	Overrepresented in female stamen-biased genes
GO:0010055	involved in	atrichoblast differentiation	P	2	0	2	0	0	6.45224e-05	0	0.981969	0.00176211	0.999938	0	0.838437	0	0.825926	Overrepresented in male pistil-biased genes
GO:0010089	involved in	xylem development	P	42	1	4	16	4	0.00135497	0.0035461	0.943291	0.00352423	0.979667	0.00585866	1	0.00134953	0.625683	Overrepresented in female stamen-biased genes
GO:0010093	involved in	specification of floral organ identity	P	28	0	0	13	0	0.000903313	0	0.775033	0	0.358537	0.00476016	1	0	0.0686571	Overrepresented in female stamen-biased genes
GO:0010098	involved in	suspensor development	P	6	0	4	0	4	0.000193567	0	0.946872	0.00352423	0.999996	0	0.589381	0.00134953	0.999679	Overrepresented in male pistil-biased genes; Overrepresented in male stamen-biased genes
GO:0010103	involved in	stomatal complex morphogenesis	P	20	7	0	2	0	0.000645224	0.0248227	1	0	0.480674	0.000732332	0.740766	0	0.147628	Overrepresented in female pistil-biased genes
GO:0010105	involved in	negative regulation of ethylene-activated signaling pathway	P	29	1	0	0	12	0.000935574	0.0035461	0.970822	0	0.345634	0	0.0775952	0.00404858	0.999993	Overrepresented in male stamen-biased genes
GO:0010113	involved in	negative regulation of systemic acquired resistance	P	11	0	0	0	7	0.000354873	0	0.904754	0	0.668411	0	0.379337	0.00236167	0.999985	Overrepresented in male stamen-biased genes
GO:0010114	involved in	response to red light	P	52	0	1	19	2	0.00167758	0	0.622834	0.000881057	0.432382	0.00695716	1	0.000674764	0.126786	Overrepresented in female stamen-biased genes
GO:0010117	involved in	photoprotection	P	23	0	1	8	0	0.000742007	0	0.811133	0.000881057	0.793579	0.00292933	0.999741	0	0.110789	Overrepresented in female stamen-biased genes
GO:0010148	involved in	transpiration	P	32	0	0	10	5	0.00103236	0	0.74731	0	0.309644	0.00366166	0.999828	0.00168691	0.910027	Overrepresented in female stamen-biased genes
GO:0010150	involved in	leaf senescence	P	222	4	22	35	20	0.00716198	0.0141844	0.946209	0.0193833	0.999987	0.0128158	0.999479	0.00674764	0.45093	Overrepresented in male pistil-biased genes
GO:0010167	involved in	response to nitrate	P	37	0	3	12	6	0.00119366	0	0.714041	0.00264317	0.951344	0.00439399	0.999963	0.00202429	0.931857	Overrepresented in female stamen-biased genes
GO:0010176	has	homogentisate phytyltransferase activity	F	9	0	0	9	0	0.000290351	0	0.921373	0	0.719214	0.0032955	1	0	0.422856	Overrepresented in female stamen-biased genes
GO:0010183	involved in	pollen tube guidance	P	60	0	0	4	21	0.00193567	0	0.579037	0	0.110901	0.00146466	0.391562	0.00708502	1	Overrepresented in male stamen-biased genes
GO:0010196	involved in	nonphotochemical quenching	P	19	0	0	8	2	0.000612963	0	0.841215	0	0.498613	0.00292933	0.999937	0.000674764	0.726128	Overrepresented in female stamen-biased genes
GO:0010200	involved in	response to chitin	P	87	0	15	13	8	0.00280672	0	0.452662	0.0132159	1	0.00476016	0.974912	0.00269906	0.548032	Overrepresented in male pistil-biased genes
GO:0010201	involved in	response to continuous far red light stimulus by the high-irradiance response system	P	6	0	4	0	0	0.000193567	0	0.946872	0.00352423	0.999996	0	0.589381	0	0.563387	Overrepresented in male pistil-biased genes
GO:0010207	involved in	photosystem II assembly	P	22	0	0	11	0	0.000709746	0	0.818551	0	0.446709	0.00402783	0.999999	0	0.121915	Overrepresented in female stamen-biased genes
GO:0010208	involved in	pollen wall assembly	P	25	0	0	0	10	0.00080653	0	0.796496	0	0.400204	0	0.110414	0.00337382	0.999959	Overrepresented in male stamen-biased genes
GO:0010215	involved in	cellulose microfibril organization	P	22	0	4	1	9	0.000709746	0	0.818551	0.00352423	0.998554	0.000366166	0.422866	0.00303644	0.99993	Overrepresented in male stamen-biased genes
GO:0010218	is downregulated by	response to far red light	P	78	0	1	21	1	0.00251637	0	0.491393	0.000881057	0.221316	0.00768949	0.999997	0.000337382	0.0048415	Overrepresented in female stamen-biased genes
GO:0010233	involved in	phloem transport	P	11	0	5	5	0	0.000354873	0	0.904754	0.00440529	0.999996	0.00183083	0.999497	0	0.349228	Overrepresented in male pistil-biased genes
GO:0010247	involved in	detection of phosphate ion	P	11	0	0	0	7	0.000354873	0	0.904754	0	0.668411	0	0.379337	0.00236167	0.999985	Overrepresented in male stamen-biased genes
GO:0010287	located in	plastoglobule	C	135	1	0	70	4	0.00435526	0.0035461	0.652287	0	0.00705502	0.0256316	1	0.00134953	0.00393749	Overrepresented in female stamen-biased genes
GO:0010294	has	abscisic acid glucosyltransferase activity	F	3	0	2	0	0	9.67836e-05	0	0.973075	0.00176211	0.999797	0	0.767721	0	0.750602	Overrepresented in male pistil-biased genes
GO:0010311	involved in	lateral root formation	P	96	0	0	17	0	0.00309707	0	0.416975	0	0.0295807	0.00622483	0.997191	0	0.00010165	Underrepresented in male stamen-biased genes
GO:0010319	expressed in	stromule	C	98	1	0	22	4	0.0031616	0.0035461	0.775629	0	0.0274855	0.00805566	0.999965	0.00134953	0.0434332	Overrepresented in female stamen-biased genes
GO:0010321	involved in	regulation of vegetative phase change	P	11	0	0	6	0	0.000354873	0	0.904754	0	0.668411	0.002197	0.999932	0	0.349228	Overrepresented in female stamen-biased genes
GO:0010328	has	auxin influx transmembrane transporter activity	F	36	0	11	13	0	0.0011614	0	0.720575	0.00969163	1	0.00476016	0.999994	0	0.031924	Overrepresented in male pistil-biased genes; Overrepresented in female stamen-biased genes
GO:0010333	has	terpene synthase activity	F	6	0	0	6	0	0.000193567	0	0.946872	0	0.802744	0.002197	0.999999	0	0.563387	Overrepresented in female stamen-biased genes
GO:0010337	involved in	regulation of salicylic acid metabolic process	P	23	0	0	0	10	0.000742007	0	0.811133	0	0.430637	0	0.131707	0.00337382	0.99998	Overrepresented in male stamen-biased genes
GO:0010338	involved in	leaf formation	P	17	0	0	10	1	0.00054844	0	0.85667	0	0.536521	0.00366166	0.999999	0.000337382	0.516654	Overrepresented in female stamen-biased genes
GO:0010372	involved in	positive regulation of gibberellin biosynthetic process	P	8	0	0	0	6	0.000258089	0	0.929795	0	0.746045	0	0.494141	0.00202429	0.999984	Overrepresented in male stamen-biased genes
GO:0010373	involved in	negative regulation of gibberellin biosynthetic process	P	2	0	2	2	0	6.45224e-05	0	0.981969	0.00176211	0.999938	0.000732332	0.999201	0	0.825926	Overrepresented in male pistil-biased genes
GO:0010378	involved in	temperature compensation of the circadian clock	P	9	0	0	6	0	0.000290351	0	0.921373	0	0.719214	0.002197	0.99998	0	0.422856	Overrepresented in female stamen-biased genes
GO:0010407	involved in	non-classical arabinogalactan protein metabolic process	P	3	0	0	0	3	9.67836e-05	0	0.973075	0	0.895964	0	0.767721	0.00101215	0.999776	Overrepresented in male stamen-biased genes
GO:0010411	involved in	xyloglucan metabolic process	P	91	0	23	20	7	0.00293577	0	0.43644	0.0202643	1	0.00732332	0.999906	0.00236167	0.359667	Overrepresented in male pistil-biased genes; Overrepresented in female stamen-biased genes
GO:0010426	involved in	DNA methylation on cytosine within a CHH sequence	P	6	0	0	0	4	0.000193567	0	0.946872	0	0.802744	0	0.589381	0.00134953	0.999679	Overrepresented in male stamen-biased genes
GO:0010584	involved in	pollen exine formation	P	61	0	0	5	25	0.00196793	0	0.573783	0	0.106906	0.00183083	0.550493	0.00843455	1	Overrepresented in male stamen-biased genes
GO:0010597	involved in	green leaf volatile biosynthetic process	P	3	0	0	3	0	9.67836e-05	0	0.973075	0	0.895964	0.0010985	0.999836	0	0.750602	Overrepresented in female stamen-biased genes
GO:0010601	involved in	positive regulation of auxin biosynthetic process	P	3	0	0	3	0	9.67836e-05	0	0.973075	0	0.895964	0.0010985	0.999836	0	0.750602	Overrepresented in female stamen-biased genes
GO:0010942	involved in	positive regulation of cell death	P	6	0	0	0	4	0.000193567	0	0.946872	0	0.802744	0	0.589381	0.00134953	0.999679	Overrepresented in male stamen-biased genes
GO:0010997	has	anaphase-promoting complex binding	F	28	0	0	18	0	0.000903313	0	0.775033	0	0.358537	0.00659099	1	0	0.0686571	Overrepresented in female stamen-biased genes
GO:0012505	located in	endomembrane system	C	68	0	2	0	33	0.00219376	0	0.53831	0.00176211	0.546264	0	0.00248436	0.0111336	1	Overrepresented in male stamen-biased genes
GO:0012511	located in	monolayer-surrounded lipid storage body	C	12	0	0	6	2	0.000387134	0	0.896557	0	0.64437	0.002197	0.999884	0.000674764	0.89071	Overrepresented in female stamen-biased genes
GO:0015031	involved in	protein transport	P	501	0	8	3	64	0.0161629	0	0.0101006	0.00704846	0.00546696	0.0010985	7.58216e-16	0.0215924	0.989797	Underrepresented in female stamen-biased genes
GO:0015036	has	disulfide oxidoreductase activity	F	4	0	0	0	4	0.000129045	0	0.964261	0	0.863747	0	0.702968	0.00134953	0.99995	Overrepresented in male stamen-biased genes
GO:0015085	has	calcium ion transmembrane transporter activity	F	6	0	0	0	4	0.000193567	0	0.946872	0	0.802744	0	0.589381	0.00134953	0.999679	Overrepresented in male stamen-biased genes
GO:0015112	has	nitrate transmembrane transporter activity	F	24	0	3	10	4	0.000774269	0	0.803781	0.00264317	0.987602	0.00366166	0.999986	0.00134953	0.916918	Overrepresented in female stamen-biased genes
GO:0015116	has	sulfate transmembrane transporter activity	F	39	0	8	17	1	0.00125819	0	0.701151	0.00704846	0.999981	0.00622483	1	0.000337382	0.113398	Overrepresented in male pistil-biased genes; Overrepresented in female stamen-biased genes
GO:0015144	has	carbohydrate transmembrane transporter activity	F	131	2	7	2	55	0.00422622	0.0070922	0.881632	0.0061674	0.887424	0.000732332	0.000755984	0.018556	1	Overrepresented in male stamen-biased genes
GO:0015145	has	monosaccharide transmembrane transporter activity	F	12	0	2	0	10	0.000387134	0	0.896557	0.00176211	0.989811	0	0.347334	0.00337382	1	Overrepresented in male stamen-biased genes
GO:0015171	has	amino acid transmembrane transporter activity	F	149	0	42	35	19	0.00480692	0	0.256964	0.0370044	1	0.0128158	1	0.00641026	0.913435	Overrepresented in male pistil-biased genes; Overrepresented in female stamen-biased genes
GO:0015172	has	acidic amino acid transmembrane transporter activity	F	7	0	3	2	1	0.000225828	0	0.938295	0.00264317	0.999854	0.000732332	0.975215	0.000337382	0.854787	Overrepresented in male pistil-biased genes
GO:0015174	has	basic amino acid transmembrane transporter activity	F	18	0	5	1	3	0.000580701	0	0.848907	0.00440529	0.999936	0.000366166	0.529444	0.00101215	0.90367	Overrepresented in male pistil-biased genes
GO:0015175	has	neutral amino acid transmembrane transporter activity	F	21	0	6	4	1	0.000677485	0	0.826037	0.00528634	0.999984	0.00146466	0.959907	0.000337382	0.403735	Overrepresented in male pistil-biased genes
GO:0015180	has	L-alanine transmembrane transporter activity	F	17	0	6	2	0	0.00054844	0	0.85667	0.00528634	0.999996	0.000732332	0.809436	0	0.19671	Overrepresented in male pistil-biased genes
GO:0015185	has	gamma-aminobutyric acid transmembrane transporter activity	F	4	0	3	0	0	0.000129045	0	0.964261	0.00264317	0.999983	0	0.702968	0	0.682145	Overrepresented in male pistil-biased genes
GO:0015205	has	nucleobase transmembrane transporter activity	F	4	0	1	4	0	0.000129045	0	0.964261	0.000881057	0.990273	0.00146466	0.999966	0	0.682145	Overrepresented in female stamen-biased genes
GO:0015238	has	drug transmembrane transporter activity	F	21	0	7	2	1	0.000677485	0	0.826037	0.0061674	0.999998	0.000732332	0.717155	0.000337382	0.403735	Overrepresented in male pistil-biased genes
GO:0015250	has	water channel activity	F	46	0	3	20	5	0.00148401	0	0.657834	0.00264317	0.909281	0.00732332	1	0.00168691	0.72022	Overrepresented in female stamen-biased genes
GO:0015267	has	channel activity	F	20	0	2	8	1	0.000645224	0	0.833591	0.00176211	0.96186	0.00292933	0.999907	0.000337382	0.43014	Overrepresented in female stamen-biased genes
GO:0015284	has	fructose uniporter activity	F	5	0	4	0	0	0.000161306	0	0.955527	0.00352423	0.999999	0	0.643675	0	0.61993	Overrepresented in male pistil-biased genes
GO:0015292	has	uniporter activity	F	5	0	0	0	5	0.000161306	0	0.955527	0	0.832687	0	0.643675	0.00168691	0.999989	Overrepresented in male stamen-biased genes
GO:0015293	has	symporter activity	F	152	0	42	49	21	0.0049037	0	0.250012	0.0370044	1	0.0179421	1	0.00708502	0.959924	Overrepresented in male pistil-biased genes; Overrepresented in female stamen-biased genes
GO:0015299	has	solute:proton antiporter activity	F	18	0	1	0	16	0.000580701	0	0.848907	0.000881057	0.858315	0	0.20467	0.00539811	1	Overrepresented in male stamen-biased genes
GO:0015385	has	sodium:proton antiporter activity	F	29	0	1	0	24	0.000935574	0	0.768008	0.000881057	0.712999	0	0.0775952	0.00809717	1	Overrepresented in male stamen-biased genes
GO:0015386	has	potassium:proton antiporter activity	F	29	0	0	7	11	0.000935574	0	0.768008	0	0.345634	0.00256316	0.995201	0.0037112	0.999966	Overrepresented in male stamen-biased genes
GO:0015672	involved in	monovalent inorganic cation transport	P	16	0	1	0	16	0.000516179	0	0.864503	0.000881057	0.882766	0	0.244131	0.00539811	1	Overrepresented in male stamen-biased genes
GO:0015706	involved in	nitrate transport	P	35	0	4	11	5	0.00112914	0	0.727168	0.00352423	0.989971	0.00402783	0.999909	0.00168691	0.877298	Overrepresented in female stamen-biased genes
GO:0015749	involved in	monosaccharide transport	P	10	0	2	0	10	0.000322612	0	0.913026	0.00176211	0.993779	0	0.414287	0.00337382	1	Overrepresented in male stamen-biased genes
GO:0015755	involved in	fructose transport	P	5	0	4	0	0	0.000161306	0	0.955527	0.00352423	0.999999	0	0.643675	0	0.61993	Overrepresented in male pistil-biased genes
GO:0015770	involved in	sucrose transport	P	25	0	5	1	11	0.00080653	0	0.796496	0.00440529	0.999628	0.000366166	0.353811	0.0037112	0.999992	Overrepresented in male stamen-biased genes
GO:0015802	involved in	basic amino acid transport	P	17	0	6	6	2	0.00054844	0	0.85667	0.00528634	0.999996	0.002197	0.999086	0.000674764	0.776755	Overrepresented in male pistil-biased genes
GO:0015812	involved in	gamma-aminobutyric acid transport	P	4	0	3	0	0	0.000129045	0	0.964261	0.00264317	0.999983	0	0.702968	0	0.682145	Overrepresented in male pistil-biased genes
GO:0015914	involved in	phospholipid transport	P	15	0	0	0	11	0.000483918	0	0.872408	0	0.577308	0	0.266628	0.0037112	1	Overrepresented in male stamen-biased genes
GO:0015970	involved in	guanosine tetraphosphate biosynthetic process	P	18	0	7	0	0	0.000580701	0	0.848907	0.0061674	1	0	0.20467	0	0.178762	Overrepresented in male pistil-biased genes
GO:0015979	involved in	photosynthesis	P	205	1	7	74	13	0.00661354	0.0035461	0.442943	0.0061674	0.52346	0.0270963	1	0.00438596	0.077001	Overrepresented in female stamen-biased genes
GO:0015991	involved in	ATP hydrolysis coupled proton transport	P	111	0	2	3	29	0.00358099	0	0.363618	0.00176211	0.228289	0.0010985	0.0120311	0.00978408	0.999999	Overrepresented in male stamen-biased genes
GO:0015992	involved in	proton transport	P	100	0	3	1	33	0.00322612	0	0.402027	0.00264317	0.501963	0.000366166	0.00144678	0.0111336	1	Overrepresented in male stamen-biased genes
GO:0015996	involved in	chlorophyll catabolic process	P	29	1	1	11	1	0.000935574	0.0035461	0.970822	0.000881057	0.712999	0.00402783	0.999985	0.000337382	0.235564	Overrepresented in female stamen-biased genes
GO:0016020	located in	membrane	C	2680	11	125	289	342	0.08646	0.0390071	0.00141791	0.110132	0.997408	0.105822	0.999792	0.115385	1	Overrepresented in female stamen-biased genes; Overrepresented in male stamen-biased genes
GO:0016021	located in	integral component of membrane	C	5293	25	237	510	698	0.170758	0.0886525	5.79896e-05	0.208811	0.999612	0.186745	0.986927	0.235493	1	Underrepresented in female pistil-biased genes; Overrepresented in male stamen-biased genes
GO:0016032	involved in	viral process	P	113	0	2	22	2	0.00364551	0	0.357038	0.00176211	0.218086	0.00805566	0.99973	0.000674764	0.00140518	Overrepresented in female stamen-biased genes
GO:0016034	has	maleylacetoacetate isomerase activity	F	10	0	0	5	0	0.000322612	0	0.913026	0	0.693348	0.00183083	0.999694	0	0.384283	Overrepresented in female stamen-biased genes
GO:0016036	involved in	cellular response to phosphate starvation	P	123	0	6	13	32	0.00396813	0	0.325876	0.00528634	0.830942	0.00476016	0.796546	0.0107962	1	Overrepresented in male stamen-biased genes
GO:0016049	involved in	cell growth	P	20	0	4	1	9	0.000645224	0	0.833591	0.00352423	0.999047	0.000366166	0.474132	0.00303644	0.999968	Overrepresented in male stamen-biased genes
GO:0016051	involved in	carbohydrate biosynthetic process	P	84	1	1	6	24	0.00270994	0.0035461	0.821712	0.000881057	0.187712	0.002197	0.391579	0.00809717	0.999999	Overrepresented in male stamen-biased genes
GO:0016094	involved in	polyprenol biosynthetic process	P	18	0	0	0	17	0.000580701	0	0.848907	0	0.51722	0	0.20467	0.00573549	1	Overrepresented in male stamen-biased genes
GO:0016106	involved in	sesquiterpenoid biosynthetic process	P	13	0	0	13	0	0.000419395	0	0.888435	0	0.621193	0.00476016	1	0	0.288417	Overrepresented in female stamen-biased genes
GO:0016114	involved in	terpenoid biosynthetic process	P	10	0	0	8	0	0.000322612	0	0.913026	0	0.693348	0.00292933	1	0	0.384283	Overrepresented in female stamen-biased genes
GO:0016165	has	linoleate 13S-lipoxygenase activity	F	10	0	1	7	0	0.000322612	0	0.913026	0.000881057	0.947309	0.00256316	0.999996	0	0.384283	Overrepresented in female stamen-biased genes
GO:0016168	has	chlorophyll binding	F	42	1	0	32	0	0.00135497	0.0035461	0.943291	0	0.21461	0.0117173	1	0	0.0179736	Overrepresented in female stamen-biased genes
GO:0016192	involved in	vesicle-mediated transport	P	319	0	4	0	21	0.0102913	0	0.0540855	0.00352423	0.00923107	0	5.37841e-13	0.00708502	0.0446962	Underrepresented in female stamen-biased genes
GO:0016207	has	4-coumarate-CoA ligase activity	F	35	0	0	1	13	0.00112914	0	0.727168	0	0.277399	0.000366166	0.186827	0.00438596	0.999989	Overrepresented in male stamen-biased genes
GO:0016297	has	acyl-[acyl-carrier-protein] hydrolase activity	F	23	0	0	7	9	0.000742007	0	0.811133	0	0.430637	0.00256316	0.998816	0.00303644	0.9999	Overrepresented in male stamen-biased genes
GO:0016298	has	lipase activity	F	48	0	0	21	3	0.00154854	0	0.645955	0	0.172225	0.00768949	1	0.00101215	0.327161	Overrepresented in female stamen-biased genes
GO:0016301	has	kinase activity	F	1217	1	45	73	207	0.0392619	0.0035461	0.00015573	0.0396476	0.566036	0.0267301	0.000232134	0.0698381	1	Underrepresented in female pistil-biased genes; Underrepresented in female stamen-biased genes; Overrepresented in male stamen-biased genes
GO:0016310	involved in	phosphorylation	P	503	0	16	20	62	0.0162274	0	0.0099155	0.0140969	0.337325	0.00732332	3.14417e-05	0.0209177	0.978536	Underrepresented in female stamen-biased genes
GO:0016311	involved in	dephosphorylation	P	54	0	8	4	9	0.0017421	0	0.611585	0.00704846	0.999786	0.00146466	0.483867	0.00303644	0.961981	Overrepresented in male pistil-biased genes
GO:0016324	located in	apical plasma membrane	C	21	0	2	1	18	0.000677485	0	0.826037	0.00176211	0.956995	0.000366166	0.447981	0.00607287	1	Overrepresented in male stamen-biased genes
GO:0016442	located in	RISC complex	C	13	0	0	0	6	0.000419395	0	0.888435	0	0.621193	0	0.31803	0.00202429	0.999692	Overrepresented in male stamen-biased genes
GO:0016682	has	oxidoreductase activity, acting on diphenols and related substances as donors, oxygen as acceptor	F	1	1	0	1	0	3.22612e-05	0.0035461	0.999959	0	0.964045	0.000366166	0.996341	0	0.908806	Overrepresented in female pistil-biased genes
GO:0016705	has	oxidoreductase activity, acting on paired donors, with incorporation or reduction of molecular oxygen	F	98	3	14	14	5	0.0031616	0.0106383	0.987115	0.0123348	0.999995	0.00512633	0.969432	0.00168691	0.0945948	Overrepresented in male pistil-biased genes
GO:0016709	has	oxidoreductase activity, acting on paired donors, with incorporation or reduction of molecular oxygen, NAD(P)H as one donor, and incorporation of one atom of oxygen	F	75	0	14	18	9	0.00241959	0	0.505023	0.0123348	1	0.00659099	0.999939	0.00303644	0.812906	Overrepresented in male pistil-biased genes; Overrepresented in female stamen-biased genes
GO:0016717	has	oxidoreductase activity, acting on paired donors, with oxidation of a pair of donors resulting in the reduction of molecular oxygen to two molecules of water	F	17	0	0	0	13	0.00054844	0	0.85667	0	0.536521	0	0.223532	0.00438596	1	Overrepresented in male stamen-biased genes
GO:0016722	has	oxidoreductase activity, oxidizing metal ions	F	39	1	2	1	15	0.00125819	0.0035461	0.950239	0.00176211	0.826769	0.000366166	0.142628	0.00506073	0.999998	Overrepresented in male stamen-biased genes
GO:0016762	has	xyloglucan:xyloglucosyl transferase activity	F	80	0	23	15	6	0.00258089	0	0.48251	0.0202643	1	0.00549249	0.997464	0.00202429	0.357707	Overrepresented in male pistil-biased genes
GO:0016765	has	transferase activity, transferring alkyl or aryl (other than methyl) groups	F	11	0	0	9	2	0.000354873	0	0.904754	0	0.668411	0.0032955	1	0.000674764	0.909952	Overrepresented in female stamen-biased genes
GO:0016787	has	hydrolase activity	F	653	2	17	73	107	0.0210666	0.0070922	0.0627369	0.014978	0.0876079	0.0267301	0.98037	0.0360999	1	Overrepresented in male stamen-biased genes
GO:0016798	has	hydrolase activity, acting on glycosyl bonds	F	101	0	34	15	6	0.00325838	0	0.398374	0.0299559	1	0.00549249	0.980048	0.00202429	0.152805	Overrepresented in male pistil-biased genes
GO:0016846	has	carbon-sulfur lyase activity	F	11	0	0	9	0	0.000354873	0	0.904754	0	0.668411	0.0032955	1	0	0.349228	Overrepresented in female stamen-biased genes
GO:0016891	has	endoribonuclease activity, producing 5'-phosphomonoesters	F	9	0	8	8	0	0.000290351	0	0.921373	0.00704846	1	0.00292933	1	0	0.422856	Overrepresented in male pistil-biased genes; Overrepresented in female stamen-biased genes
GO:0017046	has	peptide hormone binding	F	2	0	2	0	0	6.45224e-05	0	0.981969	0.00176211	0.999938	0	0.838437	0	0.825926	Overrepresented in male pistil-biased genes
GO:0017048	functions in	Rho GTPase binding	F	6	0	0	0	6	0.000193567	0	0.946872	0	0.802744	0	0.589381	0.00202429	0.999998	Overrepresented in male stamen-biased genes
GO:0017049	has	GTP-Rho binding	F	14	0	0	0	11	0.000451657	0	0.880385	0	0.598849	0	0.291198	0.0037112	1	Overrepresented in male stamen-biased genes
GO:0017145	involved in	stem cell division	P	3	0	0	0	3	9.67836e-05	0	0.973075	0	0.895964	0	0.767721	0.00101215	0.999776	Overrepresented in male stamen-biased genes
GO:0017148	involved in	negative regulation of translation	P	46	0	0	18	1	0.00148401	0	0.657834	0	0.185332	0.00659099	1	0.000337382	0.0662359	Overrepresented in female stamen-biased genes
GO:0017153	has	sodium:dicarboxylate symporter activity	F	5	0	3	0	0	0.000161306	0	0.955527	0.00264317	0.99996	0	0.643675	0	0.61993	Overrepresented in male pistil-biased genes
GO:0018105	involved in	peptidyl-serine phosphorylation	P	152	1	3	17	30	0.0049037	0.0035461	0.597444	0.00264317	0.193671	0.00622483	0.868168	0.0101215	0.99989	Overrepresented in male stamen-biased genes
GO:0018215	involved in	protein phosphopantetheinylation	P	7	0	0	0	7	0.000225828	0	0.938295	0	0.773876	0	0.539665	0.00236167	0.999999	Overrepresented in male stamen-biased genes
GO:0018298	involved in	protein-chromophore linkage	P	52	1	0	26	0	0.00167758	0.0035461	0.917978	0	0.148725	0.00952032	1	0	0.00689797	Overrepresented in female stamen-biased genes
GO:0019253	involved in	reductive pentose-phosphate cycle	P	29	1	0	14	4	0.000935574	0.0035461	0.970822	0	0.345634	0.00512633	1	0.00134953	0.851938	Overrepresented in female stamen-biased genes
GO:0019305	involved in	dTDP-rhamnose biosynthetic process	P	5	0	0	0	4	0.000161306	0	0.955527	0	0.832687	0	0.643675	0.00134953	0.99986	Overrepresented in male stamen-biased genes
GO:0019374	involved in	galactolipid metabolic process	P	6	0	0	0	6	0.000193567	0	0.946872	0	0.802744	0	0.589381	0.00202429	0.999998	Overrepresented in male stamen-biased genes
GO:0019432	involved in	triglyceride biosynthetic process	P	32	0	0	0	10	0.00103236	0	0.74731	0	0.309644	0	0.0595567	0.00337382	0.999659	Overrepresented in male stamen-biased genes
GO:0019477	involved in	L-lysine catabolic process	P	17	4	0	0	0	0.00054844	0.0141844	0.999999	0	0.536521	0	0.223532	0	0.19671	Overrepresented in female pistil-biased genes
GO:0019567	involved in	arabinose biosynthetic process	P	13	0	0	0	11	0.000419395	0	0.888435	0	0.621193	0	0.31803	0.0037112	1	Overrepresented in male stamen-biased genes
GO:0019684	involved in	photosynthesis, light reaction	P	16	0	0	11	0	0.000516179	0	0.864503	0	0.556541	0.00402783	1	0	0.21646	Overrepresented in female stamen-biased genes
GO:0019722	involved in	calcium-mediated signaling	P	23	0	0	0	11	0.000742007	0	0.811133	0	0.430637	0	0.131707	0.0037112	0.999996	Overrepresented in male stamen-biased genes
GO:0019748	involved in	secondary metabolic process	P	22	0	6	2	0	0.000709746	0	0.818551	0.00528634	0.999979	0.000732332	0.693373	0	0.121915	Overrepresented in male pistil-biased genes
GO:0019789	has	SUMO transferase activity	F	13	0	0	0	7	0.000419395	0	0.888435	0	0.621193	0	0.31803	0.00236167	0.999953	Overrepresented in male stamen-biased genes
GO:0019825	functions in	oxygen binding	F	180	1	20	32	15	0.00580701	0.0035461	0.512287	0.0176211	0.999995	0.0117173	0.999894	0.00506073	0.351919	Overrepresented in male pistil-biased genes; Overrepresented in female stamen-biased genes
GO:0019878	involved in	lysine biosynthetic process via aminoadipic acid	P	7	0	0	0	7	0.000225828	0	0.938295	0	0.773876	0	0.539665	0.00236167	0.999999	Overrepresented in male stamen-biased genes
GO:0019900	has	kinase binding	F	38	0	0	18	3	0.00122593	0	0.707567	0	0.248508	0.00659099	1	0.00101215	0.508006	Overrepresented in female stamen-biased genes
GO:0019953	involved in	sexual reproduction	P	18	0	1	11	0	0.000580701	0	0.848907	0.000881057	0.858315	0.00402783	1	0	0.178762	Overrepresented in female stamen-biased genes
GO:0020037	has	heme binding	F	303	6	24	54	24	0.00977514	0.0212766	0.977926	0.0211454	0.999793	0.019773	0.999999	0.00809717	0.204277	Overrepresented in male pistil-biased genes; Overrepresented in female stamen-biased genes
GO:0022625	located in	cytosolic large ribosomal subunit	C	196	0	1	0	4	0.00632319	0	0.16716	0.000881057	0.00614119	0	3e-08	0.00134953	4.4945e-05	Underrepresented in female stamen-biased genes; Underrepresented in male stamen-biased genes
GO:0022626	located in	cytosolic ribosome	C	347	0	9	9	20	0.0111946	0	0.0418071	0.00792952	0.184624	0.0032955	4.33286e-06	0.00674764	0.00936328	Underrepresented in female stamen-biased genes
GO:0022627	located in	cytosolic small ribosomal subunit	C	131	0	0	0	4	0.00422622	0	0.30291	0	0.008173	0	9.4807e-06	0.00134953	0.00517907	Underrepresented in female stamen-biased genes
GO:0022857	has	transmembrane transporter activity	F	185	0	27	16	30	0.00596832	0	0.184869	0.0237885	1	0.00585866	0.536188	0.0101215	0.997477	Overrepresented in male pistil-biased genes
GO:0030010	involved in	establishment of cell polarity	P	14	0	0	0	12	0.000451657	0	0.880385	0	0.598849	0	0.291198	0.00404858	1	Overrepresented in male stamen-biased genes
GO:0030036	involved in	actin cytoskeleton organization	P	36	0	0	0	13	0.0011614	0	0.720575	0	0.267414	0	0.0418512	0.00438596	0.999985	Overrepresented in male stamen-biased genes
GO:0030042	involved in	actin filament depolymerization	P	21	0	1	2	8	0.000677485	0	0.826037	0.000881057	0.819937	0.000732332	0.717155	0.00269906	0.999757	Overrepresented in male stamen-biased genes
GO:0030076	located in	light-harvesting complex	C	26	1	0	22	0	0.000838791	0.0035461	0.976128	0	0.385803	0.00805566	1	0	0.0831408	Overrepresented in female stamen-biased genes
GO:0030095	located in	chloroplast photosystem II	C	14	0	0	8	0	0.000451657	0	0.880385	0	0.598849	0.00292933	0.999994	0	0.262104	Overrepresented in female stamen-biased genes
GO:0030136	located in	clathrin-coated vesicle	C	57	0	0	4	19	0.00183889	0	0.595089	0	0.123804	0.00146466	0.436477	0.00641026	0.999999	Overrepresented in male stamen-biased genes
GO:0030154	involved in	cell differentiation	P	281	2	12	49	12	0.00906539	0.0070922	0.528777	0.0105727	0.764163	0.0179421	0.999995	0.00404858	0.00105255	Overrepresented in female stamen-biased genes
GO:0030245	involved in	cellulose catabolic process	P	40	0	11	3	6	0.00129045	0	0.694793	0.00969163	1	0.0010985	0.531344	0.00202429	0.906896	Overrepresented in male pistil-biased genes
GO:0030247	functions in	polysaccharide binding	F	34	4	3	11	3	0.00109688	0.0141844	0.999982	0.00264317	0.962289	0.00402783	0.999931	0.00101215	0.591121	Overrepresented in female pistil-biased genes; Overrepresented in female stamen-biased genes
GO:0030276	has	clathrin binding	F	78	0	0	0	22	0.00251637	0	0.491393	0	0.057287	0	0.00102725	0.0074224	0.999996	Overrepresented in male stamen-biased genes
GO:0030286	located in	dynein complex	C	2	1	0	0	0	6.45224e-05	0.0035461	0.999837	0	0.929382	0	0.838437	0	0.825926	Overrepresented in female pistil-biased genes
GO:0030307	involved in	positive regulation of cell growth	P	38	0	0	0	15	0.00122593	0	0.707567	0	0.248508	0	0.0350824	0.00506073	0.999999	Overrepresented in male stamen-biased genes
GO:0030410	has	nicotianamine synthase activity	F	5	0	5	4	0	0.000161306	0	0.955527	0.00440529	1	0.00146466	0.999904	0	0.61993	Overrepresented in male pistil-biased genes; Overrepresented in female stamen-biased genes
GO:0030418	involved in	nicotianamine biosynthetic process	P	5	0	5	4	0	0.000161306	0	0.955527	0.00440529	1	0.00146466	0.999904	0	0.61993	Overrepresented in male pistil-biased genes; Overrepresented in female stamen-biased genes
GO:0030552	has	cAMP binding	F	31	3	0	1	4	0.0010001	0.0106383	0.999793	0	0.321204	0.000366166	0.242889	0.00134953	0.821314	Overrepresented in female pistil-biased genes
GO:0030553	has	cGMP binding	F	31	3	0	1	4	0.0010001	0.0106383	0.999793	0	0.321204	0.000366166	0.242889	0.00134953	0.821314	Overrepresented in female pistil-biased genes
GO:0030570	has	pectate lyase activity	F	29	0	2	5	14	0.000935574	0	0.768008	0.00176211	0.908058	0.00183083	0.95428	0.00472335	1	Overrepresented in male stamen-biased genes
GO:0030639	involved in	polyketide biosynthetic process	P	7	0	0	0	7	0.000225828	0	0.938295	0	0.773876	0	0.539665	0.00236167	0.999999	Overrepresented in male stamen-biased genes
GO:0030659	located in	cytoplasmic vesicle membrane	C	25	0	0	0	13	0.00080653	0	0.796496	0	0.400204	0	0.110414	0.00438596	1	Overrepresented in male stamen-biased genes
GO:0030797	has	24-methylenesterol C-methyltransferase activity	F	2	1	0	0	0	6.45224e-05	0.0035461	0.999837	0	0.929382	0	0.838437	0	0.825926	Overrepresented in female pistil-biased genes
GO:0031201	located in	SNARE complex	C	110	0	1	0	10	0.00354873	0	0.366953	0.000881057	0.0891763	0	6.07453e-05	0.00337382	0.518346	Underrepresented in female stamen-biased genes
GO:0031225	located in	anchored component of membrane	C	175	1	12	31	40	0.00564571	0.0035461	0.526947	0.0105727	0.985815	0.0113512	0.999861	0.0134953	1	Overrepresented in female stamen-biased genes; Overrepresented in male stamen-biased genes
GO:0031314	located in	extrinsic component of mitochondrial inner membrane	C	4	0	0	0	4	0.000129045	0	0.964261	0	0.863747	0	0.702968	0.00134953	0.99995	Overrepresented in male stamen-biased genes
GO:0031347	involved in	regulation of defense response	P	39	0	2	14	0	0.00125819	0	0.701151	0.00176211	0.826769	0.00512633	0.999997	0	0.0239542	Overrepresented in female stamen-biased genes
GO:0031407	involved in	oxylipin metabolic process	P	10	0	0	6	3	0.000322612	0	0.913026	0	0.693348	0.002197	0.999962	0.00101215	0.983598	Overrepresented in female stamen-biased genes
GO:0031408	involved in	oxylipin biosynthetic process	P	68	0	1	16	7	0.00219376	0	0.53831	0.000881057	0.289035	0.00585866	0.999832	0.00236167	0.6725	Overrepresented in female stamen-biased genes
GO:0031409	has	pigment binding	F	27	1	0	23	0	0.000871052	0.0035461	0.974408	0	0.371921	0.00842182	1	0	0.0755528	Overrepresented in female stamen-biased genes
GO:0031418	has	L-ascorbic acid binding	F	33	0	9	2	2	0.00106462	0	0.740535	0.00792952	0.999999	0.000732332	0.444124	0.000674764	0.389131	Overrepresented in male pistil-biased genes
GO:0031520	located in	plasma membrane of cell tip	C	6	0	0	0	6	0.000193567	0	0.946872	0	0.802744	0	0.589381	0.00202429	0.999998	Overrepresented in male stamen-biased genes
GO:0031539	involved in	positive regulation of anthocyanin metabolic process	P	8	0	0	6	0	0.000258089	0	0.929795	0	0.746045	0.002197	0.999991	0	0.465299	Overrepresented in female stamen-biased genes
GO:0031956	has	medium-chain fatty acid-CoA ligase activity	F	7	0	0	0	7	0.000225828	0	0.938295	0	0.773876	0	0.539665	0.00236167	0.999999	Overrepresented in male stamen-biased genes
GO:0031965	located in	nuclear membrane	C	61	0	10	6	6	0.00196793	0	0.573783	0.00881057	0.999978	0.002197	0.705739	0.00202429	0.63314	Overrepresented in male pistil-biased genes
GO:0031969	located in	chloroplast membrane	C	246	1	2	44	25	0.00793625	0.0035461	0.34422	0.00176211	0.00605668	0.0161113	0.999993	0.00843455	0.669084	Overrepresented in female stamen-biased genes
GO:0031977	located in	thylakoid lumen	C	56	0	0	18	0	0.00180663	0	0.600538	0	0.128429	0.00659099	0.999999	0	0.00470239	Overrepresented in female stamen-biased genes
GO:0032107	involved in	regulation of response to nutrient levels	P	2	0	2	0	0	6.45224e-05	0	0.981969	0.00176211	0.999938	0	0.838437	0	0.825926	Overrepresented in male pistil-biased genes
GO:0032432	located in	actin filament bundle	C	6	0	0	0	6	0.000193567	0	0.946872	0	0.802744	0	0.589381	0.00202429	0.999998	Overrepresented in male stamen-biased genes
GO:0032442	has	phenylcoumaran benzylic ether reductase activity	F	1	1	0	1	0	3.22612e-05	0.0035461	0.999959	0	0.964045	0.000366166	0.996341	0	0.908806	Overrepresented in female pistil-biased genes
GO:0032544	involved in	plastid translation	P	19	0	0	7	0	0.000612963	0	0.841215	0	0.498613	0.00256316	0.999652	0	0.162451	Overrepresented in female stamen-biased genes
GO:0032580	located in	Golgi cisterna membrane	C	60	0	0	0	25	0.00193567	0	0.579037	0	0.110901	0	0.0050345	0.00843455	1	Overrepresented in male stamen-biased genes
GO:0032973	involved in	amino acid export	P	9	0	4	3	3	0.000290351	0	0.921373	0.00352423	0.999976	0.0010985	0.9912	0.00101215	0.988413	Overrepresented in male pistil-biased genes
GO:0033180	located in	proton-transporting V-type ATPase, V1 domain	C	55	0	0	1	23	0.00177437	0	0.606036	0	0.133228	0.000366166	0.0458261	0.00775978	1	Overrepresented in male stamen-biased genes
GO:0033231	involved in	carbohydrate export	P	6	0	4	1	0	0.000193567	0	0.946872	0.00352423	0.999996	0.000366166	0.901006	0	0.563387	Overrepresented in male pistil-biased genes
GO:0033358	involved in	UDP-L-arabinose biosynthetic process	P	21	0	4	0	11	0.000677485	0	0.826037	0.00352423	0.99882	0	0.157105	0.0037112	0.999999	Overrepresented in male stamen-biased genes
GO:0033512	involved in	L-lysine catabolic process to acetyl-CoA via saccharopine	P	35	4	0	0	0	0.00112914	0.0141844	0.99998	0	0.277399	0	0.0457105	0	0.0351312	Overrepresented in female pistil-biased genes
GO:0033597	located in	mitotic checkpoint complex	C	24	0	0	18	0	0.000774269	0	0.803781	0	0.415142	0.00659099	1	0	0.100679	Overrepresented in female stamen-biased genes
GO:0034220	involved in	ion transmembrane transport	P	35	0	2	14	5	0.00112914	0	0.727168	0.00176211	0.861427	0.00512633	0.999999	0.00168691	0.877298	Overrepresented in female stamen-biased genes
GO:0034440	involved in	lipid oxidation	P	28	0	1	14	0	0.000903313	0	0.775033	0.000881057	0.726463	0.00512633	1	0	0.0686571	Overrepresented in female stamen-biased genes
GO:0034485	has	phosphatidylinositol-3,4,5-trisphosphate 5-phosphatase activity	F	12	0	3	8	0	0.000387134	0	0.896557	0.00264317	0.998909	0.00292933	0.999998	0	0.31737	Overrepresented in female stamen-biased genes
GO:0034605	involved in	cellular response to heat	P	30	0	6	5	10	0.000967836	0	0.761046	0.00528634	0.999854	0.00183083	0.947813	0.00337382	0.999801	Overrepresented in male pistil-biased genes; Overrepresented in male stamen-biased genes
GO:0034768	has	(E)-beta-ocimene synthase activity	F	5	0	0	5	0	0.000161306	0	0.955527	0	0.832687	0.00183083	0.999993	0	0.61993	Overrepresented in female stamen-biased genes
GO:0035017	involved in	cuticle pattern formation	P	3	0	0	3	0	9.67836e-05	0	0.973075	0	0.895964	0.0010985	0.999836	0	0.750602	Overrepresented in female stamen-biased genes
GO:0035024	involved in	negative regulation of Rho protein signal transduction	P	6	0	0	0	6	0.000193567	0	0.946872	0	0.802744	0	0.589381	0.00202429	0.999998	Overrepresented in male stamen-biased genes
GO:0035091	has	phosphatidylinositol binding	F	90	0	0	0	15	0.00290351	0	0.440441	0	0.0368731	0	0.000355847	0.00506073	0.984803	Underrepresented in female stamen-biased genes
GO:0035250	has	UDP-galactosyltransferase activity	F	10	0	0	0	6	0.000322612	0	0.913026	0	0.693348	0	0.414287	0.00202429	0.999937	Overrepresented in male stamen-biased genes
GO:0035428	involved in	hexose transmembrane transport	P	48	0	2	0	22	0.00154854	0	0.645955	0.00176211	0.741999	0	0.0145185	0.0074224	1	Overrepresented in male stamen-biased genes
GO:0035619	located in	root hair tip	C	13	0	0	0	6	0.000419395	0	0.888435	0	0.621193	0	0.31803	0.00202429	0.999692	Overrepresented in male stamen-biased genes
GO:0042127	involved in	regulation of cell proliferation	P	21	7	0	2	1	0.000677485	0.0248227	1	0	0.463381	0.000732332	0.717155	0.000337382	0.403735	Overrepresented in female pistil-biased genes
GO:0042362	involved in	fat-soluble vitamin biosynthetic process	P	9	0	0	9	0	0.000290351	0	0.921373	0	0.719214	0.0032955	1	0	0.422856	Overrepresented in female stamen-biased genes
GO:0042389	has	omega-3 fatty acid desaturase activity	F	17	0	0	0	13	0.00054844	0	0.85667	0	0.536521	0	0.223532	0.00438596	1	Overrepresented in male stamen-biased genes
GO:0042425	involved in	choline biosynthetic process	P	6	0	0	0	6	0.000193567	0	0.946872	0	0.802744	0	0.589381	0.00202429	0.999998	Overrepresented in male stamen-biased genes
GO:0042538	involved in	hyperosmotic salinity response	P	109	2	3	10	1	0.00351647	0.0070922	0.921554	0.00264317	0.434851	0.00366166	0.632603	0.000337382	0.000334673	Underrepresented in male stamen-biased genes
GO:0042546	involved in	cell wall biogenesis	P	107	0	21	14	10	0.00345195	0	0.377142	0.0185022	1	0.00512633	0.943321	0.00337382	0.554044	Overrepresented in male pistil-biased genes
GO:0042549	involved in	photosystem II stabilization	P	6	0	0	4	0	0.000193567	0	0.946872	0	0.802744	0.00146466	0.999779	0	0.563387	Overrepresented in female stamen-biased genes
GO:0042651	located in	thylakoid membrane	C	37	1	0	13	0	0.00119366	0.0035461	0.954684	0	0.257788	0.00476016	0.999992	0	0.0290095	Overrepresented in female stamen-biased genes
GO:0042744	involved in	hydrogen peroxide catabolic process	P	87	3	3	19	6	0.00280672	0.0106383	0.991358	0.00264317	0.605662	0.00695716	0.999857	0.00202429	0.275602	Overrepresented in female stamen-biased genes
GO:0042802	has	identical protein binding	F	246	0	6	20	5	0.00793625	0	0.105721	0.00528634	0.204997	0.00732332	0.413104	0.00168691	4.31466e-06	Underrepresented in male stamen-biased genes
GO:0042973	has	glucan endo-1,3-beta-D-glucosidase activity	F	29	4	3	1	3	0.000935574	0.0141844	0.999992	0.00264317	0.977044	0.000366166	0.276041	0.00101215	0.697953	Overrepresented in female pistil-biased genes
GO:0043036	located in	starch grain	C	9	0	0	5	0	0.000290351	0	0.921373	0	0.719214	0.00183083	0.999825	0	0.422856	Overrepresented in female stamen-biased genes
GO:0043039	involved in	tRNA aminoacylation	P	6	0	0	0	4	0.000193567	0	0.946872	0	0.802744	0	0.589381	0.00134953	0.999679	Overrepresented in male stamen-biased genes
GO:0043068	involved in	positive regulation of programmed cell death	P	15	0	1	0	11	0.000483918	0	0.872408	0.000881057	0.894546	0	0.266628	0.0037112	1	Overrepresented in male stamen-biased genes
GO:0043086	involved in	negative regulation of catalytic activity	P	14	0	0	8	0	0.000451657	0	0.880385	0	0.598849	0.00292933	0.999994	0	0.262104	Overrepresented in female stamen-biased genes
GO:0043090	involved in	amino acid import	P	25	0	8	5	5	0.00080653	0	0.796496	0.00704846	0.999999	0.00183083	0.975019	0.00168691	0.964956	Overrepresented in male pistil-biased genes
GO:0043097	involved in	pyrimidine nucleoside salvage	P	16	0	0	1	7	0.000516179	0	0.864503	0	0.556541	0.000366166	0.588457	0.00236167	0.999808	Overrepresented in male stamen-biased genes
GO:0043100	involved in	pyrimidine nucleobase salvage	P	4	0	1	4	0	0.000129045	0	0.964261	0.000881057	0.990273	0.00146466	0.999966	0	0.682145	Overrepresented in female stamen-biased genes
GO:0043481	involved in	anthocyanin accumulation in tissues in response to UV light	P	12	3	0	0	2	0.000387134	0.0106383	0.999995	0	0.64437	0	0.347334	0.000674764	0.89071	Overrepresented in female pistil-biased genes
GO:0043531	has	ADP binding	F	12	0	0	7	0	0.000387134	0	0.896557	0	0.64437	0.00256316	0.999985	0	0.31737	Overrepresented in female stamen-biased genes
GO:0043565	has	sequence-specific DNA binding	F	496	1	34	98	46	0.0160015	0.0035461	0.0590897	0.0299559	0.999744	0.0358843	1	0.0155196	0.45517	Overrepresented in male pistil-biased genes; Overrepresented in female stamen-biased genes
GO:0043617	involved in	cellular response to sucrose starvation	P	9	0	0	0	5	0.000290351	0	0.921373	0	0.719214	0	0.452457	0.00168691	0.99973	Overrepresented in male stamen-biased genes
GO:0043620	involved in	regulation of DNA-templated transcription in response to stress	P	2	0	2	0	0	6.45224e-05	0	0.981969	0.00176211	0.999938	0	0.838437	0	0.825926	Overrepresented in male pistil-biased genes
GO:0043765	has	T/G mismatch-specific endonuclease activity	F	9	0	8	8	0	0.000290351	0	0.921373	0.00704846	1	0.00292933	1	0	0.422856	Overrepresented in male pistil-biased genes; Overrepresented in female stamen-biased genes
GO:0043812	has	phosphatidylinositol-4-phosphate phosphatase activity	F	6	0	0	0	6	0.000193567	0	0.946872	0	0.802744	0	0.589381	0.00202429	0.999998	Overrepresented in male stamen-biased genes
GO:0043813	has	phosphatidylinositol-3,5-bisphosphate 5-phosphatase activity	F	9	0	0	8	0	0.000290351	0	0.921373	0	0.719214	0.00292933	1	0	0.422856	Overrepresented in female stamen-biased genes
GO:0043966	involved in	histone H3 acetylation	P	7	0	0	5	0	0.000225828	0	0.938295	0	0.773876	0.00183083	0.999955	0	0.512	Overrepresented in female stamen-biased genes
GO:0044211	involved in	CTP salvage	P	16	0	0	0	7	0.000516179	0	0.864503	0	0.556541	0	0.244131	0.00236167	0.999808	Overrepresented in male stamen-biased genes
GO:0044212	functions in	transcription regulatory region DNA binding	F	180	0	19	41	20	0.00580701	0	0.193525	0.0167401	0.999982	0.0150128	1	0.00674764	0.791132	Overrepresented in male pistil-biased genes; Overrepresented in female stamen-biased genes
GO:0044550	involved in	secondary metabolite biosynthetic process	P	76	0	15	17	9	0.00245185	0	0.500438	0.0132159	1	0.00622483	0.999789	0.00303644	0.802623	Overrepresented in male pistil-biased genes; Overrepresented in female stamen-biased genes
GO:0045010	involved in	actin nucleation	P	14	0	0	0	7	0.000451657	0	0.880385	0	0.598849	0	0.291198	0.00236167	0.999922	Overrepresented in male stamen-biased genes
GO:0045088	involved in	regulation of innate immune response	P	11	0	0	7	0	0.000354873	0	0.904754	0	0.668411	0.00256316	0.999992	0	0.349228	Overrepresented in female stamen-biased genes
GO:0045140	has	inositol phosphoceramide synthase activity	F	6	0	0	0	4	0.000193567	0	0.946872	0	0.802744	0	0.589381	0.00134953	0.999679	Overrepresented in male stamen-biased genes
GO:0045145	has	single-stranded DNA 5'-3' exodeoxyribonuclease activity	F	3	0	0	0	3	9.67836e-05	0	0.973075	0	0.895964	0	0.767721	0.00101215	0.999776	Overrepresented in male stamen-biased genes
GO:0045165	involved in	cell fate commitment	P	3	0	0	3	0	9.67836e-05	0	0.973075	0	0.895964	0.0010985	0.999836	0	0.750602	Overrepresented in female stamen-biased genes
GO:0045177	located in	apical part of cell	C	13	0	0	0	9	0.000419395	0	0.888435	0	0.621193	0	0.31803	0.00303644	0.999999	Overrepresented in male stamen-biased genes
GO:0045227	involved in	capsule polysaccharide biosynthetic process	P	21	0	4	0	11	0.000677485	0	0.826037	0.00352423	0.99882	0	0.157105	0.0037112	0.999999	Overrepresented in male stamen-biased genes
GO:0045333	involved in	cellular respiration	P	18	0	3	1	8	0.000580701	0	0.848907	0.00264317	0.995348	0.000366166	0.529444	0.00269906	0.999922	Overrepresented in male stamen-biased genes
GO:0045436	has	lycopene beta cyclase activity	F	6	0	3	0	0	0.000193567	0	0.946872	0.00264317	0.999919	0	0.589381	0	0.563387	Overrepresented in male pistil-biased genes
GO:0045489	involved in	pectin biosynthetic process	P	82	0	1	0	29	0.00264542	0	0.473788	0.000881057	0.198373	0	0.000721479	0.00978408	1	Overrepresented in male stamen-biased genes
GO:0045490	involved in	pectin catabolic process	P	64	0	7	9	23	0.00206472	0	0.558304	0.0061674	0.997139	0.0032955	0.938903	0.00775978	1	Overrepresented in male stamen-biased genes
GO:0045491	involved in	xylan metabolic process	P	12	0	0	6	0	0.000387134	0	0.896557	0	0.64437	0.002197	0.999884	0	0.31737	Overrepresented in female stamen-biased genes
GO:0045493	involved in	xylan catabolic process	P	19	0	12	0	1	0.000612963	0	0.841215	0.0105727	1	0	0.187399	0.000337382	0.457777	Overrepresented in male pistil-biased genes
GO:0045595	involved in	regulation of cell differentiation	P	5	2	0	1	0	0.000161306	0.0070922	0.999985	0	0.832687	0.000366166	0.927276	0	0.61993	Overrepresented in female pistil-biased genes
GO:0045793	involved in	positive regulation of cell size	P	3	2	0	0	2	9.67836e-05	0.0070922	0.999997	0	0.895964	0	0.767721	0.000674764	0.996825	Overrepresented in female pistil-biased genes
GO:0045893	involved in	positive regulation of transcription, DNA-templated	P	218	1	6	38	16	0.00703294	0.0035461	0.409601	0.00528634	0.314672	0.0139143	0.999955	0.00539811	0.170151	Overrepresented in female stamen-biased genes
GO:0045926	involved in	negative regulation of growth	P	21	0	0	10	5	0.000677485	0	0.826037	0	0.463381	0.00366166	0.999996	0.00168691	0.983181	Overrepresented in female stamen-biased genes
GO:0045962	involved in	positive regulation of development, heterochronic	P	3	1	0	0	0	9.67836e-05	0.0035461	0.999636	0	0.895964	0	0.767721	0	0.750602	Overrepresented in female pistil-biased genes
GO:0046028	has	electron transporter, transferring electrons from cytochrome b6/f complex of photosystem II activity	F	3	0	0	3	0	9.67836e-05	0	0.973075	0	0.895964	0.0010985	0.999836	0	0.750602	Overrepresented in female stamen-biased genes
GO:0046034	involved in	ATP metabolic process	P	48	0	0	0	23	0.00154854	0	0.645955	0	0.172225	0	0.0145185	0.00775978	1	Overrepresented in male stamen-biased genes
GO:0046167	involved in	glycerol-3-phosphate biosynthetic process	P	6	0	0	0	5	0.000193567	0	0.946872	0	0.802744	0	0.589381	0.00168691	0.99997	Overrepresented in male stamen-biased genes
GO:0046323	involved in	glucose import	P	64	0	3	0	35	0.00206472	0	0.558304	0.00264317	0.790596	0	0.00353667	0.0118084	1	Overrepresented in male stamen-biased genes
GO:0046369	involved in	galactose biosynthetic process	P	7	0	4	0	0	0.000225828	0	0.938295	0.00352423	0.999993	0	0.539665	0	0.512	Overrepresented in male pistil-biased genes
GO:0046373	involved in	L-arabinose metabolic process	P	16	0	11	0	0	0.000516179	0	0.864503	0.00969163	1	0	0.244131	0	0.21646	Overrepresented in male pistil-biased genes
GO:0046423	has	allene-oxide cyclase activity	F	3	0	0	3	0	9.67836e-05	0	0.973075	0	0.895964	0.0010985	0.999836	0	0.750602	Overrepresented in female stamen-biased genes
GO:0046482	involved in	para-aminobenzoic acid metabolic process	P	3	0	2	0	0	9.67836e-05	0	0.973075	0.00176211	0.999797	0	0.767721	0	0.750602	Overrepresented in male pistil-biased genes
GO:0046509	has	1,2-diacylglycerol 3-beta-galactosyltransferase activity	F	5	0	0	0	4	0.000161306	0	0.955527	0	0.832687	0	0.643675	0.00134953	0.99986	Overrepresented in male stamen-biased genes
GO:0046520	involved in	sphingoid biosynthetic process	P	6	0	0	4	0	0.000193567	0	0.946872	0	0.802744	0.00146466	0.999779	0	0.563387	Overrepresented in female stamen-biased genes
GO:0046556	has	alpha-L-arabinofuranosidase activity	F	24	0	16	0	1	0.000774269	0	0.803781	0.0140969	1	0	0.120592	0.000337382	0.331909	Overrepresented in male pistil-biased genes
GO:0046654	involved in	tetrahydrofolate biosynthetic process	P	9	2	0	0	0	0.000290351	0.0070922	0.999915	0	0.719214	0	0.452457	0	0.422856	Overrepresented in female pistil-biased genes
GO:0046715	has	active borate transmembrane transporter activity	F	11	0	0	7	0	0.000354873	0	0.904754	0	0.668411	0.00256316	0.999992	0	0.349228	Overrepresented in female stamen-biased genes
GO:0046785	involved in	microtubule polymerization	P	32	0	0	3	10	0.00103236	0	0.74731	0	0.309644	0.0010985	0.687646	0.00337382	0.999659	Overrepresented in male stamen-biased genes
GO:0046835	involved in	carbohydrate phosphorylation	P	36	0	0	0	17	0.0011614	0	0.720575	0	0.267414	0	0.0418512	0.00573549	1	Overrepresented in male stamen-biased genes
GO:0046910	has	pectinesterase inhibitor activity	F	17	0	1	7	1	0.00054844	0	0.85667	0.000881057	0.870677	0.00256316	0.999833	0.000337382	0.516654	Overrepresented in female stamen-biased genes
GO:0046933	has	proton-transporting ATP synthase activity, rotational mechanism	F	67	0	0	3	25	0.0021615	0	0.543241	0	0.085781	0.0010985	0.159773	0.00843455	1	Overrepresented in male stamen-biased genes
GO:0046949	involved in	fatty-acyl-CoA biosynthetic process	P	7	0	0	0	7	0.000225828	0	0.938295	0	0.773876	0	0.539665	0.00236167	0.999999	Overrepresented in male stamen-biased genes
GO:0046961	has	proton-transporting ATPase activity, rotational mechanism	F	81	0	0	1	26	0.00261316	0	0.478129	0	0.0513128	0.000366166	0.00642723	0.00877193	1	Overrepresented in male stamen-biased genes
GO:0046983	has	protein dimerization activity	F	235	2	6	53	6	0.00758138	0.0070922	0.639254	0.00528634	0.24415	0.0194068	1	0.00202429	3.97706e-05	Overrepresented in female stamen-biased genes; Underrepresented in male stamen-biased genes
GO:0047100	has	glyceraldehyde-3-phosphate dehydrogenase (NADP+) (phosphorylating) activity	F	5	0	0	4	0	0.000161306	0	0.955527	0	0.832687	0.00146466	0.999904	0	0.61993	Overrepresented in female stamen-biased genes
GO:0047130	has	saccharopine dehydrogenase (NADP+, L-lysine-forming) activity	F	17	4	0	0	0	0.00054844	0.0141844	0.999999	0	0.536521	0	0.223532	0	0.19671	Overrepresented in female pistil-biased genes
GO:0047131	has	saccharopine dehydrogenase (NAD+, L-glutamate-forming) activity	F	17	4	0	0	0	0.00054844	0.0141844	0.999999	0	0.536521	0	0.223532	0	0.19671	Overrepresented in female pistil-biased genes
GO:0047215	has	indole-3-acetate beta-glucosyltransferase activity	F	3	0	2	0	0	9.67836e-05	0	0.973075	0.00176211	0.999797	0	0.767721	0	0.750602	Overrepresented in male pistil-biased genes
GO:0047262	has	polygalacturonate 4-alpha-galacturonosyltransferase activity	F	58	0	0	0	21	0.00187115	0	0.58969	0	0.119344	0	0.00600661	0.00708502	1	Overrepresented in male stamen-biased genes
GO:0047364	has	desulfoglucosinolate sulfotransferase activity	F	3	0	2	1	0	9.67836e-05	0	0.973075	0.00176211	0.999797	0.000366166	0.970662	0	0.750602	Overrepresented in male pistil-biased genes
GO:0047412	has	N-(long-chain-acyl)ethanolamine deacylase activity	F	7	0	3	2	0	0.000225828	0	0.938295	0.00264317	0.999854	0.000732332	0.975215	0	0.512	Overrepresented in male pistil-biased genes
GO:0047746	has	chlorophyllase activity	F	2	1	0	0	0	6.45224e-05	0.0035461	0.999837	0	0.929382	0	0.838437	0	0.825926	Overrepresented in female pistil-biased genes
GO:0047810	has	D-alanine:2-oxoglutarate aminotransferase activity	F	4	2	0	0	0	0.000129045	0.0070922	0.999992	0	0.863747	0	0.702968	0	0.682145	Overrepresented in female pistil-biased genes
GO:0048046	located in	apoplast	C	839	21	90	124	106	0.0270671	0.0744681	0.999988	0.0792952	1	0.0454046	1	0.0357625	0.997823	Overrepresented in female pistil-biased genes; Overrepresented in male pistil-biased genes; Overrepresented in female stamen-biased genes
GO:0048235	involved in	pollen sperm cell differentiation	P	39	0	1	0	15	0.00125819	0	0.701151	0.000881057	0.582099	0	0.0321202	0.00506073	0.999998	Overrepresented in male stamen-biased genes
GO:0048268	involved in	clathrin coat assembly	P	21	0	0	0	10	0.000677485	0	0.826037	0	0.463381	0	0.157105	0.00337382	0.999991	Overrepresented in male stamen-biased genes
GO:0048317	involved in	seed morphogenesis	P	13	0	0	1	7	0.000419395	0	0.888435	0	0.621193	0.000366166	0.682445	0.00236167	0.999953	Overrepresented in male stamen-biased genes
GO:0048359	involved in	mucilage metabolic process involved in seed coat development	P	29	3	1	4	3	0.000935574	0.0106383	0.999839	0.000881057	0.712999	0.00146466	0.883796	0.00101215	0.697953	Overrepresented in female pistil-biased genes
GO:0048578	involved in	positive regulation of long-day photoperiodism, flowering	P	10	0	0	6	0	0.000322612	0	0.913026	0	0.693348	0.002197	0.999962	0	0.384283	Overrepresented in female stamen-biased genes
GO:0048655	involved in	anther wall tapetum morphogenesis	P	6	0	0	0	6	0.000193567	0	0.946872	0	0.802744	0	0.589381	0.00202429	0.999998	Overrepresented in male stamen-biased genes
GO:0048658	involved in	anther wall tapetum development	P	13	0	1	0	7	0.000419395	0	0.888435	0.000881057	0.917013	0	0.31803	0.00236167	0.999953	Overrepresented in male stamen-biased genes
GO:0048768	involved in	root hair cell tip growth	P	38	0	0	0	16	0.00122593	0	0.707567	0	0.248508	0	0.0350824	0.00539811	1	Overrepresented in male stamen-biased genes
GO:0048829	involved in	root cap development	P	39	0	11	12	0	0.00125819	0	0.701151	0.00969163	1	0.00439399	0.999938	0	0.0239542	Overrepresented in male pistil-biased genes; Overrepresented in female stamen-biased genes
GO:0048868	involved in	pollen tube development	P	48	0	0	0	25	0.00154854	0	0.645955	0	0.172225	0	0.0145185	0.00843455	1	Overrepresented in male stamen-biased genes
GO:0050278	has	sedoheptulose-bisphosphatase activity	F	6	1	0	5	0	0.000193567	0.0035461	0.998568	0	0.802744	0.00183083	0.999981	0	0.563387	Overrepresented in female stamen-biased genes
GO:0050373	has	UDP-arabinose 4-epimerase activity	F	21	0	4	0	11	0.000677485	0	0.826037	0.00352423	0.99882	0	0.157105	0.0037112	0.999999	Overrepresented in male stamen-biased genes
GO:0050403	has	trans-zeatin O-beta-D-glucosyltransferase activity	F	5	0	3	1	1	0.000161306	0	0.955527	0.00264317	0.99996	0.000366166	0.927276	0.000337382	0.916372	Overrepresented in male pistil-biased genes
GO:0050502	has	cis-zeatin O-beta-D-glucosyltransferase activity	F	5	0	3	1	1	0.000161306	0	0.955527	0.00264317	0.99996	0.000366166	0.927276	0.000337382	0.916372	Overrepresented in male pistil-biased genes
GO:0050551	has	myrcene synthase activity	F	5	0	0	5	0	0.000161306	0	0.955527	0	0.832687	0.00183083	0.999993	0	0.61993	Overrepresented in female stamen-biased genes
GO:0050589	has	leucocyanidin oxygenase activity	F	2	0	2	1	0	6.45224e-05	0	0.981969	0.00176211	0.999938	0.000366166	0.986188	0	0.825926	Overrepresented in male pistil-biased genes
GO:0050664	has	oxidoreductase activity, acting on NAD(P)H, oxygen as acceptor	F	1	1	0	1	0	3.22612e-05	0.0035461	0.999959	0	0.964045	0.000366166	0.996341	0	0.908806	Overrepresented in female pistil-biased genes
GO:0050667	involved in	homocysteine metabolic process	P	10	0	0	0	7	0.000322612	0	0.913026	0	0.693348	0	0.414287	0.00236167	0.999993	Overrepresented in male stamen-biased genes
GO:0050736	has	O-malonyltransferase activity	F	2	1	0	0	0	6.45224e-05	0.0035461	0.999837	0	0.929382	0	0.838437	0	0.825926	Overrepresented in female pistil-biased genes
GO:0050982	involved in	detection of mechanical stimulus	P	5	0	0	5	0	0.000161306	0	0.955527	0	0.832687	0.00183083	0.999993	0	0.61993	Overrepresented in female stamen-biased genes
GO:0051014	involved in	actin filament severing	P	9	0	0	0	7	0.000290351	0	0.921373	0	0.719214	0	0.452457	0.00236167	0.999997	Overrepresented in male stamen-biased genes
GO:0051015	functions in	actin filament binding	F	62	0	1	2	16	0.00200019	0	0.568576	0.000881057	0.337481	0.000732332	0.0905012	0.00539811	0.999851	Overrepresented in male stamen-biased genes
GO:0051017	involved in	actin filament bundle assembly	P	45	0	1	5	15	0.00145175	0	0.663855	0.000881057	0.509499	0.00183083	0.790733	0.00506073	0.999988	Overrepresented in male stamen-biased genes
GO:0051103	involved in	DNA ligation involved in DNA repair	P	9	2	0	1	0	0.000290351	0.0070922	0.999915	0	0.719214	0.000366166	0.811336	0	0.422856	Overrepresented in female pistil-biased genes
GO:0051119	has	sugar transmembrane transporter activity	F	49	0	10	11	9	0.0015808	0	0.640096	0.00881057	0.999997	0.00402783	0.998296	0.00303644	0.978293	Overrepresented in male pistil-biased genes
GO:0051213	has	dioxygenase activity	F	34	1	2	10	6	0.00109688	0.0035461	0.961056	0.00176211	0.869687	0.00366166	0.999714	0.00202429	0.952297	Overrepresented in female stamen-biased genes
GO:0051260	involved in	protein homooligomerization	P	47	0	8	2	6	0.00151628	0	0.651867	0.00704846	0.999923	0.000732332	0.217948	0.00202429	0.831934	Overrepresented in male pistil-biased genes
GO:0051290	involved in	protein heterotetramerization	P	3	1	0	0	0	9.67836e-05	0.0035461	0.999636	0	0.895964	0	0.767721	0	0.750602	Overrepresented in female pistil-biased genes
GO:0051301	involved in	cell division	P	310	0	1	24	39	0.010001	0	0.0587496	0.000881057	0.000138415	0.00878799	0.302102	0.0131579	0.960817	Underrepresented in male pistil-biased genes
GO:0051322	expressed during	anaphase	P	20	0	0	4	10	0.000645224	0	0.833591	0	0.480674	0.00146466	0.96632	0.00337382	0.999995	Overrepresented in male stamen-biased genes
GO:0051453	involved in	regulation of intracellular pH	P	32	0	6	3	12	0.00103236	0	0.74731	0.00528634	0.999785	0.0010985	0.687646	0.00404858	0.999981	Overrepresented in male pistil-biased genes; Overrepresented in male stamen-biased genes
GO:0051510	involved in	regulation of unidimensional cell growth	P	23	0	0	0	12	0.000742007	0	0.811133	0	0.430637	0	0.131707	0.00404858	0.999999	Overrepresented in male stamen-biased genes
GO:0051562	involved in	negative regulation of mitochondrial calcium ion concentration	P	5	0	0	0	4	0.000161306	0	0.955527	0	0.832687	0	0.643675	0.00134953	0.99986	Overrepresented in male stamen-biased genes
GO:0051601	involved in	exocyst localization	P	23	0	0	0	11	0.000742007	0	0.811133	0	0.430637	0	0.131707	0.0037112	0.999996	Overrepresented in male stamen-biased genes
GO:0051639	involved in	actin filament network formation	P	6	0	0	0	6	0.000193567	0	0.946872	0	0.802744	0	0.589381	0.00202429	0.999998	Overrepresented in male stamen-biased genes
GO:0051640	involved in	organelle localization	P	3	0	0	0	3	9.67836e-05	0	0.973075	0	0.895964	0	0.767721	0.00101215	0.999776	Overrepresented in male stamen-biased genes
GO:0051753	has	mannan synthase activity	F	22	1	5	4	6	0.000709746	0.0035461	0.982499	0.00440529	0.999811	0.00146466	0.952803	0.00202429	0.994104	Overrepresented in male pistil-biased genes
GO:0051762	involved in	sesquiterpene biosynthetic process	P	9	0	0	9	0	0.000290351	0	0.921373	0	0.719214	0.0032955	1	0	0.422856	Overrepresented in female stamen-biased genes
GO:0051764	involved in	actin crosslink formation	P	15	0	0	0	13	0.000483918	0	0.872408	0	0.577308	0	0.266628	0.00438596	1	Overrepresented in male stamen-biased genes
GO:0051980	has	iron-nicotianamine transmembrane transporter activity	F	3	0	2	3	0	9.67836e-05	0	0.973075	0.00176211	0.999797	0.0010985	0.999836	0	0.750602	Overrepresented in male pistil-biased genes; Overrepresented in female stamen-biased genes
GO:0052096	involved in	formation by symbiont of syncytium involving giant cell for nutrient acquisition from host	P	10	0	0	0	9	0.000322612	0	0.913026	0	0.693348	0	0.414287	0.00303644	1	Overrepresented in male stamen-biased genes
GO:0052381	has	tRNA dimethylallyltransferase activity	F	4	0	0	0	4	0.000129045	0	0.964261	0	0.863747	0	0.702968	0.00134953	0.99995	Overrepresented in male stamen-biased genes
GO:0052578	has	alpha-farnesene synthase activity	F	4	0	0	4	0	0.000129045	0	0.964261	0	0.863747	0.00146466	0.999966	0	0.682145	Overrepresented in female stamen-biased genes
GO:0052622	has	ATP dimethylallyltransferase activity	F	4	0	0	0	4	0.000129045	0	0.964261	0	0.863747	0	0.702968	0.00134953	0.99995	Overrepresented in male stamen-biased genes
GO:0052623	has	ADP dimethylallyltransferase activity	F	4	0	0	0	4	0.000129045	0	0.964261	0	0.863747	0	0.702968	0.00134953	0.99995	Overrepresented in male stamen-biased genes
GO:0052624	has	2-phytyl-1,4-naphthoquinone methyltransferase activity	F	6	0	0	6	0	0.000193567	0	0.946872	0	0.802744	0.002197	0.999999	0	0.563387	Overrepresented in female stamen-biased genes
GO:0052635	has	C-20 gibberellin 2-beta-dioxygenase activity	F	7	0	7	0	0	0.000225828	0	0.938295	0.0061674	1	0	0.539665	0	0.512	Overrepresented in male pistil-biased genes
GO:0052692	has	raffinose alpha-galactosidase activity	F	14	0	0	7	0	0.000451657	0	0.880385	0	0.598849	0.00256316	0.999956	0	0.262104	Overrepresented in female stamen-biased genes
GO:0052694	has	jasmonoyl-isoleucine-12-hydroxylase activity	F	3	0	0	3	0	9.67836e-05	0	0.973075	0	0.895964	0.0010985	0.999836	0	0.750602	Overrepresented in female stamen-biased genes
GO:0052716	has	hydroquinone:oxygen oxidoreductase activity	F	15	0	0	0	7	0.000483918	0	0.872408	0	0.577308	0	0.266628	0.00236167	0.999875	Overrepresented in male stamen-biased genes
GO:0052722	has	fatty acid in-chain hydroxylase activity	F	6	0	0	5	0	0.000193567	0	0.946872	0	0.802744	0.00183083	0.999981	0	0.563387	Overrepresented in female stamen-biased genes
GO:0052739	has	phosphatidylserine 1-acylhydrolase activity	F	5	0	0	0	5	0.000161306	0	0.955527	0	0.832687	0	0.643675	0.00168691	0.999989	Overrepresented in male stamen-biased genes
GO:0052751	has	GDP-mannose hydrolase activity	F	4	0	0	0	4	0.000129045	0	0.964261	0	0.863747	0	0.702968	0.00134953	0.99995	Overrepresented in male stamen-biased genes
GO:0052865	involved in	1-deoxy-D-xylulose 5-phosphate biosynthetic process	P	6	0	0	5	0	0.000193567	0	0.946872	0	0.802744	0.00183083	0.999981	0	0.563387	Overrepresented in female stamen-biased genes
GO:0052866	has	phosphatidylinositol phosphate phosphatase activity	F	14	0	0	0	9	0.000451657	0	0.880385	0	0.598849	0	0.291198	0.00303644	0.999998	Overrepresented in male stamen-biased genes
GO:0055028	colocalizes with	cortical microtubule	C	33	0	0	3	13	0.00106462	0	0.740535	0	0.2985	0.0010985	0.667962	0.00438596	0.999994	Overrepresented in male stamen-biased genes
GO:0055035	located in	plastid thylakoid membrane	C	12	0	0	6	0	0.000387134	0	0.896557	0	0.64437	0.002197	0.999884	0	0.31737	Overrepresented in female stamen-biased genes
GO:0055062	involved in	phosphate ion homeostasis	P	20	0	5	5	0	0.000645224	0	0.833591	0.00440529	0.999886	0.00183083	0.990601	0	0.147628	Overrepresented in male pistil-biased genes
GO:0055075	involved in	potassium ion homeostasis	P	34	0	0	10	8	0.00109688	0	0.733821	0	0.287756	0.00366166	0.999714	0.00269906	0.993726	Overrepresented in female stamen-biased genes
GO:0055085	involved in	transmembrane transport	P	439	7	29	57	66	0.0141627	0.0248227	0.950498	0.0255507	0.998888	0.0208715	0.997936	0.0222672	0.999798	Overrepresented in male stamen-biased genes
GO:0060919	involved in	auxin influx	P	19	0	0	7	0	0.000612963	0	0.841215	0	0.498613	0.00256316	0.999652	0	0.162451	Overrepresented in female stamen-biased genes
GO:0070062	located in	extracellular exosome	C	24	0	0	0	10	0.000774269	0	0.803781	0	0.415142	0	0.120592	0.00337382	0.999971	Overrepresented in male stamen-biased genes
GO:0070291	involved in	N-acylethanolamine metabolic process	P	7	0	3	2	0	0.000225828	0	0.938295	0.00264317	0.999854	0.000732332	0.975215	0	0.512	Overrepresented in male pistil-biased genes
GO:0070382	located in	exocytic vesicle	C	9	0	0	0	9	0.000290351	0	0.921373	0	0.719214	0	0.452457	0.00303644	1	Overrepresented in male stamen-biased genes
GO:0070588	involved in	calcium ion transmembrane transport	P	53	0	0	1	14	0.00170984	0	0.617184	0	0.143369	0.000366166	0.0530218	0.00472335	0.999744	Overrepresented in male stamen-biased genes
GO:0070940	involved in	dephosphorylation of RNA polymerase II C-terminal domain	P	7	0	0	5	0	0.000225828	0	0.938295	0	0.773876	0.00183083	0.999955	0	0.512	Overrepresented in female stamen-biased genes
GO:0070981	involved in	L-asparagine biosynthetic process	P	9	0	0	0	6	0.000290351	0	0.921373	0	0.719214	0	0.452457	0.00202429	0.999967	Overrepresented in male stamen-biased genes
GO:0071242	involved in	cellular response to ammonium ion	P	4	0	0	0	4	0.000129045	0	0.964261	0	0.863747	0	0.702968	0.00134953	0.99995	Overrepresented in male stamen-biased genes
GO:0071369	involved in	cellular response to ethylene stimulus	P	15	0	5	2	6	0.000483918	0	0.872408	0.00440529	0.999976	0.000732332	0.852153	0.00202429	0.999287	Overrepresented in male pistil-biased genes
GO:0071370	involved in	cellular response to gibberellin stimulus	P	20	0	0	8	0	0.000645224	0	0.833591	0	0.480674	0.00292933	0.999907	0	0.147628	Overrepresented in female stamen-biased genes
GO:0071486	involved in	cellular response to high light intensity	P	10	0	0	5	0	0.000322612	0	0.913026	0	0.693348	0.00183083	0.999694	0	0.384283	Overrepresented in female stamen-biased genes
GO:0071490	involved in	cellular response to far red light	P	3	0	0	3	0	9.67836e-05	0	0.973075	0	0.895964	0.0010985	0.999836	0	0.750602	Overrepresented in female stamen-biased genes
GO:0071491	involved in	cellular response to red light	P	3	0	0	3	0	9.67836e-05	0	0.973075	0	0.895964	0.0010985	0.999836	0	0.750602	Overrepresented in female stamen-biased genes
GO:0071492	involved in	cellular response to UV-A	P	6	0	0	5	0	0.000193567	0	0.946872	0	0.802744	0.00183083	0.999981	0	0.563387	Overrepresented in female stamen-biased genes
GO:0071555	involved in	cell wall organization	P	417	2	54	53	64	0.0134529	0.0070922	0.267946	0.0475771	1	0.0194068	0.995759	0.0215924	0.999858	Overrepresented in male pistil-biased genes; Overrepresented in male stamen-biased genes
GO:0071669	involved in	plant-type cell wall organization or biogenesis	P	21	0	5	3	8	0.000677485	0	0.826037	0.00440529	0.999852	0.0010985	0.883155	0.00269906	0.999757	Overrepresented in male pistil-biased genes; Overrepresented in male stamen-biased genes
GO:0071732	involved in	cellular response to nitric oxide	P	15	0	5	2	6	0.000483918	0	0.872408	0.00440529	0.999976	0.000732332	0.852153	0.00202429	0.999287	Overrepresented in male pistil-biased genes
GO:0071944	located in	cell periphery	C	21	0	2	8	3	0.000677485	0	0.826037	0.00176211	0.956995	0.00292933	0.999867	0.00101215	0.855726	Overrepresented in female stamen-biased genes
GO:0080001	involved in	mucilage extrusion from seed coat	P	30	3	1	4	3	0.000967836	0.0106383	0.999817	0.000881057	0.699564	0.00146466	0.871345	0.00101215	0.676642	Overrepresented in female pistil-biased genes
GO:0080002	has	UDP-glucose:4-aminobenzoate acylglucosyltransferase activity	F	3	0	2	0	0	9.67836e-05	0	0.973075	0.00176211	0.999797	0	0.767721	0	0.750602	Overrepresented in male pistil-biased genes
GO:0080008	located in	Cul4-RING E3 ubiquitin ligase complex	C	189	0	0	2	1	0.00609736	0	0.178223	0	0.000966632	0.000732332	8.8071e-06	0.000337382	2.57084e-07	Underrepresented in female stamen-biased genes; Underrepresented in male stamen-biased genes
GO:0080016	has	(-)-E-beta-caryophyllene synthase activity	F	9	0	0	9	0	0.000290351	0	0.921373	0	0.719214	0.0032955	1	0	0.422856	Overrepresented in female stamen-biased genes
GO:0080017	has	alpha-humulene synthase activity	F	9	0	0	9	0	0.000290351	0	0.921373	0	0.719214	0.0032955	1	0	0.422856	Overrepresented in female stamen-biased genes
GO:0080027	involved in	response to herbivore	P	19	0	1	16	0	0.000612963	0	0.841215	0.000881057	0.845716	0.00585866	1	0	0.162451	Overrepresented in female stamen-biased genes
GO:0080043	has	quercetin 3-O-glucosyltransferase activity	F	75	1	13	13	6	0.00241959	0.0035461	0.850448	0.0114537	0.999999	0.00476016	0.99196	0.00202429	0.424253	Overrepresented in male pistil-biased genes
GO:0080044	has	quercetin 7-O-glucosyltransferase activity	F	75	1	13	13	6	0.00241959	0.0035461	0.850448	0.0114537	0.999999	0.00476016	0.99196	0.00202429	0.424253	Overrepresented in male pistil-biased genes
GO:0080064	has	4,4-dimethyl-9beta,19-cyclopropylsterol oxidation	P	1	1	0	0	1	3.22612e-05	0.0035461	0.999959	0	0.964045	0	0.915663	0.000337382	0.995711	Overrepresented in female pistil-biased genes
GO:0080092	involved in	regulation of pollen tube growth	P	52	0	2	4	33	0.00167758	0	0.622834	0.00176211	0.702647	0.00146466	0.51662	0.0111336	1	Overrepresented in male stamen-biased genes
GO:0080110	involved in	sporopollenin biosynthetic process	P	26	0	0	1	20	0.000838791	0	0.789277	0	0.385803	0.000366166	0.33287	0.00674764	1	Overrepresented in male stamen-biased genes
GO:0080150	has	S-adenosyl-L-methionine:benzoic acid carboxyl methyl transferase activity	F	6	0	0	6	0	0.000193567	0	0.946872	0	0.802744	0.002197	0.999999	0	0.563387	Overrepresented in female stamen-biased genes
GO:0080155	involved in	regulation of double fertilization forming a zygote and endosperm	P	3	2	0	0	0	9.67836e-05	0.0070922	0.999997	0	0.895964	0	0.767721	0	0.750602	Overrepresented in female pistil-biased genes
GO:0080159	involved in	zygote elongation	P	4	0	4	0	4	0.000129045	0	0.964261	0.00352423	1	0	0.702968	0.00134953	0.99995	Overrepresented in male pistil-biased genes; Overrepresented in male stamen-biased genes
GO:0080167	involved in	response to karrikin	P	214	4	11	38	13	0.00690389	0.0141844	0.952618	0.00969163	0.900298	0.0139143	0.99997	0.00438596	0.0539549	Overrepresented in female stamen-biased genes
GO:0080169	involved in	cellular response to boron-containing substance deprivation	P	3	0	2	0	0	9.67836e-05	0	0.973075	0.00176211	0.999797	0	0.767721	0	0.750602	Overrepresented in male pistil-biased genes
GO:0080187	involved in	floral organ senescence	P	14	1	9	9	0	0.000451657	0.0035461	0.992568	0.00792952	1	0.0032955	0.999999	0	0.262104	Overrepresented in male pistil-biased genes; Overrepresented in female stamen-biased genes
GO:0090116	involved in	C-5 methylation of cytosine	P	7	0	0	0	6	0.000225828	0	0.938295	0	0.773876	0	0.539665	0.00202429	0.999993	Overrepresented in male stamen-biased genes
GO:0090153	involved in	regulation of sphingolipid biosynthetic process	P	9	0	0	0	7	0.000290351	0	0.921373	0	0.719214	0	0.452457	0.00236167	0.999997	Overrepresented in male stamen-biased genes
GO:0090352	involved in	regulation of nitrate assimilation	P	11	0	0	0	7	0.000354873	0	0.904754	0	0.668411	0	0.379337	0.00236167	0.999985	Overrepresented in male stamen-biased genes
GO:0090404	located in	pollen tube tip	C	26	0	2	0	21	0.000838791	0	0.789277	0.00176211	0.928385	0	0.101095	0.00708502	1	Overrepresented in male stamen-biased genes
GO:0090406	located in	pollen tube	C	92	0	2	3	46	0.00296803	0	0.432476	0.00176211	0.345416	0.0010985	0.0392498	0.0155196	1	Overrepresented in male stamen-biased genes
GO:0090414	involved in	molybdate ion export from vacuole	P	6	0	0	5	0	0.000193567	0	0.946872	0	0.802744	0.00183083	0.999981	0	0.563387	Overrepresented in female stamen-biased genes
GO:0090439	has	tetraketide alpha-pyrone synthase activity	F	7	0	0	0	7	0.000225828	0	0.938295	0	0.773876	0	0.539665	0.00236167	0.999999	Overrepresented in male stamen-biased genes
GO:0090548	involved in	response to nitrate starvation	P	2	0	2	0	0	6.45224e-05	0	0.981969	0.00176211	0.999938	0	0.838437	0	0.825926	Overrepresented in male pistil-biased genes
GO:0097027	has	ubiquitin-protein transferase activator activity	F	28	0	0	18	0	0.000903313	0	0.775033	0	0.358537	0.00659099	1	0	0.0686571	Overrepresented in female stamen-biased genes
GO:0097056	involved in	selenocysteinyl-tRNA(Sec) biosynthetic process	P	6	0	0	0	4	0.000193567	0	0.946872	0	0.802744	0	0.589381	0.00134953	0.999679	Overrepresented in male stamen-biased genes
GO:0097237	involved in	cellular response to toxic substance	P	4	0	0	4	0	0.000129045	0	0.964261	0	0.863747	0.00146466	0.999966	0	0.682145	Overrepresented in female stamen-biased genes
GO:0097468	involved in	programmed cell death in response to reactive oxygen species	P	4	0	0	4	0	0.000129045	0	0.964261	0	0.863747	0.00146466	0.999966	0	0.682145	Overrepresented in female stamen-biased genes
GO:0098656	involved in	anion transmembrane transport	P	13	0	2	1	6	0.000419395	0	0.888435	0.00176211	0.987388	0.000366166	0.682445	0.00202429	0.999692	Overrepresented in male stamen-biased genes
GO:0098719	involved in	sodium ion import across plasma membrane	P	13	0	0	0	8	0.000419395	0	0.888435	0	0.621193	0	0.31803	0.00269906	0.999994	Overrepresented in male stamen-biased genes
GO:0099636	involved in	cytoplasmic streaming	P	9	0	0	0	7	0.000290351	0	0.921373	0	0.719214	0	0.452457	0.00236167	0.999997	Overrepresented in male stamen-biased genes
GO:0102077	has	oleamide hydrolase activity	F	7	0	3	2	0	0.000225828	0	0.938295	0.00264317	0.999854	0.000732332	0.975215	0	0.512	Overrepresented in male pistil-biased genes
GO:0102293	has	pheophytinase b activity	F	2	1	0	0	0	6.45224e-05	0.0035461	0.999837	0	0.929382	0	0.838437	0	0.825926	Overrepresented in female pistil-biased genes
GO:0102500	has	beta-maltose 4-alpha-glucanotransferase activity	F	6	0	0	0	4	0.000193567	0	0.946872	0	0.802744	0	0.589381	0.00134953	0.999679	Overrepresented in male stamen-biased genes
GO:0102701	has	tricyclene synthase activity	F	4	0	0	4	0	0.000129045	0	0.964261	0	0.863747	0.00146466	0.999966	0	0.682145	Overrepresented in female stamen-biased genes
GO:0103073	has	anandamide amidohydrolase activity	F	7	0	3	2	0	0.000225828	0	0.938295	0.00264317	0.999854	0.000732332	0.975215	0	0.512	Overrepresented in male pistil-biased genes
GO:0120091	has	jasmonic acid hydrolase	F	8	0	1	8	0	0.000258089	0	0.929795	0.000881057	0.964642	0.00292933	1	0	0.465299	Overrepresented in female stamen-biased genes
GO:1901332	involved in	negative regulation of lateral root development	P	1	1	0	0	0	3.22612e-05	0.0035461	0.999959	0	0.964045	0	0.915663	0	0.908806	Overrepresented in female pistil-biased genes
GO:1901430	involved in	positive regulation of syringal lignin biosynthetic process	P	10	1	1	5	1	0.000322612	0.0035461	0.996116	0.000881057	0.947309	0.00183083	0.999694	0.000337382	0.751861	Overrepresented in female stamen-biased genes
GO:1901671	involved in	positive regulation of superoxide dismutase activity	P	3	1	0	0	0	9.67836e-05	0.0035461	0.999636	0	0.895964	0	0.767721	0	0.750602	Overrepresented in female pistil-biased genes
GO:1901957	involved in	regulation of cutin biosynthetic process	P	3	0	0	3	0	9.67836e-05	0	0.973075	0	0.895964	0.0010985	0.999836	0	0.750602	Overrepresented in female stamen-biased genes
GO:1902025	involved in	nitrate import	P	2	0	2	0	0	6.45224e-05	0	0.981969	0.00176211	0.999938	0	0.838437	0	0.825926	Overrepresented in male pistil-biased genes
GO:1902334	involved in	fructose export from vacuole to cytoplasm	P	5	0	4	0	0	0.000161306	0	0.955527	0.00352423	0.999999	0	0.643675	0	0.61993	Overrepresented in male pistil-biased genes
GO:1902358	involved in	sulfate transmembrane transport	P	9	0	8	2	0	0.000290351	0	0.921373	0.00704846	1	0.000732332	0.953611	0	0.422856	Overrepresented in male pistil-biased genes
GO:1902600	involved in	hydrogen ion transmembrane transport	P	12	0	0	7	3	0.000387134	0	0.896557	0	0.64437	0.00256316	0.999985	0.00101215	0.970638	Overrepresented in female stamen-biased genes
GO:1902609	involved in	(R)-2-hydroxy-alpha-linolenic acid biosynthetic process	P	7	0	0	5	2	0.000225828	0	0.938295	0	0.773876	0.00183083	0.999955	0.000674764	0.969498	Overrepresented in female stamen-biased genes
GO:1903086	involved in	negative regulation of sinapate ester biosynthetic process	P	7	0	0	5	0	0.000225828	0	0.938295	0	0.773876	0.00183083	0.999955	0	0.512	Overrepresented in female stamen-biased genes
GO:1903647	involved in	negative regulation of chlorophyll catabolic process	P	6	0	0	4	0	0.000193567	0	0.946872	0	0.802744	0.00146466	0.999779	0	0.563387	Overrepresented in female stamen-biased genes
GO:1904526	involved in	regulation of microtubule binding	P	4	0	0	4	0	0.000129045	0	0.964261	0	0.863747	0.00146466	0.999966	0	0.682145	Overrepresented in female stamen-biased genes
GO:1904668	involved in	positive regulation of ubiquitin protein ligase activity	P	28	0	0	18	0	0.000903313	0	0.775033	0	0.358537	0.00659099	1	0	0.0686571	Overrepresented in female stamen-biased genes
GO:1990019	involved in	protein storage vacuole organization	P	9	0	0	0	8	0.000290351	0	0.921373	0	0.719214	0	0.452457	0.00269906	1	Overrepresented in male stamen-biased genes
GO:1990136	has	linoleate 9S-lipoxygenase activity	F	18	0	0	7	0	0.000580701	0	0.848907	0	0.51722	0.00256316	0.999756	0	0.178762	Overrepresented in female stamen-biased genes
GO:1990137	has	plant seed peroxidase activity	F	9	0	0	5	2	0.000290351	0	0.921373	0	0.719214	0.00183083	0.999825	0.000674764	0.943499	Overrepresented in female stamen-biased genes
GO:1990937	involved in	xylan acetylation	P	12	0	0	6	0	0.000387134	0	0.896557	0	0.64437	0.002197	0.999884	0	0.31737	Overrepresented in female stamen-biased genes
GO:2000022	involved in	regulation of jasmonic acid mediated signaling pathway	P	33	0	1	12	2	0.00106462	0	0.740535	0.000881057	0.659574	0.00439399	0.999989	0.000674764	0.389131	Overrepresented in female stamen-biased genes
GO:2000029	involved in	regulation of proanthocyanidin biosynthetic process	P	2	2	0	0	0	6.45224e-05	0.0070922	0.999999	0	0.929382	0	0.838437	0	0.825926	Overrepresented in female pistil-biased genes
GO:2000069	involved in	regulation of post-embryonic root development	P	3	0	0	0	3	9.67836e-05	0	0.973075	0	0.895964	0	0.767721	0.00101215	0.999776	Overrepresented in male stamen-biased genes
GO:2000762	involved in	regulation of phenylpropanoid metabolic process	P	13	0	0	8	0	0.000419395	0	0.888435	0	0.621193	0.00292933	0.999997	0	0.288417	Overrepresented in female stamen-biased genes
GO:2000904	involved in	regulation of starch metabolic process	P	13	0	0	7	0	0.000419395	0	0.888435	0	0.621193	0.00256316	0.999973	0	0.288417	Overrepresented in female stamen-biased genes
