# Supplementary material for: Death of female flower microsporocytes progresses independently of meiosis-like process and can be accelerated by specific transcripts in Asparagus officinalis
Source: Sci Rep. 2019 Feb 25;9:2703. doi: 10.1038/s41598-019-39125-1 (PMC6389975; doi:10.1038/s41598-019-39125-1)
Supplement: Supplementary file 9 — Supplementary Table S8 [file 41598_2019_39125_MOESM9_ESM.xlsx]

## Sheet: Sheet1
Pathway_ID	Pathway_name	Count_all	Count_F_pistil	Count_SpM_pistil	Count_F_stamen	Count_SpM_stamen	Expected_probability_all	Abundance_F_pistil	P_binomial_test_F_pistil	Abundance_SpM_pistil	P_binomial_test_SpM_pistil	Abundance_F_stamen	P_binomial_test_F_stamen	Abundance_SpM_stamen	P_binomial_test_SpM_stamen	Note
ASPARAGINE-BIOSYNTHESIS	L-asparagine biosynthesis I	9	0	0	0	6	0.00165746	0	0.917356	0	0.679425	0	0.449528	0.0097561	0.999909	Overrepresented in male stamen-biased genes
ASPARAGINE-DEG1-PWY	L-asparagine degradation I	14	0	1	0	7	0.00257827	0	0.874377	0.00429185	0.878026	0	0.288134	0.0113821	0.999762	Overrepresented in male stamen-biased genes
ASPARAGINESYN-PWY	L-asparagine biosynthesis II	9	0	0	0	6	0.00165746	0	0.917356	0	0.679425	0	0.449528	0.0097561	0.999909	Overrepresented in male stamen-biased genes
CALVIN-PWY	Calvin-Benson-Bassham cycle	65	1	1	19	4	0.0119705	0.0192308	0.871414	0.00429185	0.23109	0.0394191	0.999998	0.00650406	0.140893	Overrepresented in female stamen-biased genes
CAMALEXIN-SYN	camalexin biosynthesis	6	0	4	0	0	0.00110497	0	0.944131	0.0171674	0.999993	0	0.586906	0	0.506651	Overrepresented in male pistil-biased genes
ETHYL-PWY	ethylene biosynthesis I (plants)	23	0	8	1	2	0.00423573	0	0.801937	0.0343348	0.999999	0.00207469	0.394272	0.00325203	0.51686	Overrepresented in male pistil-biased genes
GLYOXDEG-PWY	glycolate and glyoxylate degradation II	9	0	8	0	0	0.00165746	0	0.917356	0.0343348	1	0	0.449528	0	0.360529	Overrepresented in male pistil-biased genes
GLYOXYLATE-BYPASS	glyoxylate cycle	55	0	12	0	6	0.0101289	0	0.588965	0.0515021	0.999999	0	0.00739442	0.0097561	0.569342	Overrepresented in male pistil-biased genes
LEU-DEG2-PWY	L-leucine degradation I	97	0	7	3	0	0.0178637	0	0.39168	0.0300429	0.940321	0.00622407	0.0269246	0	1.53331e-05	Underrepresented in male stamen-biased genes
LYSINE-DEG2-PWY	lysine degradation II	45	4	0	0	0	0.00828729	0.0769231	0.999927	0	0.14385	0	0.0181131	0	0.00598846	Overrepresented in female pistil-biased genes
PWY-101	photosynthesis light reactions	47	0	0	29	0	0.00865562	0	0.636322	0	0.131923	0.060166	1	0	0.00476539	Overrepresented in female stamen-biased genes
PWY-102	gibberellin inactivation I (2&beta;-hydroxylation)	11	0	7	1	0	0.00202578	0	0.899922	0.0300429	1	0.00207469	0.744439	0	0.287331	Overrepresented in male pistil-biased genes
PWY-1061	homogalacturonan biosynthesis	58	0	0	0	21	0.0106814	0	0.572112	0	0.0819084	0	0.00564984	0.0341463	0.999999	Overrepresented in male stamen-biased genes
PWY-1422	vitamin E biosynthesis (tocopherols)	28	0	2	9	0	0.00515654	0	0.76427	0.00858369	0.879617	0.0186722	0.999749	0	0.0416075	Overrepresented in female stamen-biased genes
PWY-1782	superpathway of indole-3-acetate conjugate biosynthesis	10	0	4	0	0	0.00184162	0	0.908598	0.0171674	0.999918	0	0.411281	0	0.321859	Overrepresented in male pistil-biased genes
PWY-2021	indole-3-acetate degradation IV	10	0	4	0	3	0.00184162	0	0.908598	0.0171674	0.999918	0	0.411281	0.00487805	0.971917	Overrepresented in male pistil-biased genes
PWY-2582	brassinosteroid biosynthesis II	6	2	0	2	0	0.00110497	0.0384615	0.999971	0	0.772904	0.00414938	0.983087	0	0.506651	Overrepresented in female pistil-biased genes
PWY-2902	cytokinin-O-glucosides biosynthesis	24	2	7	5	4	0.00441989	0.0384615	0.998377	0.0300429	0.999988	0.0103734	0.978533	0.00650406	0.86061	Overrepresented in male pistil-biased genes
PWY-3041	monoterpene biosynthesis	5	0	0	5	0	0.00092081	0	0.953225	0	0.806826	0.0103734	0.999993	0	0.567475	Overrepresented in female stamen-biased genes
PWY-3101	flavonol biosynthesis	8	0	6	1	0	0.0014733	0	0.926197	0.0257511	1	0.00207469	0.840741	0	0.403836	Overrepresented in male pistil-biased genes
PWY-3301	sinapate ester biosynthesis	17	0	6	6	0	0.00313076	0	0.849545	0.0257511	0.999989	0.0124481	0.999067	0	0.145376	Overrepresented in male pistil-biased genes
PWY-4203	volatile benzenoid biosynthesis I (ester formation)	12	0	0	8	0	0.00220994	0	0.891327	0	0.59721	0.0165975	0.999998	0	0.256502	Overrepresented in female stamen-biased genes
PWY-5041	S-adenosyl-L-methionine cycle II	22	0	2	0	10	0.00405157	0	0.809686	0.00858369	0.930075	0	0.141307	0.0162602	0.999943	Overrepresented in male stamen-biased genes
PWY-5114	UDP-sugars interconversion	59	0	5	0	22	0.0108656	0	0.5666	0.0214592	0.956757	0	0.00516494	0.0357724	0.999999	Overrepresented in male stamen-biased genes
PWY-5125	anthocyanin biosynthesis	13	0	3	9	0	0.00239411	0	0.882812	0.0128755	0.997455	0.0186722	1	0	0.228975	Overrepresented in female stamen-biased genes
PWY-5172	acetyl-CoA biosynthesis III (from citrate)	7	3	0	0	2	0.00128913	0.0576923	0.999999	0	0.740402	0	0.536997	0.00325203	0.953715	Overrepresented in female pistil-biased genes
PWY-5272	abscisic acid glucose ester metabolism	8	0	4	0	0	0.0014733	0	0.926197	0.0171674	0.999971	0	0.491323	0	0.403836	Overrepresented in male pistil-biased genes
PWY-5391	syringetin biosynthesis	14	0	6	2	0	0.00257827	0	0.874377	0.0257511	0.999997	0.00414938	0.87031	0	0.204399	Overrepresented in male pistil-biased genes
PWY-5410	traumatin and (Z)-3-hexen-1-yl acetate biosynthesis	36	2	3	15	4	0.00662983	0.0384615	0.994945	0.0128755	0.929251	0.0311203	1	0.00650406	0.61368	Overrepresented in female stamen-biased genes
PWY-5690	TCA cycle II (plants and fungi)	97	0	4	0	12	0.0178637	0	0.39168	0.0171674	0.596892	0	0.000168572	0.0195122	0.691213	Underrepresented in female stamen-biased genes
PWY-5697	allantoin degradation to ureidoglycolate I (urea producing)	5	0	2	0	4	0.00092081	0	0.953225	0.00858369	0.998613	0	0.641443	0.00650406	0.9997	Overrepresented in male stamen-biased genes
PWY-5725	farnesene biosynthesis	6	0	0	6	0	0.00110497	0	0.944131	0	0.772904	0.0124481	0.999999	0	0.506651	Overrepresented in female stamen-biased genes
PWY-5765	1,3,5-trimethoxybenzene biosynthesis	11	0	5	2	0	0.00202578	0	0.899922	0.0214592	0.99999	0.00414938	0.92417	0	0.287331	Overrepresented in male pistil-biased genes
PWY-5788	indole-3-acetate degradation V	10	0	4	0	3	0.00184162	0	0.908598	0.0171674	0.999918	0	0.411281	0.00487805	0.971917	Overrepresented in male pistil-biased genes
PWY-5943	&beta;-carotene biosynthesis	6	0	3	0	0	0.00110497	0	0.944131	0.0128755	0.999854	0	0.586906	0	0.506651	Overrepresented in male pistil-biased genes
PWY-5957	L-nicotianamine biosynthesis	5	0	5	4	0	0.00092081	0	0.953225	0.0214592	1	0.00829876	0.999902	0	0.567475	Overrepresented in male pistil-biased genes; Overrepresented in female stamen-biased genes
PWY-5997	&alpha;-linolenate biosynthesis I (plants and red algae)	17	0	0	0	13	0.00313076	0	0.849545	0	0.481615	0	0.220603	0.0211382	1	Overrepresented in male stamen-biased genes
PWY-6012	acyl carrier protein metabolism	7	0	0	0	7	0.00128913	0	0.935122	0	0.740402	0	0.536997	0.0113821	0.999998	Overrepresented in male stamen-biased genes
PWY-6219	indole-3-acetyl-amide conjugate biosynthesis	10	0	4	0	3	0.00184162	0	0.908598	0.0171674	0.999918	0	0.411281	0.00487805	0.971917	Overrepresented in male pistil-biased genes
PWY-6275	&beta;-caryophyllene biosynthesis	9	0	0	9	0	0.00165746	0	0.917356	0	0.679425	0.0186722	1	0	0.360529	Overrepresented in female stamen-biased genes
PWY-6295	olivetol biosynthesis	7	0	0	0	7	0.00128913	0	0.935122	0	0.740402	0	0.536997	0.0113821	0.999998	Overrepresented in male stamen-biased genes
PWY-63	UDP-L-arabinose biosynthesis I (from UDP-xylose)	26	0	5	0	11	0.00478821	0	0.779124	0.0214592	0.999004	0	0.0989182	0.0178862	0.999944	Overrepresented in male stamen-biased genes
PWY-6317	D-galactose degradation I (Leloir pathway)	35	0	5	0	12	0.00644567	0	0.714437	0.0214592	0.995677	0	0.0442956	0.0195122	0.999764	Overrepresented in male stamen-biased genes
PWY-6364	D-myo-inositol (1,3,4)-trisphosphate biosynthesis	21	0	3	8	1	0.0038674	0	0.817508	0.0128755	0.986688	0.0165975	0.999864	0.00162602	0.312573	Overrepresented in female stamen-biased genes
PWY-641	proanthocyanidins biosynthesis from flavanols	11	0	3	9	0	0.00202578	0	0.899922	0.0128755	0.998606	0.0186722	1	0	0.287331	Overrepresented in female stamen-biased genes
PWY-6424	26,27-dehydrozymosterol metabolism	2	1	0	0	0	0.000368324	0.0192308	0.999822	0	0.917745	0	0.837307	0	0.797271	Overrepresented in female pistil-biased genes
PWY-6527	stachyose degradation	52	0	5	0	18	0.00957643	0	0.606304	0.0214592	0.974228	0	0.00967624	0.0292683	0.999988	Overrepresented in male stamen-biased genes
PWY-6543	4-aminobenzoate biosynthesis	6	2	0	0	0	0.00110497	0.0384615	0.999971	0	0.772904	0	0.586906	0	0.506651	Overrepresented in female pistil-biased genes
PWY-6549	L-glutamine biosynthesis III	95	0	4	0	20	0.0174954	0	0.399392	0.0171674	0.613782	0	0.000201964	0.0325203	0.996634	Underrepresented in female stamen-biased genes
PWY-6733	sporopollenin precursors biosynthesis	83	0	0	1	24	0.0152855	0	0.448888	0	0.0276257	0.00207469	0.00505926	0.0390244	0.999986	Overrepresented in male stamen-biased genes
PWY-6787	flavonoid biosynthesis (in equisetum)	27	0	6	2	2	0.00497238	0	0.771662	0.0257511	0.999809	0.00414938	0.570317	0.00325203	0.40974	Overrepresented in male pistil-biased genes
PWY-6930	phenolic malonylglucosides biosynthesis	1	1	0	0	0	0.000184162	0.0192308	0.999955	0	0.957994	0	0.915052	0	0.892909	Overrepresented in female pistil-biased genes
PWY-695	abscisic acid biosynthesis	29	0	2	12	0	0.0053407	0	0.756948	0.00858369	0.870175	0.0248963	0.999997	0	0.0371299	Overrepresented in female stamen-biased genes
PWY-699	brassinosteroid biosynthesis I	10	2	0	2	0	0.00184162	0.0384615	0.999871	0	0.650839	0.00414938	0.939326	0	0.321859	Overrepresented in female pistil-biased genes
PWY-702	L-methionine biosynthesis II	22	0	0	0	9	0.00405157	0	0.809686	0	0.388317	0	0.141307	0.0146341	0.999741	Overrepresented in male stamen-biased genes
PWY-7204	pyridoxal 5'-phosphate salvage II (plants)	41	0	9	18	1	0.00755064	0	0.674271	0.0386266	0.999986	0.0373444	1	0.00162602	0.0536918	Overrepresented in male pistil-biased genes; Overrepresented in female stamen-biased genes
PWY-7219	adenosine ribonucleotides de novo biosynthesis	108	0	0	6	30	0.0198895	0	0.351805	0	0.0092701	0.0124481	0.155768	0.0487805	0.999996	Overrepresented in male stamen-biased genes
PWY-7344	UDP-D-galactose biosynthesis	26	0	5	0	12	0.00478821	0	0.779124	0.0214592	0.999004	0	0.0989182	0.0195122	0.999988	Overrepresented in male stamen-biased genes
PWY-7346	UDP-&alpha;-D-glucuronate biosynthesis (from UDP-glucose)	6	0	0	0	5	0.00110497	0	0.944131	0	0.772904	0	0.586906	0.00813008	0.999925	Overrepresented in male stamen-biased genes
PWY-7590	(7Z,10Z,13Z)-hexadecatrienoate biosynthesis	17	0	0	0	13	0.00313076	0	0.849545	0	0.481615	0	0.220603	0.0211382	1	Overrepresented in male stamen-biased genes
PWY-762	phospholipid desaturation	19	0	0	0	13	0.00349908	0	0.833375	0	0.441881	0	0.184609	0.0211382	1	Overrepresented in male stamen-biased genes
PWY-782	glycolipid desaturation	17	0	0	0	13	0.00313076	0	0.849545	0	0.481615	0	0.220603	0.0211382	1	Overrepresented in male stamen-biased genes
PWY-84	resveratrol biosynthesis	7	0	0	0	7	0.00128913	0	0.935122	0	0.740402	0	0.536997	0.0113821	0.999998	Overrepresented in male stamen-biased genes
PWY0-1325	superpathway of L-asparagine biosynthesis	9	0	0	0	6	0.00165746	0	0.917356	0	0.679425	0	0.449528	0.0097561	0.999909	Overrepresented in male stamen-biased genes
PWY4FS-3	phosphatidylcholine biosynthesis III	26	0	0	0	12	0.00478821	0	0.779124	0	0.326824	0	0.0989182	0.0195122	0.999988	Overrepresented in male stamen-biased genes
PWY4FS-4	phosphatidylcholine biosynthesis IV	26	0	0	0	12	0.00478821	0	0.779124	0	0.326824	0	0.0989182	0.0195122	0.999988	Overrepresented in male stamen-biased genes
PWYQT-1	lysine degradation III	23	4	0	1	0	0.00423573	0.0769231	0.999997	0	0.371941	0.00207469	0.394272	0	0.0734974	Overrepresented in female pistil-biased genes
PWYQT-4481	TCA cycle variation V (plant)	99	0	4	0	12	0.018232	0	0.384114	0.0171674	0.580054	0	0.000140691	0.0195122	0.666024	Underrepresented in female stamen-biased genes
VALDEG-PWY	L-valine degradation I	98	0	1	3	0	0.0180479	0	0.387879	0.00429185	0.0758364	0.00622407	0.0252835	0	1.36629e-05	Underrepresented in male stamen-biased genes
