# Supplementary material for: Death of female flower microsporocytes progresses independently of meiosis-like process and can be accelerated by specific transcripts in Asparagus officinalis
Source: Sci Rep. 2019 Feb 25;9:2703. doi: 10.1038/s41598-019-39125-1 (PMC6389975; doi:10.1038/s41598-019-39125-1)
Supplement: Supplementary file 10 — Supplementary Table S9 [file 41598_2019_39125_MOESM10_ESM.xlsx]

## Sheet: Sheet1
Contig	Arabidopsis homologue (symbol)	Possible function	FPKM in female premeiotic bud	FPKM in male premeiotic bud	FPKM in female meiotic bud	FPKM in male meiotic bud	FPKM in female postmeiotic bud	FPKM in male postmeiotic bud	FPKM in female tepal	FPKM in male tepal	FPKM in female pistil	FPKM in male pistil	FPKM in female stamen	FPKM in male stamen
Aspof_comp64918_c0_seq11	AT5G17310 (UGP2)	UDP-glucose pyrophosphorylase	0.4	6.4	0.2	1	0.2	7.4	0	1.5	0.3	0.5	0.2	240
Aspof_comp56095_c0_seq1	AT2G13680 (CALS5)	Callose synthase	0.2	0.6	0.1	0.1	0.1	2.6	0	0.1	0	0.3	0	108
Aspof_comp45953_c0_seq2	AT5G20390	Glycosyl hydrolase	2.1	18.6	3.6	0.5	1.9	5.3	0.9	2.3	0.6	0.7	2.7	24.6
Aspof_comp54731_c0_seq1	AT5G20330	Glycosyl hydrolase	1.7	901	2.3	361	2.2	2.2	0.3	4.9	0	7.2	0.2	248
Aspof_comp59430_c1_seq1	AT1G11190 (BFN1/ENDO1)	DNA/RNA endonuclease	2.4	0.1	1.7	0.5	38.2	17.7	78.4	9.5	5	254	157	19.5
Aspof_comp56617_c0_seq1	AT1G68290 (ENDO2)	DNA/RNA endonuclease	11.4	9.3	7.8	9.5	6.5	6.9	12.5	11	1	12.9	18.2	8
Aspof_comp50516_c0_seq1	AT1G79330 (MCP2B)	Metacaspase	1.3	2.4	1.2	3.1	1.6	2.8	0.5	2.4	1.9	1.6	1	54.7
Aspof_comp64342_c2_seq6	AT5G04200 (MCP2F)	Metacaspase	0	0	0.1	0	0.3	0.1	6.9	0.8	0.1	16	7.5	1.3
Aspof_comp51250_c0_seq1	AT1G03070 (LFG4)	Bax inhibitor-1	2.4	7.3	2.3	2.4	4	46	0.2	0.9	11	14	2.1	131
Aspof_comp61397_c0_seq6	AT3G28470 (MYB35)	MYB35	0	18.6	0	0.1	0	0	0	0	0	0.1	0	0.1
Aspof_comp64619_c4_seq6	AT4G21330 (DYT1)	DYT1-like bHLH TF	0.1	0.1	0.2	0.2	0.2	0	0.1	0	0.1	0.2	0.1	0.1
Aspof_comp55845_c1_seq1	AT2G31220/AT1G06170 (bHLH010/bHLH089)	bHLH010/089-like TF	0.1	53.1	0	1.4	0.1	0	0	0	0.3	0	0	0.5
Aspof_comp59449_c2_seq7	AT2G31220/AT1G06170 (bHLH010/bHLH089)	bHLH010/089-like TF	0.1	33.2	0.1	13.6	0	0.2	0	0.1	0	0.1	0	6.5
Aspof_comp59449_c2_seq4	AT2G31220 (bHLH091)	bHLH091-like TF	0.7	6.4	0.5	3.8	0.7	1.1	0.5	0.4	0.4	0.7	0.8	2.7
Aspof_comp59805_c1_seq1	AT1G68200 (CDM1)	CDM1-like Zinc finger TF	0.2	1.6	0.1	1.7	0.7	0.2	0.1	0.2	0	0	0.1	1.7
Aspof_comp64443_c0_seq6	AT1G77850 (ARF17)	Auxin response factor 17	2.3	10.2	2.3	5.7	2.1	3.3	1.8	2.3	1.4	1.5	1.8	6.1
Aspof_comp63823_c0_seq25	AT5G56110 (MS188/MYB80/MYB103)	MYB80-like TF	0.7	0.9	0.4	0.5	0.5	0.7	0.4	0.4	0.3	0.6	0.3	0.4
Aspof_comp61580_c0_seq1	AT3G11440 (MYB65)	MYB65-like TF	1	1.3	0.9	2.1	0.5	0.9	0.6	0.6	0.3	0.5	0.7	10.5
Aspof_comp98118_c0_seq1	AT5G06100 (MYB33)	MYB33-like TF	0	7.4	0	3.4	0	0	0	0	0	0	0	1.4
Aspof_comp149745_c0_seq1	AT2G26960 (MYB81)	MYB81-like TF	0	2.7	0	0.4	0	0	0	0	0	0	0	1.4
Aspof_comp45983_c0_seq1	AT4G26930 (MYB97)	MYB97-like TF	0.9	40.7	1.2	20.6	1	50.5	2.4	4.6	3.4	13.3	0.8	352
Aspof_comp64201_c2_seq6	AT1G18075 (MIR159A/B)	MicroRNA 159A/B	2.8	0.4	2.1	0.7	7.8	10.9	7.1	7.6	2.4	1.4	8.5	0.2
Aspof_comp32656_c0_seq1	AT4G17788 (MIR160B)	MicroRNA 160B	3.1	1	2.7	1.1	2.4	4.6	1.8	2.1	8.7	5.8	15	0.6
